# Supplementary material for: GWRM: An R Package for Identifying Sources of Variation in Overdispersed Count Data
Source: PLoS One. 2016 Dec 9;11(12):e0167570. doi: 10.1371/journal.pone.0167570 (PMC5148598; doi:10.1371/journal.pone.0167570)
Supplement: S1 Dataset — (TXT) [file pone.0167570.s001.txt]

"Season" "Team" "Player" "Position" "Matches" "Goals"
"1927" "2004-05" "Barcelona" "Juliano Haus Belletti" "Midfielder" 21 0
"1928" "2004-05" "Barcelona" "Giovanni Van Bronckhorst" "Midfielder" 21 4
"1929" "2004-05" "Barcelona" "Carles Puyol Saforcada" "Defender" 33 0
"1930" "2004-05" "Barcelona" "Oleguer Presas Renom" "Defender" 28 1
"1931" "2004-05" "Barcelona" "Rafael M rquez µlvarez" "Defender" 25 3
"1932" "2004-05" "Barcelona" "Xavier Hern ndez Creus" "Midfielder" 30 3
"1933" "2004-05" "Barcelona" "Anderson Luis De Souza" "Midfielder" 29 7
"1934" "2004-05" "Barcelona" "Samuel Eto'o Fils" "Forward" 26 25
"1935" "2004-05" "Barcelona" "Ronaldo De Assis Moreira" "Forward" 29 9
"1936" "2004-05" "Barcelona" "Ludovic Giuly" "Forward" 10 11
"1937" "2004-05" "Barcelona" "Andrs Iniesta Luj n" "Midfielder" 10 2
"1938" "2004-05" "Barcelona" "Silvio Mendes De Campos Junior" "Midfielder" 9 0
"1939" "2004-05" "Barcelona" "Henrik Larsson" "Forward" 4 3
"1941" "2004-05" "Barcelona" "Dami Abella Prez" "Midfielder" 2 0
"1942" "2004-05" "Barcelona" "Fernando Navarro Corbacho" "Midfielder" 2 0
"1943" "2004-05" "Barcelona" "Thiago Motta" "Midfielder" 1 0
"1945" "2004-05" "Barcelona" "Jos Edmilson Gomes Moraes" "Midfielder" 3 0
"1947" "2004-05" "Barcelona" "Demetrio Albertini" "Midfielder" 1 0
"1948" "2004-05" "Barcelona" "Gabriel Garcia De la Torre" "Midfielder" 1 0
"1950" "2004-05" "Real Madrid" "Miguel µngel Salgado Fern ndez" "Midfielder" 27 2
"1951" "2004-05" "Real Madrid" "Roberto Carlos Da Silva Rocha" "Midfielder" 33 3
"1952" "2004-05" "Real Madrid" "Iv n Helguera Buj¡a" "Defender" 30 3
"1953" "2004-05" "Real Madrid" "Walter Adri n Samuel" "Defender" 27 2
"1954" "2004-05" "Real Madrid" "David Robert Joseph Beckham" "Midfielder" 19 4
"1955" "2004-05" "Real Madrid" "Zinedine Yazid Zidane" "Midfielder" 16 6
"1956" "2004-05" "Real Madrid" "Luis Filipe Madeira Caeiro Figo" "Midfielder" 15 3
"1957" "2004-05" "Real Madrid" "Ronaldo Luiz Nazario De Lima" "Forward" 18 21
"1958" "2004-05" "Real Madrid" "Ra£l Gonz lez Blanco" "Forward" 14 9
"1959" "2004-05" "Real Madrid" "Michael James Owen" "Forward" 7 13
"1960" "2004-05" "Real Madrid" "Jos Mar¡a Gutirrez Hern ndez" "Midfielder" 16 0
"1961" "2004-05" "Real Madrid" "Santiago Hern n Solari Poggio" "Midfielder" 5 3
"1962" "2004-05" "Real Madrid" "Francisco Pav¢n Barahona" "Defender" 12 0
"1963" "2004-05" "Real Madrid" "Albert Celades L¢pez" "Midfielder" 7 0
"1964" "2004-05" "Real Madrid" "Thomas Gravesen" "Midfielder" 11 1
"1965" "2004-05" "Real Madrid" "Ra£l Bravo Sanflix" "Midfielder" 9 0
"1968" "2004-05" "Real Madrid" "µlvaro Mej¡a Prez" "Defender" 1 0
"1971" "2004-05" "Real Madrid" "µlvaro Arbeloa Coca" "Defender" 1 0
"1975" "2004-05" "Villarreal" "Javier Rodr¡guez Venta" "Midfielder" 30 0
"1976" "2004-05" "Villarreal" "Rodolfo Mart¡n Arruabarrena" "Midfielder" 20 0
"1977" "2004-05" "Villarreal" "Enrique µlvarez Sanju n" "Defender" 22 0
"1978" "2004-05" "Villarreal" "Gonzalo Javier Rodr¡guez Prado" "Defender" 33 2
"1979" "2004-05" "Villarreal" "Juan Pablo Sor¡n" "Midfielder" 12 4
"1980" "2004-05" "Villarreal" "Juan Rom n Riquelme" "Midfielder" 28 15
"1981" "2004-05" "Villarreal" "Jos Joaqu¡n Moreno Verd£" "Midfielder" 16 1
"1982" "2004-05" "Villarreal" "Marcos Antonio Senna Da Silva" "Midfielder" 25 2
"1983" "2004-05" "Villarreal" "Diego Mart¡n Forl n Corazo" "Forward" 22 25
"1984" "2004-05" "Villarreal" "Jos Mar¡a Romero Poy¢n" "Forward" 4 4
"1985" "2004-05" "Villarreal" "Hctor Font Romero" "Midfielder" 7 2
"1986" "2004-05" "Villarreal" "Juan Manuel Pe¤a Montano" "Defender" 15 1
"1987" "2004-05" "Villarreal" "Santiago Cazorla Gonz lez" "Midfielder" 3 2
"1989" "2004-05" "Villarreal" "Armando Miguel Correia De S " "Midfielder" 14 0
"1990" "2004-05" "Villarreal" "Sebasti n Alejandro Battaglia" "Midfielder" 8 0
"1991" "2004-05" "Villarreal" "Luciano Gabriel Figueroa" "Forward" 4 2
"1992" "2004-05" "Villarreal" "Csar Arzo Amposta" "Defender" 2 1
"1994" "2004-05" "Villarreal" "Anderson Da Silva Dit" "Forward" 1 1
"1995" "2004-05" "Villarreal" "Carlos Alc ntara Cuevas" "Midfielder" 1 0
"1999" "2004-05" "Betis" "Juan Gutirrez Moreno" "Defender" 30 4
"2000" "2004-05" "Betis" "David Rivas Rodr¡guez" "Defender" 30 4
"2001" "2004-05" "Betis" "Juan Alberto Andreu Alvarado" "Defender" 28 1
"2002" "2004-05" "Betis" "Marcos Santos Assunao" "Midfielder" 20 8
"2003" "2004-05" "Betis" "Arturo Garc¡a Mu¤oz" "Midfielder" 12 0
"2004" "2004-05" "Betis" "Juan Jos Ca¤as Gutirrez" "Midfielder" 7 0
"2005" "2004-05" "Betis" "Joaqu¡n S nchez Rodr¡guez" "Forward" 25 5
"2006" "2004-05" "Betis" "Ricardo Oliveira" "Forward" 29 22
"2007" "2004-05" "Betis" "Luis Eduardo Schmidt" "Forward" 23 11
"2008" "2004-05" "Betis" "Fernando Miguel Fern ndez Escribano" "Forward" 12 5
"2009" "2004-05" "Betis" "Luis Fern ndez Gutirrez" "Midfielder" 17 0
"2010" "2004-05" "Betis" "Fernando Varela Ramos" "Midfielder" 15 0
"2011" "2004-05" "Betis" "Benjam¡n Zarandona Esono" "Midfielder" 3 0
"2012" "2004-05" "Betis" "Daniel Alejandro Lembo Betancour" "Defender" 5 0
"2013" "2004-05" "Betis" "Washington Eduardo Tais Bidega¡n" "Midfielder" 9 0
"2017" "2004-05" "Betis" "Paolo Castellini" "Defender" 6 0
"2019" "2004-05" "Betis" "Juan Pablo Ni¤o Castellano" "Midfielder" 1 0
"2021" "2004-05" "Betis" "Ismael Santiago L¢pez L¢pez" "Forward" 1 0
"2022" "2004-05" "Espanyol" "Hugo Benjam¡n Ibarra" "Midfielder" 26 1
"2023" "2004-05" "Espanyol" "David Garc¡a De la Cruz" "Midfielder" 28 0
"2024" "2004-05" "Espanyol" "Alberto Lopo Garc¡a" "Defender" 34 3
"2025" "2004-05" "Espanyol" "Mauricio Roberto Pochettino Trossero" "Defender" 24 1
"2026" "2004-05" "Espanyol" "Maximiliano Rubn Rodr¡guez" "Midfielder" 17 15
"2027" "2004-05" "Espanyol" "Antonio µlvarez Prez" "Midfielder" 26 0
"2028" "2004-05" "Espanyol" "Iv n De la Pe¤a L¢pez" "Midfielder" 11 3
"2029" "2004-05" "Espanyol" "Ra£l Tamudo Montero" "Forward" 25 11
"2030" "2004-05" "Espanyol" "ãscar Serrano Rodr¡guez" "Forward" 11 2
"2031" "2004-05" "Espanyol" "Daniel Garc¡a Lara" "Forward" 10 5
"2032" "2004-05" "Espanyol" "Daniel Jarque Gonz lez" "Defender" 17 1
"2033" "2004-05" "Espanyol" "Fredson Camara Pereira" "Midfielder" 5 3
"2034" "2004-05" "Espanyol" "Antoni Soldevilla Castellsagu" "Defender" 14 1
"2035" "2004-05" "Espanyol" "·lex Fern ndez S nchez" "Midfielder" 8 0
"2038" "2004-05" "Espanyol" "·ngel Morales Cuerva" "Midfielder" 1 0
"2039" "2004-05" "Espanyol" "Jonathan Soriano Casas" "Forward" 2 1
"2040" "2004-05" "Espanyol" "Didier Domi" "Defender" 3 0
"2042" "2004-05" "Espanyol" "àscar Mi¤ambres Pascual" "Midfielder" 1 0
"2045" "2004-05" "Sevilla" "Sergio Ramos Garc¡a" "Midfielder" 28 2
"2046" "2004-05" "Sevilla" "David Castedo Escudero" "Midfielder" 35 0
"2047" "2004-05" "Sevilla" "Francisco Javier Vicente Navarro" "Defender" 25 1
"2048" "2004-05" "Sevilla" "Pablo Alfaro Armengot" "Defender" 16 0
"2049" "2004-05" "Sevilla" "Aitor Ocio Carri¢n" "Defender" 14 1
"2050" "2004-05" "Sevilla" "Daniel Alves Da Silva" "Midfielder" 24 2
"2051" "2004-05" "Sevilla" "Josep Llu¡s Mart¡ Soler" "Midfielder" 28 0
"2052" "2004-05" "Sevilla" "Renato Dirnei Florencio Santos" "Midfielder" 19 3
"2053" "2004-05" "Sevilla" "Adriano Correia Claro" "Midfielder" 5 2
"2054" "2004-05" "Sevilla" "Julio Csar Clemente Baptista" "Forward" 28 18
"2055" "2004-05" "Sevilla" "Jes£s Navas Gonz lez" "Forward" 9 2
"2056" "2004-05" "Sevilla" "Antonio Ramiro Prez" "Forward" 2 2
"2057" "2004-05" "Sevilla" "Debray Dar¡o Silva Pereira" "Forward" 4 2
"2058" "2004-05" "Sevilla" "Jordi L¢pez Felpeto" "Midfielder" 5 1
"2059" "2004-05" "Sevilla" "Fernando Sales De los Cobos" "Midfielder" 5 0
"2061" "2004-05" "Sevilla" "Jes£s Mora Nieto" "Midfielder" 2 1
"2063" "2004-05" "Sevilla" "Antonio L¢pez µlvarez" "Midfielder" 4 1
"2064" "2004-05" "Sevilla" "Ariza Makukula" "Forward" 1 1
"2065" "2004-05" "Sevilla" "Francisco Javier Casquero Paredes" "Midfielder" 2 0
"2066" "2004-05" "Sevilla" "Pablo Ruiz Barrero" "Defender" 4 0
"2067" "2004-05" "Sevilla" "Juan Luis Fern ndez Redondo" "Midfielder" 1 0
"2068" "2004-05" "Sevilla" "David Prieto G lvez" "Defender" 4 0
"2069" "2004-05" "Sevilla" "Antonio Jos Puerta Prez" "Midfielder" 1 1
"2072" "2004-05" "Valencia" "Marco Antonio Simoes Caneira" "Midfielder" 16 1
"2073" "2004-05" "Valencia" "Amedeo Carboni" "Defender" 20 0
"2074" "2004-05" "Valencia" "Carlos Marchena L¢pez" "Defender" 30 2
"2075" "2004-05" "Valencia" "David Navarro Pedr¢s" "Defender" 23 1
"2076" "2004-05" "Valencia" "David Albelda Aliqus" "Midfielder" 26 0
"2077" "2004-05" "Valencia" "Rubn Baraja Vegas" "Midfielder" 19 7
"2078" "2004-05" "Valencia" "Pablo Csar Aimar Giordano" "Midfielder" 12 4
"2079" "2004-05" "Valencia" "Francisco Joaqu¡n Prez Rufete" "Midfielder" 7 3
"2080" "2004-05" "Valencia" "Marco Di Vaio" "Forward" 5 11
"2081" "2004-05" "Valencia" "Miguel µngel Ferrer Mart¡nez" "Forward" 11 8
"2082" "2004-05" "Valencia" "Miguel µngel Angulo Valderrey" "Forward" 13 3
"2083" "2004-05" "Valencia" "Emiliano Moretti" "Midfielder" 11 1
"2084" "2004-05" "Valencia" "Mohamed Lamine Sissoko" "Midfielder" 11 0
"2085" "2004-05" "Valencia" "Crist¢bal Emilio Torres Ruiz" "Midfielder" 18 0
"2086" "2004-05" "Valencia" "Fabio Aurelio Rodrigues" "Midfielder" 8 0
"2087" "2004-05" "Valencia" "Stefano Fiore" "Midfielder" 8 2
"2088" "2004-05" "Valencia" "Bernardo Corradi" "Forward" 9 3
"2089" "2004-05" "Valencia" "Roberto Fabi n Ayala" "Defender" 14 0
"2091" "2004-05" "Valencia" "Vicente Rodr¡guez Guilln" "Midfielder" 6 3
"2092" "2004-05" "Valencia" "Manuel Ruz Ba¤os" "Midfielder" 2 0
"2093" "2004-05" "Valencia" "Mauricio Andrs Pellegrino Luna" "Defender" 1 0
"2094" "2004-05" "Valencia" "Rafael Carlos Santacruz Aragons" "Defender" 1 0
"2097" "2004-05" "Deportivo de La Coru¤a" "Manuel Pablo Garc¡a D¡az" "Midfielder" 24 0
"2098" "2004-05" "Deportivo de La Coru¤a" "Enrique Fern ndez Romero" "Midfielder" 25 0
"2099" "2004-05" "Deportivo de La Coru¤a" "Jorge Manuel Almeida Gomes De Andrade" "Defender" 35 1
"2100" "2004-05" "Deportivo de La Coru¤a" "Lionel Sebasti n Scaloni" "Defender" 17 2
"2101" "2004-05" "Deportivo de La Coru¤a" "Juan Carlos Valer¢n Santana" "Midfielder" 23 1
"2102" "2004-05" "Deportivo de La Coru¤a" "Sergio Gonz lez Soriano" "Midfielder" 28 3
"2103" "2004-05" "Deportivo de La Coru¤a" "Aldo Pedro Duscher" "Midfielder" 14 0
"2104" "2004-05" "Deportivo de La Coru¤a" "Albert Luque Martos" "Forward" 13 11
"2105" "2004-05" "Deportivo de La Coru¤a" "Pedro Munitis µlvarez" "Forward" 12 1
"2106" "2004-05" "Deportivo de La Coru¤a" "Diego Trist n Herrera" "Forward" 9 9
"2107" "2004-05" "Deportivo de La Coru¤a" "V¡ctor S nchez Del Amo" "Midfielder" 7 3
"2108" "2004-05" "Deportivo de La Coru¤a" "Francisco Javier Gonz lez Prez" "Midfielder" 2 1
"2109" "2004-05" "Deportivo de La Coru¤a" "Joan Capdevila Mndez" "Midfielder" 13 1
"2110" "2004-05" "Deportivo de La Coru¤a" "Mauro Da Silva Gomes" "Midfielder" 8 0
"2111" "2004-05" "Deportivo de La Coru¤a" "Csar Mart¡n Villar" "Defender" 7 0
"2112" "2004-05" "Deportivo de La Coru¤a" "Fabricio Coloccini" "Defender" 13 1
"2113" "2004-05" "Deportivo de La Coru¤a" "Walter Gerardo Pandiani Urquiza" "Forward" 5 6
"2114" "2004-05" "Deportivo de La Coru¤a" "Pablo Amo Aguado" "Defender" 6 1
"2115" "2004-05" "Deportivo de La Coru¤a" "Hctor Berenguel Del Pino" "Midfielder" 2 0
"2116" "2004-05" "Deportivo de La Coru¤a" "Francisco Jimnez Tejada" "Forward" 2 2
"2120" "2004-05" "Athletic Club" "Andoni Iraola Sagarna" "Midfielder" 20 4
"2121" "2004-05" "Athletic Club" "Asier Del Horno Cosgaya" "Midfielder" 20 3
"2122" "2004-05" "Athletic Club" "Ander Murillo Garc¡a" "Defender" 28 0
"2123" "2004-05" "Athletic Club" "Luis Prieto Zalbidegoitia" "Defender" 25 0
"2124" "2004-05" "Athletic Club" "Pablo Orbaiz Lesaka" "Midfielder" 33 3
"2125" "2004-05" "Athletic Club" "Carlos Gurpegui Nausia" "Midfielder" 30 4
"2126" "2004-05" "Athletic Club" "Francisco Javier Yeste Navarro" "Midfielder" 11 8
"2127" "2004-05" "Athletic Club" "Santiago Ezquerro Mar¡n" "Forward" 20 11
"2128" "2004-05" "Athletic Club" "Joseba Etxeberr¡a Lizardi" "Forward" 15 3
"2129" "2004-05" "Athletic Club" "Ismael Urzaiz Aranda" "Forward" 10 12
"2130" "2004-05" "Athletic Club" "Roberto Mart¡nez R¡podas" "Midfielder" 16 3
"2131" "2004-05" "Athletic Club" "Javier Casas Cuevas" "Midfielder" 9 0
"2132" "2004-05" "Athletic Club" "Jes£s Mar¡a Lacruz G¢mez" "Defender" 10 2
"2133" "2004-05" "Athletic Club" "Fernando Javier Llorente Torres" "Forward" 4 3
"2134" "2004-05" "Athletic Club" "Joseba Arriaga Dosantos" "Forward" 2 0
"2136" "2004-05" "Athletic Club" "Javier Gonz lez G¢mez" "Midfielder" 5 0
"2137" "2004-05" "Athletic Club" "Aritz Solabarrieta Aranzamendi" "Midfielder" 2 0
"2139" "2004-05" "Athletic Club" "Aitor Karanka De la Hoz" "Defender" 4 0
"2140" "2004-05" "Athletic Club" "Csar Fern ndez de las Heras Caneda" "Midfielder" 3 0
"2142" "2004-05" "Athletic Club" "Felipe Gurndez Aldanondo" "Midfielder" 1 0
"2145" "2004-05" "Athletic Club" "Jon Moya Mart¡n" "Midfielder" 1 0
"2146" "2004-05" "M laga" "Fernando Sanz Dur n" "Defender" 33 0
"2147" "2004-05" "M laga" "Vicente Valcarce Cano" "Midfielder" 34 1
"2148" "2004-05" "M laga" "Csar Gonz lez Navas" "Defender" 20 1
"2149" "2004-05" "M laga" "Juan Jes£s Gutirrez Robles" "Midfielder" 30 1
"2150" "2004-05" "M laga" "Miguel µngel Lozano Ayala" "Midfielder" 25 3
"2151" "2004-05" "M laga" "Sergio Paulo Barbosa Valente" "Midfielder" 11 4
"2152" "2004-05" "M laga" "Gerardo Garc¡a Le¢n" "Midfielder" 28 1
"2153" "2004-05" "M laga" "Clever Marcelo Romero Silva" "Midfielder" 15 0
"2154" "2004-05" "M laga" "Edgar Patricio Carvalho Pacheco" "Forward" 8 3
"2155" "2004-05" "M laga" "Marcio Amoroso Dos Santos" "Forward" 7 5
"2156" "2004-05" "M laga" "Juan Antonio Rodr¡guez Villamuela" "Midfielder" 12 5
"2157" "2004-05" "M laga" "Pablo Csar Wanchope Watson" "Forward" 9 5
"2158" "2004-05" "M laga" "Joao Fernando Nelo" "Forward" 4 9
"2159" "2004-05" "M laga" "Iv n Leko" "Midfielder" 5 0
"2160" "2004-05" "M laga" "Alexis Ruano Delgado" "Defender" 10 0
"2161" "2004-05" "M laga" "Antonio Manuel S nchez G¢mez" "Midfielder" 3 0
"2162" "2004-05" "M laga" "Alexandre Geijo Pazos" "Forward" 2 0
"2163" "2004-05" "M laga" "Carlos Manuel de Oliveira Magalhaes" "Defender" 3 0
"2164" "2004-05" "M laga" "Ra£l Iznata Zabala" "Midfielder" 2 0
"2168" "2004-05" "M laga" "Fernando Usero Toledano" "Midfielder" 1 0
"2169" "2004-05" "Atltico de Madrid" "Juan Velasco Damas" "Midfielder" 16 0
"2170" "2004-05" "Atltico de Madrid" "Antonio L¢pez Guerrero" "Midfielder" 27 3
"2171" "2004-05" "Atltico de Madrid" "Pablo Ib ¤ez Tebar" "Defender" 35 3
"2172" "2004-05" "Atltico de Madrid" "Luis Amaranto Perea Mosquera" "Defender" 28 0
"2173" "2004-05" "Atltico de Madrid" "Sergi Barju n Esclusa" "Midfielder" 21 0
"2174" "2004-05" "Atltico de Madrid" "Peter Bernard Luccin" "Midfielder" 16 0
"2175" "2004-05" "Atltico de Madrid" "Ariel Miguel Santiago Ibagaza" "Midfielder" 17 3
"2176" "2004-05" "Atltico de Madrid" "Gonzalo Colsa Albendea" "Midfielder" 9 3
"2177" "2004-05" "Atltico de Madrid" "Fernando Jos Torres Sanz" "Forward" 36 16
"2178" "2004-05" "Atltico de Madrid" "Salvador Ballesta Vialcho" "Forward" 8 7
"2179" "2004-05" "Atltico de Madrid" "Marcelo Fabi n Sosa Farias" "Midfielder" 10 0
"2180" "2004-05" "Atltico de Madrid" "Jorge Larena-Avellaneda Roig" "Midfielder" 3 1
"2181" "2004-05" "Atltico de Madrid" "Jesper Gronkjaer" "Midfielder" 10 0
"2182" "2004-05" "Atltico de Madrid" "Jos Antonio Garc¡a Calvo" "Defender" 9 0
"2183" "2004-05" "Atltico de Madrid" "Juan Carlos Aguilera Mart¡n" "Midfielder" 5 0
"2184" "2004-05" "Atltico de Madrid" "Francisco Jos Molinero Calder¢n" "Midfielder" 9 0
"2185" "2004-05" "Atltico de Madrid" "Fernando Macedo Da Silva Rodilla" "Midfielder" 3 1
"2186" "2004-05" "Atltico de Madrid" "Richard Dar¡o N£¤ez Pereyra" "Forward" 2 2
"2187" "2004-05" "Atltico de Madrid" "Kizito Musampa" "Midfielder" 2 0
"2189" "2004-05" "Atltico de Madrid" "Diego Pablo Simeone Gonz lez" "Midfielder" 1 0
"2190" "2004-05" "Atltico de Madrid" "Braulio N¢brega Rodr¡guez" "Forward" 1 0
"2194" "2004-05" "Real Zaragoza" "µlvaro Luiz Maior De Aquino" "Defender" 33 2
"2195" "2004-05" "Real Zaragoza" "Delio Csar Toledo Rodas" "Midfielder" 20 0
"2196" "2004-05" "Real Zaragoza" "Gabriel Alejandro Milito" "Defender" 35 3
"2197" "2004-05" "Real Zaragoza" "Jos Mar¡a Movilla Cubero" "Midfielder" 26 0
"2198" "2004-05" "Real Zaragoza" "Savio Bortolini Pimentel" "Midfielder" 27 10
"2199" "2004-05" "Real Zaragoza" "Leonardo Daniel Ponzio" "Midfielder" 21 1
"2200" "2004-05" "Real Zaragoza" "Alberto Zapater Arjol" "Midfielder" 13 1
"2201" "2004-05" "Real Zaragoza" "Rubn Gracia Calmache" "Midfielder" 8 2
"2202" "2004-05" "Real Zaragoza" "David Villa S nchez" "Forward" 24 15
"2203" "2004-05" "Real Zaragoza" "Luciano Mart¡n Galletti" "Forward" 17 2
"2204" "2004-05" "Real Zaragoza" "àscar Javier Gonz lez Marcos" "Midfielder" 4 6
"2205" "2004-05" "Real Zaragoza" "Agust¡n Aranz bal Alkorta" "Midfielder" 16 0
"2206" "2004-05" "Real Zaragoza" "David Generelo Miranda" "Midfielder" 3 4
"2207" "2004-05" "Real Zaragoza" "Luis Carlos Cuartero Laforga" "Defender" 7 0
"2208" "2004-05" "Real Zaragoza" "Fernando Soriano Marco" "Midfielder" 2 0
"2210" "2004-05" "Real Zaragoza" "Manuel Borja Calvar Sim¢n" "Defender" 2 1
"2216" "2004-05" "Getafe" "Victoriano Rivas µlvaro" "Defender" 37 4
"2217" "2004-05" "Getafe" "Mariano Andrs Pern¡a Molina" "Midfielder" 35 3
"2218" "2004-05" "Getafe" "David Belenguer Reverter" "Defender" 28 0
"2219" "2004-05" "Getafe" "Jos Manuel Yanguas Calleja" "Defender" 18 0
"2220" "2004-05" "Getafe" "µngel Manuel Vivar Dorado" "Midfielder" 32 3
"2221" "2004-05" "Getafe" "Diego Rivas Gutirrez" "Midfielder" 26 0
"2222" "2004-05" "Getafe" "Mario Gutirrez Cotelo" "Midfielder" 20 2
"2223" "2004-05" "Getafe" "Iv n S nchez-Rico Soto" "Forward" 8 2
"2224" "2004-05" "Getafe" "Gheorghe Craioveanu" "Forward" 2 2
"2225" "2004-05" "Getafe" "Jorge Gonz lez D¡az" "Forward" 4 2
"2226" "2004-05" "Getafe" "Ra£l Albiol Tortajada" "Defender" 14 1
"2227" "2004-05" "Getafe" "Francisco Gallardo Le¢n" "Midfielder" 4 1
"2228" "2004-05" "Getafe" "Valent¡n Sergio Pach¢n Mosquero" "Forward" 10 5
"2229" "2004-05" "Getafe" "Miguel Carrilero Gonz lez" "Forward" 1 5
"2231" "2004-05" "Getafe" "Rubn Mart¡n Pulido" "Defender" 4 0
"2232" "2004-05" "Getafe" "David Garc¡a Cubillo" "Midfielder" 2 1
"2233" "2004-05" "Getafe" "Manuel Tena L¢pez" "Defender" 1 0
"2234" "2004-05" "Getafe" "Iv n Amaya Carazo" "Defender" 5 0
"2236" "2004-05" "Getafe" "Mart¡n Ariel Vitali" "Midfielder" 1 0
"2240" "2004-05" "Real Sociedad" "Aitor L¢pez Rekarte" "Midfielder" 24 0
"2241" "2004-05" "Real Sociedad" "Javier Garrido Behobide" "Midfielder" 18 0
"2242" "2004-05" "Real Sociedad" "Mikel Labaka Zurriarain" "Defender" 30 3
"2243" "2004-05" "Real Sociedad" "Luiz Alberto Da Silva Oliveira" "Defender" 27 0
"2244" "2004-05" "Real Sociedad" "Mikel Aranburu Eizaguirre" "Midfielder" 24 3
"2245" "2004-05" "Real Sociedad" "Valeri Georgievich Karpin" "Midfielder" 20 5
"2246" "2004-05" "Real Sociedad" "Mikel Alonso Olano" "Midfielder" 22 0
"2247" "2004-05" "Real Sociedad" "Igor Gabilondo Del Campo" "Midfielder" 4 1
"2248" "2004-05" "Real Sociedad" "Darko Kovacevic" "Forward" 21 8
"2249" "2004-05" "Real Sociedad" "Nihat Kahveci" "Forward" 12 13
"2250" "2004-05" "Real Sociedad" "Garikoitz Uranga Luluaga" "Midfielder" 8 5
"2251" "2004-05" "Real Sociedad" "Fabiano Adriano Rossato" "Defender" 9 1
"2252" "2004-05" "Real Sociedad" "Xabier Prieto Argarate" "Midfielder" 3 0
"2253" "2004-05" "Real Sociedad" "Jeremie Brechet" "Defender" 14 0
"2254" "2004-05" "Real Sociedad" "Iban Zubiaurre Urrutia" "Midfielder" 13 0
"2255" "2004-05" "Real Sociedad" "àscar De Paula Gamero" "Forward" 6 3
"2256" "2004-05" "Real Sociedad" "Jos Javier Barkero Saludes" "Midfielder" 6 3
"2257" "2004-05" "Real Sociedad" "Bittor Alkiza Fern ndez" "Midfielder" 4 0
"2258" "2004-05" "Real Sociedad" "Mikel Arteta Amatriain" "Midfielder" 2 1
"2259" "2004-05" "Real Sociedad" "Dragan Mladenovic" "Midfielder" 2 0
"2260" "2004-05" "Real Sociedad" "Igor J uregi Iraola" "Defender" 5 0
"2265" "2004-05" "Osasuna" "Unai Exp¢sito Medina" "Midfielder" 19 0
"2266" "2004-05" "Osasuna" "Enrique Corrales Mart¡n" "Midfielder" 27 0
"2267" "2004-05" "Osasuna" "Csar Cruchaga Lasa" "Defender" 28 0
"2268" "2004-05" "Osasuna" "Jos Romero Urtasun" "Defender" 28 0
"2269" "2004-05" "Osasuna" "Francisco Pu¤al Mart¡nez" "Midfielder" 24 3
"2270" "2004-05" "Osasuna" "Pablo Gabriel Garc¡a Prez" "Midfielder" 26 1
"2271" "2004-05" "Osasuna" "Mohammed El Yaagoubi Youbi" "Midfielder" 10 3
"2272" "2004-05" "Osasuna" "Valmiro Lopes Rocha" "Midfielder" 11 5
"2273" "2004-05" "Osasuna" "Pierre Achille Web¢ Kouamo" "Forward" 6 6
"2274" "2004-05" "Osasuna" "Richard Javier Morales Aguirre" "Forward" 9 9
"2275" "2004-05" "Osasuna" "Ludovic Delporte" "Midfielder" 6 0
"2276" "2004-05" "Osasuna" "Savo Milosevic" "Forward" 10 6
"2277" "2004-05" "Osasuna" "I¤aki Mu¤oz Oroz" "Midfielder" 13 1
"2278" "2004-05" "Osasuna" "John Aloisi" "Forward" 5 6
"2279" "2004-05" "Osasuna" "Jos Izquierdo Mart¡nez" "Midfielder" 15 0
"2280" "2004-05" "Osasuna" "Juan Manuel Ortiz Palaz¢n" "Midfielder" 3 2
"2281" "2004-05" "Osasuna" "Carlos Javier Cullar Jimnez" "Defender" 10 0
"2282" "2004-05" "Osasuna" "Rafael Clavero Prados" "Midfielder" 11 0
"2283" "2004-05" "Osasuna" "David L¢pez Moreno" "Midfielder" 3 1
"2284" "2004-05" "Osasuna" "Miguel Fla¤o Bezunartea" "Defender" 5 0
"2288" "2004-05" "Racing de Santander" "Pedro L¢pez Mu¤oz" "Midfielder" 16 1
"2289" "2004-05" "Racing de Santander" "Jos Morat¢n Tae¤o" "Defender" 33 0
"2290" "2004-05" "Racing de Santander" "Oriol Lozano Farr n" "Defender" 20 0
"2291" "2004-05" "Racing de Santander" "Juan Manuel Delgado Moreno" "Defender" 18 1
"2292" "2004-05" "Racing de Santander" "Yossi Benayoun" "Midfielder" 23 9
"2293" "2004-05" "Racing de Santander" "Fernando Mor n Escudero" "Midfielder" 13 1
"2294" "2004-05" "Racing de Santander" "Anderson Silva De Frana" "Midfielder" 17 2
"2295" "2004-05" "Racing de Santander" "Mario Ignacio Regueiro Pintos" "Forward" 27 8
"2296" "2004-05" "Racing de Santander" "Francisco Javier Garc¡a Guerrero" "Forward" 17 8
"2297" "2004-05" "Racing de Santander" "David Aganzo Mndez" "Forward" 6 7
"2298" "2004-05" "Racing de Santander" "L¡bero Parri Romero" "Midfielder" 6 0
"2299" "2004-05" "Racing de Santander" "Hoalid Regragui" "Defender" 14 0
"2300" "2004-05" "Racing de Santander" "Pablo Casar Bustillo" "Defender" 12 0
"2301" "2004-05" "Racing de Santander" "Frantz Bertin" "Defender" 12 0
"2302" "2004-05" "Racing de Santander" "Mehdi Ben Sadok Nafti" "Midfielder" 3 0
"2303" "2004-05" "Racing de Santander" "Jonatan Valle Trueba" "Forward" 1 0
"2304" "2004-05" "Racing de Santander" "Ayoze D¡az D¡az" "Midfielder" 10 1
"2305" "2004-05" "Racing de Santander" "Alessandro Pierini" "Defender" 3 0
"2306" "2004-05" "Racing de Santander" "Cristian Osvaldo µlvarez Reyes" "Defender" 2 0
"2310" "2004-05" "Racing de Santander" "Arglico Fuks" "Defender" 1 0
"2311" "2004-05" "Racing de Santander" "Pablo Sierra Madrazo" "Midfielder" 1 0
"2313" "2004-05" "Mallorca" "David Corts Caballero" "Midfielder" 27 0
"2314" "2004-05" "Mallorca" "Hip¢lito Fern ndez Serrano" "Midfielder" 30 0
"2315" "2004-05" "Mallorca" "Iv n Ramis Barrios" "Defender" 20 0
"2316" "2004-05" "Mallorca" "Francisco Javier Farin¢s Zapata" "Midfielder" 15 3
"2317" "2004-05" "Mallorca" "Guillermo Ariel Pereyra" "Midfielder" 18 2
"2318" "2004-05" "Mallorca" "Alejandro Campano Hernando" "Midfielder" 13 3
"2319" "2004-05" "Mallorca" "Jorge L¢pez Monta¤a" "Midfielder" 12 1
"2320" "2004-05" "Mallorca" "Luis Garc¡a Fern ndez" "Forward" 23 11
"2321" "2004-05" "Mallorca" "Juan Fernando Arango S enz" "Forward" 27 6
"2322" "2004-05" "Mallorca" "Antoni Lluis Adrover Colom" "Midfielder" 4 1
"2323" "2004-05" "Mallorca" "Mark Iuliano" "Defender" 11 1
"2324" "2004-05" "Mallorca" "Yoshito Okubo" "Forward" 1 3
"2325" "2004-05" "Mallorca" "Fernando Ni¤o Bejarano" "Defender" 8 0
"2326" "2004-05" "Mallorca" "Jos Jes£s Perera L¢pez" "Forward" 1 1
"2327" "2004-05" "Mallorca" "Andrija Delibasic" "Forward" 3 3
"2328" "2004-05" "Mallorca" "Marcos Mart¡n de la Fuente Mart¡n-Francs" "Midfielder" 1 0
"2329" "2004-05" "Mallorca" "Bernardo Daniel Romeo" "Forward" 2 2
"2330" "2004-05" "Mallorca" "V¡ctor Manuel Casades£s Casta¤o" "Forward" 3 3
"2332" "2004-05" "Mallorca" "Patrick Mller" "Defender" 4 0
"2333" "2004-05" "Mallorca" "Fernando Edgardo Correa Ayala" "Forward" 1 0
"2334" "2004-05" "Mallorca" "Marcos Vales Illanes" "Midfielder" 2 0
"2335" "2004-05" "Mallorca" "Miquel ·ngel Nadal Homar" "Defender" 2 0
"2338" "2004-05" "Levante" "Pablo Pinillos Caro" "Midfielder" 33 0
"2339" "2004-05" "Levante" "Ian Harte" "Defender" 20 1
"2340" "2004-05" "Levante" "Jes£s Barbadilla Cervilla" "Defender" 32 1
"2341" "2004-05" "Levante" "Jos Antonio Culebras Arenas" "Defender" 23 1
"2342" "2004-05" "Levante" "Alberto Rivera Pizarro" "Midfielder" 35 5
"2343" "2004-05" "Levante" "Flix Dja Ettien Yohou" "Midfielder" 13 2
"2344" "2004-05" "Levante" "Ignacio Prez Santamaria" "Midfielder" 9 4
"2345" "2004-05" "Levante" "Fabio Celestini" "Midfielder" 21 1
"2346" "2004-05" "Levante" "Sergio Garc¡a De la Fuente" "Forward" 6 7
"2347" "2004-05" "Levante" "Vladimir Manchev" "Forward" 7 6
"2348" "2004-05" "Levante" "Diego Camacho Quesada" "Midfielder" 16 0
"2349" "2004-05" "Levante" "Jofre Mateu Gonz lez" "Midfielder" 11 2
"2350" "2004-05" "Levante" "Jos Alejandro Su rez Mart¡n" "Defender" 20 0
"2351" "2004-05" "Levante" "Juan Manuel G¢mez S nchez" "Midfielder" 8 5
"2352" "2004-05" "Levante" "Edwin Arturo Congo Murillo" "Forward" 1 2
"2353" "2004-05" "Levante" "Gustavo Enrique Reggi" "Forward" 1 2
"2354" "2004-05" "Levante" "I¤aki Descarga Retegui" "Midfielder" 6 0
"2355" "2004-05" "Levante" "Vicente Blanco S nchez" "Midfielder" 1 0
"2357" "2004-05" "Levante" "Luis Manuel Rubiales Bjar" "Midfielder" 1 0
"2358" "2004-05" "Levante" "Johan Mjllby" "Defender" 3 0
"2359" "2004-05" "Levante" "Carlos Alejandro Sierra Fumero" "Midfielder" 1 0
"2360" "2004-05" "Numancia" "Juan Pablo De Miguel Bravo" "Midfielder" 16 0
"2361" "2004-05" "Numancia" "Patricio Andrs Graff" "Midfielder" 18 1
"2362" "2004-05" "Numancia" "Juan Cruz Ochoa L¢pez" "Defender" 29 1
"2363" "2004-05" "Numancia" "Stephane Jean Franois Pignol" "Defender" 30 0
"2364" "2004-05" "Numancia" "Jaime Ram¢n Molina Mata" "Defender" 18 1
"2365" "2004-05" "Numancia" "Csar Palacios Chocarro" "Midfielder" 24 0
"2366" "2004-05" "Numancia" "Juan Luis G¢mez L¢pez" "Midfielder" 12 2
"2367" "2004-05" "Numancia" "Pablo Sanz Iniesta" "Midfielder" 9 1
"2368" "2004-05" "Numancia" "Luis Garc¡a Tevenet" "Forward" 7 6
"2369" "2004-05" "Numancia" "Julio Pineda Romero" "Forward" 9 1
"2370" "2004-05" "Numancia" "Carlos Merino Gonz lez" "Midfielder" 4 5
"2371" "2004-05" "Numancia" "Jes£s Enrique Velasco Mu¤oz" "Midfielder" 12 0
"2372" "2004-05" "Numancia" "Antonio Jos Gonz lez Santos" "Defender" 15 1
"2373" "2004-05" "Numancia" "Miguel Alfonso Prez Aracil" "Midfielder" 9 1
"2374" "2004-05" "Numancia" "Ram¢n Ros Badia" "Midfielder" 7 0
"2375" "2004-05" "Numancia" "Juan Carlos Moreno Rodr¡guez" "Forward" 12 1
"2376" "2004-05" "Numancia" "Francisco Javier Tarantino Uriarte" "Midfielder" 12 1
"2377" "2004-05" "Numancia" "Miguel µngel L¢pez-Cedr¢n Freije" "Forward" 9 4
"2378" "2004-05" "Numancia" "Lee Chun Soo" "Forward" 2 0
"2379" "2004-05" "Numancia" "Aldo Pedro Arc ngel Osorio" "Forward" 4 3
"2380" "2004-05" "Numancia" "Miguel µngel N£¤ez Acosta" "Midfielder" 1 0
"2381" "2004-05" "Numancia" "Silvio Augusto Gonz lez" "Forward" 1 0
"2382" "2004-05" "Numancia" "Jos Verd£ Nicol s" "Forward" 1 0
"2384" "2004-05" "Numancia" "Mario Mart¡nez Rubio" "Midfielder" 1 0
"2385" "2004-05" "Numancia" "Rafael Jord Ruiz de Ass¡n" "Forward" 1 0
"2386" "2004-05" "Numancia" "Sergio Sestelo Guijarro" "Forward" 1 0
"2387" "2004-05" "Albacete" "Gaspar G lvez Burgos" "Midfielder" 20 1
"2388" "2004-05" "Albacete" "Francisco Pe¤a Romero" "Midfielder" 33 0
"2389" "2004-05" "Albacete" "Miquel Buades Cresp¡" "Defender" 29 2
"2390" "2004-05" "Albacete" "Rubn Gonz lez Rocha" "Defender" 18 0
"2391" "2004-05" "Albacete" "Pablo Redondo Mart¡nez" "Midfielder" 20 5
"2392" "2004-05" "Albacete" "µlvaro Rubio Robres" "Midfielder" 15 0
"2393" "2004-05" "Albacete" "Jaime S nchez Fern ndez" "Midfielder" 8 0
"2394" "2004-05" "Albacete" "Laurent Viaud" "Midfielder" 16 1
"2395" "2004-05" "Albacete" "Antonio Pacheco D'Agosti" "Forward" 25 12
"2396" "2004-05" "Albacete" "Francisco Javier Rodr¡guez V¡lchez" "Forward" 4 3
"2397" "2004-05" "Albacete" "Mark Dennis Gonz lez Hoffman" "Forward" 6 5
"2398" "2004-05" "Albacete" "Mikel Aguirregomezkorta Larrea" "Forward" 7 0
"2399" "2004-05" "Albacete" "Jer¢nimo Figueroa Cabrera" "Midfielder" 7 1
"2400" "2004-05" "Albacete" "àscar Montiel Mar¡n" "Defender" 14 0
"2401" "2004-05" "Albacete" "Rubn Castro Mart¡n" "Forward" 5 3
"2402" "2004-05" "Albacete" "Carles Domingo Pladevall" "Midfielder" 13 0
"2403" "2004-05" "Albacete" "David S nchez Rodr¡guez" "Midfielder" 3 0
"2404" "2004-05" "Albacete" "Walter Horacio Peralta Saracho" "Forward" 2 0
"2405" "2004-05" "Albacete" "Agust¡n Garc¡a I¤iguez" "Defender" 7 0
"2408" "2004-05" "Albacete" "Albert Cano L¢pez" "Midfielder" 1 0
"2409" "2004-05" "Albacete" "Gustavo Lionel Siviero" "Defender" 1 0
"2412" "2004-05" "Albacete" "Carlos Alfaro Mart¡nez" "Midfielder" 1 0
"2419" "2005-06" "Barcelona" "Carles Puyol Saforcada" "Defender" 31 1
"2420" "2005-06" "Barcelona" "Silvio Mendes De Campos Junior" "Midfielder" 20 2
"2421" "2005-06" "Barcelona" "Oleguer Presas Renom" "Defender" 27 0
"2422" "2005-06" "Barcelona" "Rafael M rquez µlvarez" "Defender" 16 0
"2423" "2005-06" "Barcelona" "Anderson Luis De Souza" "Midfielder" 20 2
"2424" "2005-06" "Barcelona" "Jos Edmilson Gomes Moraes" "Midfielder" 18 0
"2425" "2005-06" "Barcelona" "Mark Van Bommel" "Midfielder" 9 2
"2426" "2005-06" "Barcelona" "Samuel Eto'o Fils" "Forward" 30 26
"2427" "2005-06" "Barcelona" "Ronaldo De Assis Moreira" "Forward" 25 17
"2428" "2005-06" "Barcelona" "Ludovic Giuly" "Forward" 6 5
"2429" "2005-06" "Barcelona" "Juliano Haus Belletti" "Midfielder" 13 0
"2430" "2005-06" "Barcelona" "Andrs Iniesta Luj n" "Midfielder" 9 0
"2431" "2005-06" "Barcelona" "Henrik Larsson" "Forward" 5 10
"2432" "2005-06" "Barcelona" "Giovanni Van Bronckhorst" "Midfielder" 13 0
"2433" "2005-06" "Barcelona" "Xavier Hern ndez Creus" "Midfielder" 10 0
"2434" "2005-06" "Barcelona" "Lionel Andrs Messi Cuccittini" "Forward" 1 6
"2435" "2005-06" "Barcelona" "Thiago Motta" "Midfielder" 4 1
"2436" "2005-06" "Barcelona" "Santiago Ezquerro Mar¡n" "Forward" 3 2
"2437" "2005-06" "Barcelona" "Gabriel Garcia De la Torre" "Midfielder" 1 0
"2438" "2005-06" "Barcelona" "Maximiliano Gast¢n L¢pez" "Forward" 2 0
"2439" "2005-06" "Barcelona" "Sergio Rodr¡guez Garc¡a" "Defender" 2 0
"2441" "2005-06" "Barcelona" "Jes£s Olmo Lozano" "Defender" 1 0
"2447" "2005-06" "Real Madrid" "Roberto Carlos Da Silva Rocha" "Midfielder" 33 5
"2448" "2005-06" "Real Madrid" "Iv n Helguera Buj¡a" "Defender" 16 0
"2449" "2005-06" "Real Madrid" "Miguel µngel Salgado Fern ndez" "Midfielder" 22 0
"2450" "2005-06" "Real Madrid" "David Robert Joseph Beckham" "Midfielder" 19 3
"2451" "2005-06" "Real Madrid" "Jos Mar¡a Gutirrez Hern ndez" "Midfielder" 20 4
"2452" "2005-06" "Real Madrid" "Zinedine Yazid Zidane" "Midfielder" 17 9
"2453" "2005-06" "Real Madrid" "Robson De Souza" "Forward" 17 8
"2454" "2005-06" "Real Madrid" "Julio Csar Clemente Baptista" "Forward" 15 8
"2455" "2005-06" "Real Madrid" "Ronaldo Luiz Nazario De Lima" "Forward" 14 14
"2456" "2005-06" "Real Madrid" "Ra£l Gonz lez Blanco" "Forward" 12 5
"2457" "2005-06" "Real Madrid" "Pablo Gabriel Garc¡a Prez" "Midfielder" 8 0
"2458" "2005-06" "Real Madrid" "C¡cero Joao De Czare" "Midfielder" 12 2
"2459" "2005-06" "Real Madrid" "µlvaro Mej¡a Prez" "Defender" 13 1
"2460" "2005-06" "Real Madrid" "Thomas Gravesen" "Midfielder" 3 0
"2461" "2005-06" "Real Madrid" "Ra£l Bravo Sanflix" "Midfielder" 7 2
"2462" "2005-06" "Real Madrid" "Carlos Andrs Diogo Ense¤at" "Midfielder" 5 0
"2463" "2005-06" "Real Madrid" "Francisco Pav¢n Barahona" "Defender" 5 0
"2464" "2005-06" "Real Madrid" "Jonathan Simon Woodgate" "Defender" 5 0
"2470" "2005-06" "Valencia" "Luis Miguel Brito Garc¡a Monteiro" "Midfielder" 28 1
"2471" "2005-06" "Valencia" "Emiliano Moretti" "Midfielder" 30 0
"2472" "2005-06" "Valencia" "Ra£l Albiol Tortajada" "Defender" 29 1
"2473" "2005-06" "Valencia" "Roberto Fabi n Ayala" "Defender" 20 2
"2474" "2005-06" "Valencia" "David Albelda Aliqus" "Midfielder" 28 2
"2475" "2005-06" "Valencia" "Rubn Baraja Vegas" "Midfielder" 19 4
"2476" "2005-06" "Valencia" "Pablo Csar Aimar Giordano" "Midfielder" 10 5
"2477" "2005-06" "Valencia" "David Villa S nchez" "Forward" 16 25
"2478" "2005-06" "Valencia" "Miguel µngel Angulo Valderrey" "Forward" 17 6
"2479" "2005-06" "Valencia" "Mario Ignacio Regueiro Pintos" "Forward" 9 3
"2480" "2005-06" "Valencia" "Carlos Marchena L¢pez" "Defender" 18 0
"2481" "2005-06" "Valencia" "Vicente Rodr¡guez Guilln" "Midfielder" 11 3
"2482" "2005-06" "Valencia" "Miguel µngel Ferrer Mart¡nez" "Forward" 3 1
"2483" "2005-06" "Valencia" "Fabio Aurelio Rodrigues" "Midfielder" 8 2
"2484" "2005-06" "Valencia" "Francisco Joaqu¡n Prez Rufete" "Midfielder" 3 0
"2485" "2005-06" "Valencia" "Hugo Miguel Ferreira Gomes Viana" "Midfielder" 2 0
"2486" "2005-06" "Valencia" "David Navarro Pedr¢s" "Defender" 7 2
"2487" "2005-06" "Valencia" "Amedeo Carboni" "Defender" 3 0
"2489" "2005-06" "Valencia" "Marco Antonio Simoes Caneira" "Midfielder" 3 0
"2490" "2005-06" "Valencia" "Eduardo Csar Daud Gaspar" "Midfielder" 1 0
"2493" "2005-06" "Valencia" "Crist¢bal Emilio Torres Ruiz" "Midfielder" 1 0
"2495" "2005-06" "Osasuna" "Javier Fla¤o Bezunartea" "Midfielder" 28 0
"2496" "2005-06" "Osasuna" "Rafael Clavero Prados" "Midfielder" 18 0
"2497" "2005-06" "Osasuna" "Jos Romero Urtasun" "Defender" 26 0
"2498" "2005-06" "Osasuna" "Carlos Javier Cullar Jimnez" "Defender" 27 1
"2499" "2005-06" "Osasuna" "Francisco Pu¤al Mart¡nez" "Midfielder" 26 4
"2500" "2005-06" "Osasuna" "David L¢pez Moreno" "Midfielder" 21 6
"2501" "2005-06" "Osasuna" "Ra£l Garc¡a Escudero" "Midfielder" 19 5
"2502" "2005-06" "Osasuna" "Ludovic Delporte" "Midfielder" 8 3
"2503" "2005-06" "Osasuna" "Savo Milosevic" "Forward" 16 11
"2504" "2005-06" "Osasuna" "Bernardo Daniel Romeo" "Forward" 3 4
"2505" "2005-06" "Osasuna" "Pierre Achille Web¢ Kouamo" "Forward" 7 6
"2506" "2005-06" "Osasuna" "I¤aki Mu¤oz Oroz" "Midfielder" 14 5
"2507" "2005-06" "Osasuna" "Mohammed El Yaagoubi Youbi" "Midfielder" 5 2
"2508" "2005-06" "Osasuna" "Enrique Corrales Mart¡n" "Midfielder" 17 0
"2509" "2005-06" "Osasuna" "Csar Cruchaga Lasa" "Defender" 12 0
"2510" "2005-06" "Osasuna" "Valmiro Lopes Rocha" "Midfielder" 4 2
"2511" "2005-06" "Osasuna" "Miguel Fla¤o Bezunartea" "Defender" 8 0
"2512" "2005-06" "Osasuna" "Jos Izquierdo Mart¡nez" "Midfielder" 4 0
"2513" "2005-06" "Osasuna" "Marcelo Fabi n Sosa Farias" "Midfielder" 2 0
"2514" "2005-06" "Osasuna" "Juan Manuel Ortiz Palaz¢n" "Midfielder" 1 0
"2517" "2005-06" "Sevilla" "Daniel Alves Da Silva" "Midfielder" 32 3
"2518" "2005-06" "Sevilla" "David Castedo Escudero" "Midfielder" 25 0
"2519" "2005-06" "Sevilla" "Francisco Javier Vicente Navarro" "Defender" 15 0
"2520" "2005-06" "Sevilla" "Ivica Dragutinovic" "Defender" 17 1
"2521" "2005-06" "Sevilla" "Adriano Correia Claro" "Midfielder" 11 3
"2522" "2005-06" "Sevilla" "Josep Llu¡s Mart¡ Soler" "Midfielder" 26 1
"2523" "2005-06" "Sevilla" "Enzo Maresca" "Midfielder" 16 8
"2524" "2005-06" "Sevilla" "Jes£s Navas Gonz lez" "Forward" 22 2
"2525" "2005-06" "Sevilla" "Frederic Kanout" "Forward" 19 6
"2526" "2005-06" "Sevilla" "Javier Pedro Saviola Fern ndez" "Forward" 10 9
"2527" "2005-06" "Sevilla" "Aitor Ocio Carri¢n" "Defender" 17 2
"2528" "2005-06" "Sevilla" "Luis Fabiano Clemente" "Forward" 3 5
"2529" "2005-06" "Sevilla" "Kepa Blanco Gonz lez" "Forward" 4 6
"2530" "2005-06" "Sevilla" "Renato Dirnei Florencio Santos" "Midfielder" 10 1
"2531" "2005-06" "Sevilla" "Jordi L¢pez Felpeto" "Midfielder" 8 1
"2532" "2005-06" "Sevilla" "Julien Escud" "Defender" 11 0
"2533" "2005-06" "Sevilla" "Antonio Jos Puerta Prez" "Midfielder" 5 2
"2534" "2005-06" "Sevilla" "Fernando Sales De los Cobos" "Midfielder" 4 1
"2536" "2005-06" "Sevilla" "David Prieto G lvez" "Defender" 3 0
"2537" "2005-06" "Sevilla" "Jos µngel Crespo Rinc¢n" "Midfielder" 1 0
"2542" "2005-06" "Celta de Vigo" "µngel Domingo L¢pez Ruano" "Midfielder" 36 2
"2543" "2005-06" "Celta de Vigo" "Diego Rodolfo Placente" "Midfielder" 23 0
"2544" "2005-06" "Celta de Vigo" "Mat¡as Emanuel Lequi" "Defender" 25 2
"2545" "2005-06" "Celta de Vigo" "Sergio Fern ndez Gonz lez" "Defender" 25 0
"2546" "2005-06" "Celta de Vigo" "Borja Oubi¤a Melndez" "Midfielder" 33 1
"2547" "2005-06" "Celta de Vigo" "Antonio N£¤ez Tena" "Midfielder" 8 2
"2548" "2005-06" "Celta de Vigo" "Iriney Santos Da Silva" "Midfielder" 21 0
"2549" "2005-06" "Celta de Vigo" "Joao Fernando Nelo" "Forward" 19 13
"2550" "2005-06" "Celta de Vigo" "Nstor Fabi n Canobbio Bentaberry" "Forward" 17 8
"2551" "2005-06" "Celta de Vigo" "David Josu Jimnez Silva" "Forward" 21 4
"2552" "2005-06" "Celta de Vigo" "Pablo Andrs Contreras Fica" "Defender" 21 4
"2554" "2005-06" "Celta de Vigo" "Daniel De Ridder" "Midfielder" 1 1
"2555" "2005-06" "Celta de Vigo" "Jos Enrique S nchez D¡az" "Midfielder" 12 0
"2556" "2005-06" "Celta de Vigo" "Francisco Javier Garc¡a Guerrero" "Forward" 1 0
"2557" "2005-06" "Celta de Vigo" "Gustavo Adri n L¢pez Pablos" "Midfielder" 1 1
"2558" "2005-06" "Celta de Vigo" "Jonathan Aspas Juncal" "Midfielder" 3 1
"2559" "2005-06" "Celta de Vigo" "Jos Jes£s Perera L¢pez" "Forward" 1 4
"2563" "2005-06" "Celta de Vigo" "Everton Giovanella" "Midfielder" 1 0
"2564" "2005-06" "Villarreal" "Javier Rodr¡guez Venta" "Midfielder" 24 0
"2565" "2005-06" "Villarreal" "Rodolfo Mart¡n Arruabarrena" "Midfielder" 27 0
"2566" "2005-06" "Villarreal" "Juan Manuel Pe¤a Montano" "Defender" 21 0
"2567" "2005-06" "Villarreal" "Gonzalo Javier Rodr¡guez Prado" "Defender" 26 0
"2568" "2005-06" "Villarreal" "Marcos Antonio Senna Da Silva" "Midfielder" 23 3
"2569" "2005-06" "Villarreal" "Jos Joaqu¡n Moreno Verd£" "Midfielder" 15 1
"2570" "2005-06" "Villarreal" "Juan Rom n Riquelme" "Midfielder" 19 12
"2571" "2005-06" "Villarreal" "Alessio Tacchinardi" "Midfielder" 13 2
"2572" "2005-06" "Villarreal" "Diego Mart¡n Forl n Corazo" "Forward" 23 10
"2573" "2005-06" "Villarreal" "Jos Mar¡a Romero Poy¢n" "Forward" 10 5
"2574" "2005-06" "Villarreal" "Enrique µlvarez Sanju n" "Defender" 20 0
"2575" "2005-06" "Villarreal" "Santiago Cazorla Gonz lez" "Midfielder" 4 0
"2576" "2005-06" "Villarreal" "Juan Pablo Sor¡n" "Midfielder" 7 3
"2577" "2005-06" "Villarreal" "Roger Garc¡a Junyent" "Midfielder" 5 2
"2578" "2005-06" "Villarreal" "Hctor Font Romero" "Midfielder" 3 1
"2579" "2005-06" "Villarreal" "Antonio Guayre Betancor Perdomo" "Forward" 3 2
"2580" "2005-06" "Villarreal" "Csar Arzo Amposta" "Defender" 5 0
"2581" "2005-06" "Villarreal" "Luciano Gabriel Figueroa" "Forward" 2 2
"2582" "2005-06" "Villarreal" "Guillermo Luis Franco Farcuas¢n" "Forward" 6 4
"2583" "2005-06" "Villarreal" "Jos Miguel Gonz lez Rey" "Midfielder" 8 0
"2585" "2005-06" "Villarreal" "Jan Kromkamp" "Defender" 6 0
"2586" "2005-06" "Villarreal" "Carlos Alc ntara Cuevas" "Midfielder" 3 0
"2590" "2005-06" "Villarreal" "àscar L¢pez Mart¡nez" "Defender" 1 0
"2591" "2005-06" "Deportivo de La Coru¤a" "Manuel Pablo Garc¡a D¡az" "Midfielder" 25 0
"2592" "2005-06" "Deportivo de La Coru¤a" "Joan Capdevila Mndez" "Midfielder" 35 4
"2593" "2005-06" "Deportivo de La Coru¤a" "Juan Manuel Delgado Moreno" "Defender" 20 4
"2594" "2005-06" "Deportivo de La Coru¤a" "Fabricio Coloccini" "Defender" 20 0
"2595" "2005-06" "Deportivo de La Coru¤a" "Sergio Gonz lez Soriano" "Midfielder" 22 3
"2596" "2005-06" "Deportivo de La Coru¤a" "Aldo Pedro Duscher" "Midfielder" 26 0
"2597" "2005-06" "Deportivo de La Coru¤a" "V¡ctor S nchez Del Amo" "Midfielder" 10 4
"2598" "2005-06" "Deportivo de La Coru¤a" "Pedro Munitis µlvarez" "Forward" 23 2
"2599" "2005-06" "Deportivo de La Coru¤a" "Diego Trist n Herrera" "Forward" 8 11
"2600" "2005-06" "Deportivo de La Coru¤a" "Rubn Castro Mart¡n" "Forward" 2 3
"2601" "2005-06" "Deportivo de La Coru¤a" "Julien Bobby De Guzm n" "Midfielder" 7 1
"2602" "2005-06" "Deportivo de La Coru¤a" "Enrique Fern ndez Romero" "Midfielder" 15 0
"2603" "2005-06" "Deportivo de La Coru¤a" "Juan Carlos Valer¢n Santana" "Midfielder" 8 4
"2604" "2005-06" "Deportivo de La Coru¤a" "Jorge Manuel Almeida Gomes De Andrade" "Defender" 16 1
"2605" "2005-06" "Deportivo de La Coru¤a" "Hctor Berenguel Del Pino" "Midfielder" 14 0
"2606" "2005-06" "Deportivo de La Coru¤a" "Lionel Sebasti n Scaloni" "Defender" 5 0
"2607" "2005-06" "Deportivo de La Coru¤a" "Iago Iglesias Castro" "Midfielder" 1 2
"2610" "2005-06" "Deportivo de La Coru¤a" "Csar Mart¡n Villar" "Defender" 1 0
"2616" "2005-06" "Getafe" "Cosmin Marius Contra" "Midfielder" 21 0
"2617" "2005-06" "Getafe" "Mariano Andrs Pern¡a Molina" "Midfielder" 33 10
"2618" "2005-06" "Getafe" "David Belenguer Reverter" "Defender" 26 1
"2619" "2005-06" "Getafe" "Anibal Samuel Matell n" "Defender" 19 0
"2620" "2005-06" "Getafe" "Diego Rivas Gutirrez" "Midfielder" 29 0
"2621" "2005-06" "Getafe" "Jaime Gavil n Mart¡nez" "Midfielder" 13 4
"2622" "2005-06" "Getafe" "Mario Gutirrez Cotelo" "Midfielder" 18 0
"2623" "2005-06" "Getafe" "Veljko Paunovic" "Midfielder" 6 10
"2624" "2005-06" "Getafe" "Iv n S nchez-Rico Soto" "Forward" 18 8
"2625" "2005-06" "Getafe" "Daniel Gonz lez Giza" "Forward" 7 9
"2626" "2005-06" "Getafe" "Rubn Mart¡n Pulido" "Defender" 19 2
"2627" "2005-06" "Getafe" "µngel Manuel Vivar Dorado" "Midfielder" 8 2
"2628" "2005-06" "Getafe" "Pablo Redondo Mart¡nez" "Midfielder" 5 2
"2629" "2005-06" "Getafe" "Fabio Celestini" "Midfielder" 11 0
"2630" "2005-06" "Getafe" "Manuel Tena L¢pez" "Defender" 15 1
"2631" "2005-06" "Getafe" "Alberto Aguilar Leiva" "Midfielder" 8 0
"2633" "2005-06" "Getafe" "David Garc¡a Cubillo" "Midfielder" 2 0
"2636" "2005-06" "Getafe" "Javier Paredes Arango" "Midfielder" 2 0
"2638" "2005-06" "Atltico de Madrid" "Juan Velasco Damas" "Midfielder" 23 0
"2639" "2005-06" "Atltico de Madrid" "Antonio L¢pez Guerrero" "Midfielder" 34 3
"2640" "2005-06" "Atltico de Madrid" "Pablo Ib ¤ez Tebar" "Defender" 34 2
"2641" "2005-06" "Atltico de Madrid" "Luis Amaranto Perea Mosquera" "Defender" 31 0
"2642" "2005-06" "Atltico de Madrid" "Peter Bernard Luccin" "Midfielder" 23 2
"2643" "2005-06" "Atltico de Madrid" "Maximiliano Rubn Rodr¡guez" "Midfielder" 17 10
"2644" "2005-06" "Atltico de Madrid" "Gabriel Fern ndez Arenas" "Midfielder" 12 1
"2645" "2005-06" "Atltico de Madrid" "Fernando Jos Torres Sanz" "Forward" 30 13
"2646" "2005-06" "Atltico de Madrid" "Martin Petrov" "Forward" 15 1
"2647" "2005-06" "Atltico de Madrid" "Mateja Kezman" "Forward" 10 8
"2648" "2005-06" "Atltico de Madrid" "Ariel Miguel Santiago Ibagaza" "Midfielder" 6 0
"2649" "2005-06" "Atltico de Madrid" "Luciano Mart¡n Galletti" "Forward" 7 1
"2650" "2005-06" "Atltico de Madrid" "Jos Ignacio Zah¡nos S nchez" "Midfielder" 13 1
"2651" "2005-06" "Atltico de Madrid" "Juan Valera Esp¡n" "Midfielder" 7 2
"2652" "2005-06" "Atltico de Madrid" "Francisco Jos Molinero Calder¢n" "Midfielder" 9 0
"2653" "2005-06" "Atltico de Madrid" "Jos Antonio Garc¡a Calvo" "Defender" 6 0
"2654" "2005-06" "Atltico de Madrid" "Gonzalo Colsa Albendea" "Midfielder" 5 1
"2656" "2005-06" "Atltico de Madrid" "Mario Su rez Mata" "Midfielder" 2 0
"2661" "2005-06" "Real Zaragoza" "Gabriel Alejandro Milito" "Defender" 32 1
"2662" "2005-06" "Real Zaragoza" "Delio Csar Toledo Rodas" "Midfielder" 19 0
"2663" "2005-06" "Real Zaragoza" "µlvaro Luiz Maior De Aquino" "Defender" 29 0
"2664" "2005-06" "Real Zaragoza" "Leonardo Daniel Ponzio" "Midfielder" 33 1
"2665" "2005-06" "Real Zaragoza" "àscar Javier Gonz lez Marcos" "Midfielder" 12 3
"2666" "2005-06" "Real Zaragoza" "Alberto Zapater Arjol" "Midfielder" 14 0
"2667" "2005-06" "Real Zaragoza" "Rubn Gracia Calmache" "Midfielder" 17 2
"2668" "2005-06" "Real Zaragoza" "Savio Bortolini Pimentel" "Midfielder" 19 4
"2669" "2005-06" "Real Zaragoza" "Diego Alberto Milito" "Forward" 23 15
"2670" "2005-06" "Real Zaragoza" "Ewerthon Henrique De Souza" "Forward" 22 12
"2671" "2005-06" "Real Zaragoza" "Albert Celades L¢pez" "Midfielder" 10 0
"2672" "2005-06" "Real Zaragoza" "David Generelo Miranda" "Midfielder" 8 1
"2673" "2005-06" "Real Zaragoza" "Jos Mar¡a Movilla Cubero" "Midfielder" 12 1
"2674" "2005-06" "Real Zaragoza" "Sergio Garc¡a De la Fuente" "Forward" 2 4
"2675" "2005-06" "Real Zaragoza" "Luis Carlos Cuartero Laforga" "Defender" 4 0
"2676" "2005-06" "Real Zaragoza" "Manuel Borja Calvar Sim¢n" "Defender" 3 0
"2677" "2005-06" "Real Zaragoza" "µngel Lafita Castillo" "Midfielder" 1 0
"2678" "2005-06" "Real Zaragoza" "Agust¡n Aranz bal Alkorta" "Midfielder" 2 0
"2679" "2005-06" "Real Zaragoza" "Jes£s Mar¡a Herrero G¢mez" "Midfielder" 3 0
"2682" "2005-06" "Athletic Club" "Andoni Iraola Sagarna" "Midfielder" 33 3
"2683" "2005-06" "Athletic Club" "Javier Casas Cuevas" "Midfielder" 17 2
"2684" "2005-06" "Athletic Club" "Luis Prieto Zalbidegoitia" "Defender" 29 4
"2685" "2005-06" "Athletic Club" "Jes£s Mar¡a Lacruz G¢mez" "Defender" 21 3
"2686" "2005-06" "Athletic Club" "Unai Exp¢sito Medina" "Midfielder" 14 0
"2687" "2005-06" "Athletic Club" "Pablo Orbaiz Lesaka" "Midfielder" 35 3
"2688" "2005-06" "Athletic Club" "Francisco Javier Yeste Navarro" "Midfielder" 19 4
"2689" "2005-06" "Athletic Club" "Carlos Gurpegui Nausia" "Midfielder" 25 2
"2690" "2005-06" "Athletic Club" "Joseba Etxeberr¡a Lizardi" "Forward" 10 3
"2691" "2005-06" "Athletic Club" "Ismael Urzaiz Aranda" "Forward" 8 3
"2692" "2005-06" "Athletic Club" "Ander Murillo Garc¡a" "Defender" 16 0
"2693" "2005-06" "Athletic Club" "Fernando Javier Llorente Torres" "Forward" 4 2
"2694" "2005-06" "Athletic Club" "Roberto Mart¡nez R¡podas" "Midfielder" 1 1
"2695" "2005-06" "Athletic Club" "Ustaritz Aldekoaotalora Astarloa" "Defender" 13 0
"2697" "2005-06" "Athletic Club" "Fernando Gabriel Amorebieta Mardaras" "Defender" 8 0
"2698" "2005-06" "Athletic Club" "Aritz Aduriz Zubeldia" "Forward" 7 6
"2699" "2005-06" "Athletic Club" "Julen Guerrero L¢pez" "Midfielder" 1 0
"2700" "2005-06" "Athletic Club" "Ibon Gutirrez Fern ndez" "Midfielder" 5 0
"2703" "2005-06" "Athletic Club" "Endika Bordas Losada" "Midfielder" 1 0
"2706" "2005-06" "Mallorca" "David Corts Caballero" "Midfielder" 25 0
"2707" "2005-06" "Mallorca" "Fernando Navarro Corbacho" "Midfielder" 31 1
"2708" "2005-06" "Mallorca" "Sergio Mart¡nez Ballesteros" "Defender" 16 0
"2709" "2005-06" "Mallorca" "Jos Carlos De Araujo Nunes" "Defender" 17 0
"2710" "2005-06" "Mallorca" "Jon s Manuel Gutirrez" "Midfielder" 16 2
"2711" "2005-06" "Mallorca" "Guillermo Ariel Pereyra" "Midfielder" 23 1
"2712" "2005-06" "Mallorca" "Antoni Lluis Adrover Colom" "Midfielder" 8 0
"2713" "2005-06" "Mallorca" "Cristiano Doni" "Midfielder" 8 2
"2714" "2005-06" "Mallorca" "Juan Fernando Arango S enz" "Forward" 32 11
"2715" "2005-06" "Mallorca" "V¡ctor Manuel Casades£s Casta¤o" "Forward" 6 5
"2716" "2005-06" "Mallorca" "Alejandro Campano Hernando" "Midfielder" 8 1
"2717" "2005-06" "Mallorca" "Francisco Diego Maciel" "Defender" 14 0
"2718" "2005-06" "Mallorca" "Yoshito Okubo" "Forward" 5 2
"2719" "2005-06" "Mallorca" "Alessandro Potenza" "Defender" 14 0
"2720" "2005-06" "Mallorca" "Francisco Javier Farin¢s Zapata" "Midfielder" 3 1
"2721" "2005-06" "Mallorca" "Leonardo Nicol s Pisculichi" "Forward" 3 3
"2722" "2005-06" "Mallorca" "Mark Iuliano" "Defender" 12 2
"2723" "2005-06" "Mallorca" "Angelos Basinas" "Midfielder" 9 0
"2724" "2005-06" "Mallorca" "Borja Fern ndez Fern ndez" "Midfielder" 4 0
"2725" "2005-06" "Mallorca" "Eduardo Nicol s Tuzzio" "Defender" 5 0
"2726" "2005-06" "Mallorca" "Adri n Maximiliano Peralta" "Midfielder" 2 0
"2730" "2005-06" "Betis" "Fernando Varela Ramos" "Midfielder" 18 1
"2731" "2005-06" "Betis" "Luis Fern ndez Gutirrez" "Midfielder" 12 1
"2732" "2005-06" "Betis" "Juan Gutirrez Moreno" "Defender" 34 2
"2733" "2005-06" "Betis" "Juan Alberto Andreu Alvarado" "Defender" 27 0
"2734" "2005-06" "Betis" "Alberto Rivera Pizarro" "Midfielder" 24 0
"2735" "2005-06" "Betis" "Marcos Santos Assunao" "Midfielder" 11 1
"2736" "2005-06" "Betis" "Arturo Garc¡a Mu¤oz" "Midfielder" 8 1
"2737" "2005-06" "Betis" "Joaqu¡n S nchez Rodr¡guez" "Forward" 28 3
"2738" "2005-06" "Betis" "Luis Eduardo Schmidt" "Forward" 31 3
"2739" "2005-06" "Betis" "Francisco Javier Mu¤oz Llompart" "Forward" 2 1
"2740" "2005-06" "Betis" "David Rivas Rodr¡guez" "Defender" 15 1
"2741" "2005-06" "Betis" "Daniel Mart¡n Alexandre" "Forward" 5 5
"2742" "2005-06" "Betis" "Jes£s Capit n Prada" "Midfielder" 5 1
"2743" "2005-06" "Betis" "ãscar L¢pez Hern ndez" "Midfielder" 16 0
"2744" "2005-06" "Betis" "Robert De Pinho De Souza" "Forward" 7 7
"2745" "2005-06" "Betis" "Victoriano Rivas µlvaro" "Defender" 10 0
"2746" "2005-06" "Betis" "Diego Tardelli Martins" "Forward" 1 0
"2747" "2005-06" "Betis" "Ricardo Oliveira" "Forward" 7 4
"2748" "2005-06" "Betis" "Miguel µngel Lozano Ayala" "Midfielder" 4 0
"2750" "2005-06" "Betis" "Paolo Castellini" "Defender" 6 0
"2753" "2005-06" "Betis" "Daniel Alejandro Lembo Betancour" "Defender" 1 0
"2755" "2005-06" "Espanyol" "Didier Domi" "Defender" 12 0
"2756" "2005-06" "Espanyol" "David Garc¡a De la Cruz" "Midfielder" 25 0
"2757" "2005-06" "Espanyol" "Daniel Jarque Gonz lez" "Defender" 32 4
"2758" "2005-06" "Espanyol" "Alberto Lopo Garc¡a" "Defender" 31 0
"2759" "2005-06" "Espanyol" "Eduardo Nascimento Costa" "Midfielder" 21 0
"2760" "2005-06" "Espanyol" "Iv n De la Pe¤a L¢pez" "Midfielder" 16 0
"2761" "2005-06" "Espanyol" "Pablo Javier Zabaleta Girod" "Midfielder" 16 2
"2762" "2005-06" "Espanyol" "Antonio µlvarez Prez" "Midfielder" 17 0
"2763" "2005-06" "Espanyol" "Luis Garc¡a Fern ndez" "Forward" 17 10
"2764" "2005-06" "Espanyol" "Ra£l Tamudo Montero" "Forward" 21 10
"2765" "2005-06" "Espanyol" "Juan Francisco Torres Beln" "Midfielder" 4 1
"2766" "2005-06" "Espanyol" "Fredson Camara Pereira" "Midfielder" 8 4
"2767" "2005-06" "Espanyol" "Ferr n Corominas Telechea" "Forward" 3 3
"2768" "2005-06" "Espanyol" "Moiss Hurtado Prez" "Midfielder" 13 0
"2769" "2005-06" "Espanyol" "Armando Miguel Correia De S " "Midfielder" 7 1
"2770" "2005-06" "Espanyol" "Walter Gerardo Pandiani Urquiza" "Forward" 2 1
"2771" "2005-06" "Espanyol" "Sergio S nchez Ortega" "Defender" 8 0
"2772" "2005-06" "Espanyol" "Mauricio Roberto Pochettino Trossero" "Defender" 8 0
"2779" "2005-06" "Real Sociedad" "Aitor L¢pez Rekarte" "Midfielder" 27 0
"2780" "2005-06" "Real Sociedad" "Javier Garrido Behobide" "Midfielder" 27 0
"2781" "2005-06" "Real Sociedad" "Mikel Labaka Zurriarain" "Defender" 30 1
"2782" "2005-06" "Real Sociedad" "Igor J uregi Iraola" "Defender" 23 1
"2783" "2005-06" "Real Sociedad" "Mikel Alonso Olano" "Midfielder" 30 1
"2784" "2005-06" "Real Sociedad" "Xabier Prieto Argarate" "Midfielder" 15 9
"2785" "2005-06" "Real Sociedad" "µlvaro Novo Ram¡rez" "Midfielder" 12 2
"2786" "2005-06" "Real Sociedad" "Gaizka Garitano Aguirre" "Midfielder" 13 3
"2787" "2005-06" "Real Sociedad" "Nihat Kahveci" "Forward" 12 7
"2788" "2005-06" "Real Sociedad" "Morten Skoubo" "Forward" 9 5
"2789" "2005-06" "Real Sociedad" "Garikoitz Uranga Luluaga" "Midfielder" 6 0
"2790" "2005-06" "Real Sociedad" "Daniel Cifuentes Alfaro" "Midfielder" 9 0
"2791" "2005-06" "Real Sociedad" "Mark Dennis Gonz lez Hoffman" "Forward" 4 5
"2792" "2005-06" "Real Sociedad" "Ion Ansotegi Gorostola" "Defender" 11 1
"2793" "2005-06" "Real Sociedad" "Mikel Aranburu Eizaguirre" "Midfielder" 9 1
"2794" "2005-06" "Real Sociedad" "Igor Gabilondo Del Campo" "Midfielder" 3 1
"2795" "2005-06" "Real Sociedad" "Dalibor Stevanovic" "Midfielder" 2 1
"2796" "2005-06" "Real Sociedad" "John Eduis Vi fara Mina" "Midfielder" 6 0
"2797" "2005-06" "Real Sociedad" "Jos Javier Barkero Saludes" "Midfielder" 3 2
"2798" "2005-06" "Real Sociedad" "Darko Kovacevic" "Forward" 8 4
"2799" "2005-06" "Real Sociedad" "Gorka Larrea Garc¡a" "Midfielder" 2 0
"2800" "2005-06" "Real Sociedad" "àscar De Paula Gamero" "Forward" 1 3
"2801" "2005-06" "Real Sociedad" "Sergio Boris Gonz lez Monteagudo" "Defender" 1 0
"2802" "2005-06" "Real Sociedad" "Mikel Gonz lez De Mart¡n" "Defender" 2 0
"2803" "2005-06" "Real Sociedad" "Jeremie Brechet" "Defender" 3 0
"2806" "2005-06" "Racing de Santander" "Pablo Pinillos Caro" "Midfielder" 29 0
"2807" "2005-06" "Racing de Santander" "Ayoze D¡az D¡az" "Midfielder" 22 2
"2808" "2005-06" "Racing de Santander" "Jos Morat¢n Tae¤o" "Defender" 22 0
"2809" "2005-06" "Racing de Santander" "Oriol Lozano Farr n" "Defender" 17 0
"2810" "2005-06" "Racing de Santander" "V¡ctor Javier A¤ino Berm£dez" "Midfielder" 19 0
"2811" "2005-06" "Racing de Santander" "Felipe Melo De Carvalho" "Midfielder" 22 3
"2812" "2005-06" "Racing de Santander" "Francisco Javier Casquero Paredes" "Midfielder" 15 5
"2813" "2005-06" "Racing de Santander" "ãscar Serrano Rodr¡guez" "Forward" 10 1
"2814" "2005-06" "Racing de Santander" "Antonio Ramiro Prez" "Forward" 10 9
"2815" "2005-06" "Racing de Santander" "Juan Jos Exp¢sito Ruiz" "Forward" 6 3
"2816" "2005-06" "Racing de Santander" "Sergio Matabuena Delgado" "Defender" 10 3
"2817" "2005-06" "Racing de Santander" "Antonio Tom s Gonz lez" "Midfielder" 4 0
"2818" "2005-06" "Racing de Santander" "Jonatan Valle Trueba" "Forward" 3 0
"2819" "2005-06" "Racing de Santander" "Francisco Borja Enrique Ayesa" "Midfielder" 11 0
"2820" "2005-06" "Racing de Santander" "David Aganzo Mndez" "Forward" 3 3
"2821" "2005-06" "Racing de Santander" "Stephane Dalmat" "Midfielder" 4 0
"2822" "2005-06" "Racing de Santander" "Mauricio Ricardo Pinilla Ferrera" "Forward" 3 1
"2823" "2005-06" "Racing de Santander" "Hoalid Regragui" "Defender" 6 0
"2824" "2005-06" "Racing de Santander" "Ra£l Mart¡n Del Campo" "Forward" 1 0
"2825" "2005-06" "Racing de Santander" "Wilfred Dalmat" "Midfielder" 3 1
"2826" "2005-06" "Racing de Santander" "Ezequiel Marcelo Garay Gonz lez" "Defender" 7 0
"2827" "2005-06" "Racing de Santander" "Samuel San Jos Fern ndez" "Defender" 6 0
"2828" "2005-06" "Racing de Santander" "Cristian Portilla Rodr¡guez" "Midfielder" 1 0
"2829" "2005-06" "Racing de Santander" "Lee Ho Jin" "Midfielder" 1 0
"2831" "2005-06" "Alavs" "David Coromina Pararols" "Midfielder" 21 0
"2832" "2005-06" "Alavs" "Gaspar G lvez Burgos" "Midfielder" 16 0
"2833" "2005-06" "Alavs" "Josu Sarriegi Zum rraga" "Defender" 29 2
"2834" "2005-06" "Alavs" "Anderson Luis Carvalho" "Midfielder" 29 9
"2835" "2005-06" "Alavs" "Eduardo Alonso µlvarez" "Midfielder" 34 0
"2836" "2005-06" "Alavs" "Juan Jes£s Gutirrez Robles" "Midfielder" 32 0
"2837" "2005-06" "Alavs" "Mart¡n Mauricio Astudillo" "Midfielder" 25 1
"2838" "2005-06" "Alavs" "Santiago Carpintero Fern ndez" "Midfielder" 16 2
"2839" "2005-06" "Alavs" "Rodolfo Bodipo D¡az" "Forward" 6 7
"2840" "2005-06" "Alavs" "John Aloisi" "Forward" 18 10
"2841" "2005-06" "Alavs" "Alejandro Castro Fern ndez" "Midfielder" 7 0
"2842" "2005-06" "Alavs" "Enrique De Lucas Mart¡nez" "Midfielder" 7 2
"2843" "2005-06" "Alavs" "Mehdi Gregory Giuseppe Lacen" "Midfielder" 6 0
"2844" "2005-06" "Alavs" "Rubn Navarro Mndez" "Forward" 1 0
"2845" "2005-06" "Alavs" "Mauricio Andrs Pellegrino Luna" "Defender" 11 0
"2846" "2005-06" "Alavs" "Hip¢lito Fern ndez Serrano" "Midfielder" 6 0
"2848" "2005-06" "Alavs" "Jos Mar¡a Mena Garc¡a" "Forward" 1 0
"2850" "2005-06" "Alavs" "Ibon Bego¤a Zubiaur" "Defender" 3 0
"2851" "2005-06" "Alavs" "Llu¡s Carreras Ferrer" "Midfielder" 2 0
"2853" "2005-06" "Alavs" "àscar Tllez G¢mez" "Defender" 1 0
"2857" "2005-06" "C diz" "Alejandro Varela L¢pez" "Midfielder" 26 0
"2858" "2005-06" "C diz" "Ra£l L¢pez Gutirrez" "Midfielder" 24 1
"2859" "2005-06" "C diz" "Ram¢n De Quintana Dalmau" "Defender" 28 0
"2860" "2005-06" "C diz" "Abraham Paz Cruz" "Defender" 18 1
"2861" "2005-06" "C diz" "Enrique Fernando Ortiz Moruno" "Midfielder" 8 4
"2862" "2005-06" "C diz" "Jos Andrs Fleurquin Rubio" "Midfielder" 26 1
"2863" "2005-06" "C diz" "Mat¡as Nicol s Pavoni Escabuso" "Midfielder" 11 4
"2864" "2005-06" "C diz" "Roberto Su rez µlvarez" "Midfielder" 8 0
"2865" "2005-06" "C diz" "Juan Jos Bezares Alarc¢n" "Midfielder" 14 0
"2866" "2005-06" "C diz" "Jonathan Sesma Gonz lez" "Forward" 25 7
"2867" "2005-06" "C diz" "Oliverio Jes£s µlvarez Gonz lez" "Forward" 5 1
"2868" "2005-06" "C diz" "Fabi n Larry Estoyanoff Poggio" "Midfielder" 4 2
"2869" "2005-06" "C diz" "Lucas Armando Lobos" "Midfielder" 9 7
"2870" "2005-06" "C diz" "Jos Juli n De la Cuesta Herrera" "Defender" 14 0
"2871" "2005-06" "C diz" "Alexandre Jes£s Medina Reobasco" "Forward" 7 4
"2872" "2005-06" "C diz" "Manuel Eduardo Berizzo" "Defender" 13 0
"2873" "2005-06" "C diz" "Benjam¡n Zarandona Esono" "Midfielder" 5 0
"2874" "2005-06" "C diz" "Nenad Mirosavljevic" "Forward" 2 3
"2875" "2005-06" "C diz" "Fernando Mor n Escudero" "Midfielder" 3 0
"2876" "2005-06" "C diz" "Luciano Germ n Vella" "Midfielder" 8 0
"2878" "2005-06" "C diz" "Mario Fernando Magalhaes Da Silva" "Midfielder" 6 0
"2880" "2005-06" "C diz" "Marc Bertr n Vilanova" "Midfielder" 1 0
"2881" "2005-06" "M laga" "Alexis Ruano Delgado" "Defender" 28 3
"2882" "2005-06" "M laga" "Vicente Valcarce Cano" "Midfielder" 11 0
"2883" "2005-06" "M laga" "Fernando Sanz Dur n" "Defender" 22 1
"2884" "2005-06" "M laga" "Csar Gonz lez Navas" "Defender" 23 2
"2885" "2005-06" "M laga" "Ignacio Prez Santamaria" "Midfielder" 25 3
"2886" "2005-06" "M laga" "Gerardo Garc¡a Le¢n" "Midfielder" 25 2
"2887" "2005-06" "M laga" "Juan Antonio Rodr¡guez Villamuela" "Midfielder" 22 1
"2888" "2005-06" "M laga" "Salvador Ballesta Vialcho" "Forward" 20 6
"2889" "2005-06" "M laga" "Edgar Patricio Carvalho Pacheco" "Forward" 15 4
"2890" "2005-06" "M laga" "Pablo Gonz lez Cou¤ago" "Forward" 5 3
"2891" "2005-06" "M laga" "Antonio Hidalgo Morilla" "Midfielder" 5 4
"2892" "2005-06" "M laga" "Ricardo Souza B¢vio" "Midfielder" 8 1
"2893" "2005-06" "M laga" "Richard Javier Morales Aguirre" "Forward" 3 1
"2894" "2005-06" "M laga" "Jes£s G mez Duarte" "Midfielder" 8 0
"2895" "2005-06" "M laga" "Gabriel Rodrigues Dos Santos" "Midfielder" 7 0
"2896" "2005-06" "M laga" "Sergio Paulo Barbosa Valente" "Midfielder" 9 4
"2897" "2005-06" "M laga" "Anderson Silva De Frana" "Midfielder" 4 0
"2898" "2005-06" "M laga" "Antonio Manuel S nchez G¢mez" "Midfielder" 2 0
"2899" "2005-06" "M laga" "Carlos Manuel de Oliveira Magalhaes" "Defender" 6 1
"2900" "2005-06" "M laga" "Francisco Esteban Granado" "Forward" 1 0
"2901" "2005-06" "M laga" "Jorge Miguel De Oliveira Ribeiro" "Midfielder" 3 0
"2904" "2005-06" "M laga" "Sa£l Fern ndez Garc¡a" "Midfielder" 1 0
"2908" "2006-07" "Real Madrid" "Sergio Ramos Garc¡a" "Midfielder" 30 5
"2909" "2006-07" "Real Madrid" "Roberto Carlos Da Silva Rocha" "Midfielder" 19 3
"2910" "2006-07" "Real Madrid" "Iv n Helguera Buj¡a" "Defender" 20 1
"2911" "2006-07" "Real Madrid" "Fabio Cannavaro" "Defender" 28 0
"2912" "2006-07" "Real Madrid" "Mahamadou Diarra" "Midfielder" 28 3
"2913" "2006-07" "Real Madrid" "Emerson Ferreira Da Rosa" "Midfielder" 21 1
"2914" "2006-07" "Real Madrid" "Jos Mar¡a Gutirrez Hern ndez" "Midfielder" 9 1
"2915" "2006-07" "Real Madrid" "Rutgerus Johannes Martinus Van Nistelrooy" "Forward" 30 25
"2916" "2006-07" "Real Madrid" "Ra£l Gonz lez Blanco" "Forward" 20 7
"2917" "2006-07" "Real Madrid" "Robson De Souza" "Forward" 7 6
"2918" "2006-07" "Real Madrid" "Jos Antonio Reyes Calder¢n" "Forward" 3 6
"2919" "2006-07" "Real Madrid" "David Robert Joseph Beckham" "Midfielder" 9 3
"2920" "2006-07" "Real Madrid" "Miguel Torres G¢mez" "Midfielder" 15 0
"2921" "2006-07" "Real Madrid" "Miguel µngel Salgado Fern ndez" "Midfielder" 10 0
"2922" "2006-07" "Real Madrid" "Gonzalo Gerardo Higua¡n" "Forward" 8 2
"2923" "2006-07" "Real Madrid" "Fernando Rubn Gago" "Midfielder" 7 0
"2924" "2006-07" "Real Madrid" "µlvaro Mej¡a Prez" "Defender" 3 0
"2926" "2006-07" "Real Madrid" "C¡cero Joao De Czare" "Midfielder" 3 0
"2927" "2006-07" "Real Madrid" "Ra£l Bravo Sanflix" "Midfielder" 3 0
"2929" "2006-07" "Real Madrid" "Marcelo Vieira Da Silva Junior" "Midfielder" 1 0
"2932" "2006-07" "Barcelona" "Gianluca Zambrotta" "Midfielder" 21 3
"2933" "2006-07" "Barcelona" "Giovanni Van Bronckhorst" "Midfielder" 16 0
"2934" "2006-07" "Barcelona" "Carles Puyol Saforcada" "Defender" 32 1
"2935" "2006-07" "Barcelona" "Ruddy Lilian Thuram Ulien" "Defender" 18 0
"2936" "2006-07" "Barcelona" "Xavier Hern ndez Creus" "Midfielder" 29 3
"2937" "2006-07" "Barcelona" "Anderson Luis De Souza" "Midfielder" 18 1
"2938" "2006-07" "Barcelona" "Andrs Iniesta Luj n" "Midfielder" 23 6
"2939" "2006-07" "Barcelona" "Jos Edmilson Gomes Moraes" "Midfielder" 13 0
"2940" "2006-07" "Barcelona" "Ronaldo De Assis Moreira" "Forward" 25 21
"2941" "2006-07" "Barcelona" "Lionel Andrs Messi Cuccittini" "Forward" 14 14
"2942" "2006-07" "Barcelona" "Ludovic Giuly" "Forward" 5 3
"2943" "2006-07" "Barcelona" "Rafael M rquez µlvarez" "Defender" 16 1
"2944" "2006-07" "Barcelona" "Eidur Smari Gudjohnsen" "Forward" 2 5
"2945" "2006-07" "Barcelona" "Oleguer Presas Renom" "Defender" 9 0
"2946" "2006-07" "Barcelona" "Samuel Eto'o Fils" "Forward" 14 11
"2947" "2006-07" "Barcelona" "Silvio Mendes De Campos Junior" "Midfielder" 6 0
"2949" "2006-07" "Barcelona" "Juliano Haus Belletti" "Midfielder" 6 0
"2950" "2006-07" "Barcelona" "Thiago Motta" "Midfielder" 4 0
"2951" "2006-07" "Barcelona" "Santiago Ezquerro Mar¡n" "Forward" 1 1
"2953" "2006-07" "Sevilla" "Daniel Alves Da Silva" "Midfielder" 33 3
"2954" "2006-07" "Sevilla" "Ivica Dragutinovic" "Midfielder" 17 1
"2955" "2006-07" "Sevilla" "Julien Escud" "Defender" 26 1
"2956" "2006-07" "Sevilla" "Francisco Javier Vicente Navarro" "Defender" 18 0
"2957" "2006-07" "Sevilla" "Christian Poulsen" "Midfielder" 21 1
"2958" "2006-07" "Sevilla" "Renato Dirnei Florencio Santos" "Midfielder" 19 4
"2959" "2006-07" "Sevilla" "Adriano Correia Claro" "Midfielder" 9 2
"2960" "2006-07" "Sevilla" "Frederic Kanout" "Forward" 23 21
"2961" "2006-07" "Sevilla" "Jes£s Navas Gonz lez" "Forward" 18 1
"2962" "2006-07" "Sevilla" "Luis Fabiano Clemente" "Forward" 8 10
"2963" "2006-07" "Sevilla" "Antonio Jos Puerta Prez" "Midfielder" 18 2
"2964" "2006-07" "Sevilla" "Josep Llu¡s Mart¡ Soler" "Midfielder" 11 2
"2965" "2006-07" "Sevilla" "David Castedo Escudero" "Midfielder" 14 0
"2966" "2006-07" "Sevilla" "Enzo Maresca" "Midfielder" 7 2
"2967" "2006-07" "Sevilla" "Aitor Ocio Carri¢n" "Defender" 11 0
"2968" "2006-07" "Sevilla" "Ernesto Javier Chevant¢n Espinosa" "Forward" 1 4
"2969" "2006-07" "Sevilla" "Aleksandr Anatolyevich Kerzhakov" "Forward" 2 5
"2970" "2006-07" "Sevilla" "Andreas Hinkel" "Defender" 2 0
"2971" "2006-07" "Sevilla" "Kepa Blanco Gonz lez" "Forward" 1 3
"2972" "2006-07" "Sevilla" "Sergio Paulo Barbosa Valente" "Midfielder" 1 0
"2973" "2006-07" "Sevilla" "Alejandro Alfaro Ligero" "Forward" 1 1
"2975" "2006-07" "Valencia" "Luis Miguel Brito Garc¡a Monteiro" "Midfielder" 27 0
"2976" "2006-07" "Valencia" "Emiliano Moretti" "Midfielder" 21 2
"2977" "2006-07" "Valencia" "Ra£l Albiol Tortajada" "Defender" 33 1
"2978" "2006-07" "Valencia" "Roberto Fabi n Ayala" "Defender" 27 2
"2979" "2006-07" "Valencia" "David Albelda Aliqus" "Midfielder" 15 0
"2980" "2006-07" "Valencia" "Vicente Rodr¡guez Guilln" "Midfielder" 6 4
"2981" "2006-07" "Valencia" "David Villa S nchez" "Forward" 21 15
"2982" "2006-07" "Valencia" "David Josu Jimnez Silva" "Forward" 17 4
"2983" "2006-07" "Valencia" "Miguel µngel Angulo Valderrey" "Forward" 13 6
"2984" "2006-07" "Valencia" "Joaqu¡n S nchez Rodr¡guez" "Forward" 12 5
"2985" "2006-07" "Valencia" "Fernando Morientes S nchez" "Forward" 9 12
"2986" "2006-07" "Valencia" "Carlos Marchena L¢pez" "Defender" 16 0
"2987" "2006-07" "Valencia" "Crist¢bal Emilio Torres Ruiz" "Midfielder" 12 0
"2988" "2006-07" "Valencia" "Hugo Miguel Ferreira Gomes Viana" "Midfielder" 4 2
"2989" "2006-07" "Valencia" "David Navarro Pedr¢s" "Defender" 10 1
"2990" "2006-07" "Valencia" "Rubn Baraja Vegas" "Midfielder" 4 1
"2992" "2006-07" "Valencia" "Eduardo Csar Daud Gaspar" "Midfielder" 7 0
"2993" "2006-07" "Valencia" "Miguel Pallard¢ Gonz lez" "Midfielder" 1 0
"2994" "2006-07" "Valencia" "Jaime Gavil n Mart¡nez" "Midfielder" 1 0
"2995" "2006-07" "Valencia" "Asier Del Horno Cosgaya" "Midfielder" 5 0
"2996" "2006-07" "Valencia" "David Cerrajer¡a Rubio" "Midfielder" 3 0
"2997" "2006-07" "Valencia" "Mario Ignacio Regueiro Pintos" "Forward" 1 0
"3000" "2006-07" "Valencia" "David C¢rcoles Alcaraz" "Midfielder" 1 0
"3002" "2006-07" "Villarreal" "Javier Rodr¡guez Venta" "Midfielder" 18 0
"3003" "2006-07" "Villarreal" "Jos Enrique S nchez D¡az" "Midfielder" 22 0
"3004" "2006-07" "Villarreal" "Fabricio Fabio Fuentes" "Defender" 31 4
"3005" "2006-07" "Villarreal" "Pascal Cygan" "Defender" 18 1
"3006" "2006-07" "Villarreal" "Marcos Antonio Senna Da Silva" "Midfielder" 27 0
"3007" "2006-07" "Villarreal" "Rubn Gracia Calmache" "Midfielder" 17 4
"3008" "2006-07" "Villarreal" "Jos Joaqu¡n Moreno Verd£" "Midfielder" 8 1
"3009" "2006-07" "Villarreal" "Marcos Garc¡a Barreno" "Midfielder" 9 3
"3010" "2006-07" "Villarreal" "Diego Mart¡n Forl n Corazo" "Forward" 26 19
"3011" "2006-07" "Villarreal" "Guillermo Luis Franco Farcuas¢n" "Forward" 3 2
"3012" "2006-07" "Villarreal" "Jos Miguel Gonz lez Rey" "Midfielder" 18 0
"3013" "2006-07" "Villarreal" "Rodolfo Mart¡n Arruabarrena" "Midfielder" 14 1
"3014" "2006-07" "Villarreal" "Leandro Daniel Somoza" "Midfielder" 6 0
"3015" "2006-07" "Villarreal" "Mat¡as Ariel Fern ndez Fern ndez" "Midfielder" 4 1
"3016" "2006-07" "Villarreal" "Alessio Tacchinardi" "Midfielder" 5 1
"3017" "2006-07" "Villarreal" "Enrique µlvarez Sanju n" "Defender" 12 0
"3018" "2006-07" "Villarreal" "Jos Mar¡a Romero Poy¢n" "Forward" 3 0
"3019" "2006-07" "Villarreal" "Juan Rom n Riquelme" "Midfielder" 13 1
"3020" "2006-07" "Villarreal" "Robert Pirs" "Midfielder" 1 3
"3021" "2006-07" "Villarreal" "Jon Dahl Tomasson" "Forward" 2 4
"3022" "2006-07" "Villarreal" "Nihat Kahveci" "Forward" 2 0
"3023" "2006-07" "Villarreal" "Juan Manuel Pe¤a Montano" "Defender" 4 0
"3024" "2006-07" "Villarreal" "Gonzalo Javier Rodr¡guez Prado" "Defender" 6 0
"3027" "2006-07" "Real Zaragoza" "Carlos Andrs Diogo Ense¤at" "Midfielder" 27 4
"3028" "2006-07" "Real Zaragoza" "Juan Francisco Garc¡a Garc¡a" "Midfielder" 32 0
"3029" "2006-07" "Real Zaragoza" "Gabriel Alejandro Milito" "Defender" 32 1
"3030" "2006-07" "Real Zaragoza" "Sergio Fern ndez Gonz lez" "Defender" 26 0
"3031" "2006-07" "Real Zaragoza" "Alberto Zapater Arjol" "Midfielder" 34 0
"3032" "2006-07" "Real Zaragoza" "Andrs Nicol s D'Alessandro" "Midfielder" 12 2
"3033" "2006-07" "Real Zaragoza" "Pablo Csar Aimar Giordano" "Midfielder" 17 5
"3034" "2006-07" "Real Zaragoza" "Diego Alberto Milito" "Forward" 29 23
"3035" "2006-07" "Real Zaragoza" "Sergio Garc¡a De la Fuente" "Forward" 4 6
"3036" "2006-07" "Real Zaragoza" "Ewerthon Henrique De Souza" "Forward" 5 6
"3037" "2006-07" "Real Zaragoza" "Gerard Piqu Bernabeu" "Defender" 14 2
"3038" "2006-07" "Real Zaragoza" "àscar Javier Gonz lez Marcos" "Midfielder" 1 3
"3039" "2006-07" "Real Zaragoza" "Albert Celades L¢pez" "Midfielder" 8 1
"3040" "2006-07" "Real Zaragoza" "Jos Mar¡a Movilla Cubero" "Midfielder" 9 0
"3041" "2006-07" "Real Zaragoza" "µngel Lafita Castillo" "Midfielder" 1 1
"3042" "2006-07" "Real Zaragoza" "Jes£s Mar¡a Herrero G¢mez" "Midfielder" 7 0
"3043" "2006-07" "Real Zaragoza" "Leonardo Daniel Ponzio" "Midfielder" 5 0
"3047" "2006-07" "Real Zaragoza" "Luis Carlos Cuartero Laforga" "Defender" 1 0
"3048" "2006-07" "Atltico de Madrid" "Georgios Seitaridis" "Midfielder" 22 0
"3049" "2006-07" "Atltico de Madrid" "Antonio L¢pez Guerrero" "Midfielder" 29 0
"3050" "2006-07" "Atltico de Madrid" "Luis Amaranto Perea Mosquera" "Defender" 21 0
"3051" "2006-07" "Atltico de Madrid" "Pablo Ib ¤ez Tebar" "Defender" 21 2
"3052" "2006-07" "Atltico de Madrid" "Peter Bernard Luccin" "Midfielder" 23 0
"3053" "2006-07" "Atltico de Madrid" "Nuno Ricardo De Oliveira Ribeiro" "Midfielder" 18 4
"3054" "2006-07" "Atltico de Madrid" "Jos Manuel Jurado Mar¡n" "Midfielder" 10 0
"3055" "2006-07" "Atltico de Madrid" "Fernando Jos Torres Sanz" "Forward" 28 14
"3056" "2006-07" "Atltico de Madrid" "Luciano Mart¡n Galletti" "Forward" 14 4
"3057" "2006-07" "Atltico de Madrid" "Sergio Leonel Agero Del Castillo" "Forward" 14 6
"3058" "2006-07" "Atltico de Madrid" "Jos Eduardo Rosa Vale Castro" "Defender" 20 2
"3059" "2006-07" "Atltico de Madrid" "Miguel µngel Ferrer Mart¡nez" "Forward" 4 3
"3060" "2006-07" "Atltico de Madrid" "Mariano Andrs Pern¡a Molina" "Midfielder" 12 0
"3061" "2006-07" "Atltico de Madrid" "Francisco Jos Rodrigues Da Costa" "Midfielder" 7 0
"3062" "2006-07" "Atltico de Madrid" "Gabriel Fern ndez Arenas" "Midfielder" 5 0
"3063" "2006-07" "Atltico de Madrid" "Martin Petrov" "Forward" 5 2
"3064" "2006-07" "Atltico de Madrid" "Fabiano Eller Dos Santos" "Defender" 9 1
"3065" "2006-07" "Atltico de Madrid" "Maximiliano Rubn Rodr¡guez" "Midfielder" 3 6
"3066" "2006-07" "Atltico de Madrid" "Juan Valera Esp¡n" "Midfielder" 2 0
"3072" "2006-07" "Recreativo de Huelva" "Roberto Luis Gaspar De Deus Severo" "Defender" 19 2
"3073" "2006-07" "Recreativo de Huelva" "Daniel Bautista Pina" "Midfielder" 17 0
"3074" "2006-07" "Recreativo de Huelva" "Pedro Mario µlvarez Abrante" "Defender" 19 1
"3075" "2006-07" "Recreativo de Huelva" "Juan Merino Ruiz" "Defender" 20 0
"3076" "2006-07" "Recreativo de Huelva" "Antonio Jes£s V zquez Mu¤oz" "Midfielder" 30 6
"3077" "2006-07" "Recreativo de Huelva" "Santiago Cazorla Gonz lez" "Midfielder" 25 5
"3078" "2006-07" "Recreativo de Huelva" "Aitor Tornavaca Fern ndez" "Midfielder" 14 1
"3079" "2006-07" "Recreativo de Huelva" "Emilio Jos Viqueira Moure" "Midfielder" 16 1
"3080" "2006-07" "Recreativo de Huelva" "Florent Stphane Sinama Pongolle" "Forward" 12 12
"3081" "2006-07" "Recreativo de Huelva" "Ikechukwu Tongololiki Mawakavamba Jawarapawara Uche" "Forward" 16 8
"3082" "2006-07" "Recreativo de Huelva" "Juan Manuel G¢mez S nchez" "Midfielder" 2 2
"3083" "2006-07" "Recreativo de Huelva" "Csar Arzo Amposta" "Defender" 16 0
"3084" "2006-07" "Recreativo de Huelva" "Rafael Barber Rodr¡guez" "Midfielder" 13 0
"3085" "2006-07" "Recreativo de Huelva" "Laurentiu Dumitru Rosu" "Forward" 2 3
"3086" "2006-07" "Recreativo de Huelva" "Francisco Javier Garc¡a Guerrero" "Forward" 4 7
"3087" "2006-07" "Recreativo de Huelva" "Hip¢lito Fern ndez Serrano" "Midfielder" 16 0
"3088" "2006-07" "Recreativo de Huelva" "Pablo Amo Aguado" "Defender" 10 1
"3089" "2006-07" "Recreativo de Huelva" "Eduardo Moya Cantillo" "Midfielder" 13 0
"3090" "2006-07" "Recreativo de Huelva" "Jos Manuel Gonz lez Ortiz" "Midfielder" 1 2
"3091" "2006-07" "Recreativo de Huelva" "Antonio S nchez De la Calle" "Forward" 1 2
"3092" "2006-07" "Recreativo de Huelva" "Iago Bouz¢n Amoedo" "Defender" 1 0
"3094" "2006-07" "Getafe" "Cosmin Marius Contra" "Midfielder" 16 0
"3095" "2006-07" "Getafe" "Javier Paredes Arango" "Midfielder" 32 0
"3096" "2006-07" "Getafe" "David Belenguer Reverter" "Defender" 32 1
"3097" "2006-07" "Getafe" "Alexis Ruano Delgado" "Defender" 22 2
"3098" "2006-07" "Getafe" "Francisco Javier Casquero Paredes" "Midfielder" 27 5
"3099" "2006-07" "Getafe" "Fabio Celestini" "Midfielder" 33 1
"3100" "2006-07" "Getafe" "Mario Gutirrez Cotelo" "Midfielder" 19 1
"3101" "2006-07" "Getafe" "Ignacio Prez Santamaria" "Midfielder" 8 4
"3102" "2006-07" "Getafe" "Manuel Del Moral Fern ndez" "Forward" 14 8
"3103" "2006-07" "Getafe" "Daniel Gonz lez Giza" "Forward" 8 11
"3104" "2006-07" "Getafe" "Pablo Redondo Mart¡nez" "Midfielder" 7 1
"3105" "2006-07" "Getafe" "David Corts Caballero" "Midfielder" 16 0
"3106" "2006-07" "Getafe" "Valent¡n Sergio Pach¢n Mosquero" "Forward" 2 2
"3107" "2006-07" "Getafe" "Rubn Mart¡n Pulido" "Defender" 11 1
"3108" "2006-07" "Getafe" "µngel Manuel Vivar Dorado" "Midfielder" 2 1
"3109" "2006-07" "Getafe" "Francisco David Sousa Franquelo" "Forward" 1 0
"3110" "2006-07" "Getafe" "Alberto Aguilar Leiva" "Midfielder" 4 0
"3111" "2006-07" "Getafe" "Veljko Paunovic" "Midfielder" 2 0
"3112" "2006-07" "Getafe" "Manuel Tena L¢pez" "Defender" 7 0
"3113" "2006-07" "Getafe" "Maris Verpakovskis" "Forward" 1 1
"3115" "2006-07" "Getafe" "Lucas Mat¡as Licht" "Midfielder" 3 0
"3116" "2006-07" "Racing de Santander" "Pablo Pinillos Caro" "Midfielder" 28 0
"3117" "2006-07" "Racing de Santander" "Lionel Sebasti n Scaloni" "Defender" 21 1
"3118" "2006-07" "Racing de Santander" "Rubn Gonz lez Rocha" "Defender" 29 2
"3119" "2006-07" "Racing de Santander" "Ezequiel Marcelo Garay Gonz lez" "Defender" 30 9
"3120" "2006-07" "Racing de Santander" "Gonzalo Colsa Albendea" "Midfielder" 21 4
"3121" "2006-07" "Racing de Santander" "V¡ctor Javier A¤ino Berm£dez" "Midfielder" 23 0
"3122" "2006-07" "Racing de Santander" "Felipe Melo De Carvalho" "Midfielder" 6 3
"3123" "2006-07" "Racing de Santander" "Pedro Munitis µlvarez" "Forward" 29 4
"3124" "2006-07" "Racing de Santander" "Nikola Zigic" "Forward" 19 11
"3125" "2006-07" "Racing de Santander" "ãscar Serrano Rodr¡guez" "Forward" 8 0
"3126" "2006-07" "Racing de Santander" "Javier µngel Balboa Osa" "Midfielder" 1 1
"3127" "2006-07" "Racing de Santander" "Oriol Lozano Farr n" "Defender" 15 1
"3128" "2006-07" "Racing de Santander" "Cristian Osvaldo µlvarez Reyes" "Defender" 4 1
"3129" "2006-07" "Racing de Santander" "Luis Fern ndez Gutirrez" "Midfielder" 15 0
"3131" "2006-07" "Racing de Santander" "Juan Jos Exp¢sito Ruiz" "Forward" 3 1
"3132" "2006-07" "Racing de Santander" "Christian Fern ndez Salas" "Midfielder" 10 1
"3134" "2006-07" "Racing de Santander" "Pablo Alfaro Armengot" "Defender" 3 0
"3135" "2006-07" "Racing de Santander" "Sergio Matabuena Delgado" "Defender" 1 0
"3141" "2006-07" "Espanyol" "Francisco Javier Chica Torres" "Midfielder" 26 0
"3142" "2006-07" "Espanyol" "Daniel Jarque Gonz lez" "Defender" 31 0
"3143" "2006-07" "Espanyol" "Marc Torrej¢n Moya" "Defender" 26 0
"3144" "2006-07" "Espanyol" "Jes£s Mar¡a Lacruz G¢mez" "Defender" 18 0
"3145" "2006-07" "Espanyol" "Francisco Joaqu¡n Prez Rufete" "Midfielder" 11 1
"3146" "2006-07" "Espanyol" "Moiss Hurtado Prez" "Midfielder" 23 1
"3147" "2006-07" "Espanyol" "Albert Riera Ortega" "Midfielder" 14 4
"3148" "2006-07" "Espanyol" "Iv n De la Pe¤a L¢pez" "Midfielder" 14 0
"3149" "2006-07" "Espanyol" "Luis Garc¡a Fern ndez" "Forward" 18 10
"3150" "2006-07" "Espanyol" "Ra£l Tamudo Montero" "Forward" 14 15
"3151" "2006-07" "Espanyol" "Ferr n Corominas Telechea" "Forward" 9 4
"3152" "2006-07" "Espanyol" "Walter Gerardo Pandiani Urquiza" "Forward" 5 7
"3153" "2006-07" "Espanyol" "Pablo Javier Zabaleta Girod" "Midfielder" 13 0
"3154" "2006-07" "Espanyol" "Juan Velasco Damas" "Midfielder" 11 0
"3155" "2006-07" "Espanyol" "Jonatas Domingos" "Midfielder" 6 2
"3156" "2006-07" "Espanyol" "Mohammed El Yaagoubi Youbi" "Midfielder" 9 1
"3157" "2006-07" "Espanyol" "Eduardo Nascimento Costa" "Midfielder" 7 1
"3158" "2006-07" "Espanyol" "David Garc¡a De la Cruz" "Midfielder" 2 0
"3159" "2006-07" "Espanyol" "Antonio µlvarez Prez" "Midfielder" 3 0
"3160" "2006-07" "Espanyol" "·ngel Mart¡nez Cervera" "Midfielder" 2 0
"3163" "2006-07" "Espanyol" "Fredson Camara Pereira" "Midfielder" 1 0
"3164" "2006-07" "Espanyol" "Albert Serr n Polo" "Defender" 1 0
"3167" "2006-07" "Mallorca" "Fernando Varela Ramos" "Midfielder" 18 3
"3168" "2006-07" "Mallorca" "Fernando Navarro Corbacho" "Midfielder" 37 1
"3169" "2006-07" "Mallorca" "Jos Carlos De Araujo Nunes" "Defender" 34 4
"3170" "2006-07" "Mallorca" "Sergio Mart¡nez Ballesteros" "Defender" 34 1
"3171" "2006-07" "Mallorca" "Jon s Manuel Gutirrez" "Midfielder" 27 3
"3172" "2006-07" "Mallorca" "Ariel Miguel Santiago Ibagaza" "Midfielder" 13 1
"3173" "2006-07" "Mallorca" "Guillermo Ariel Pereyra" "Midfielder" 19 2
"3174" "2006-07" "Mallorca" "Angelos Basinas" "Midfielder" 13 0
"3175" "2006-07" "Mallorca" "Juan Fernando Arango S enz" "Forward" 25 8
"3176" "2006-07" "Mallorca" "V¡ctor Manuel Casades£s Casta¤o" "Forward" 3 4
"3177" "2006-07" "Mallorca" "Bosko Jankovic" "Midfielder" 6 9
"3178" "2006-07" "Mallorca" "Maximiliano Gast¢n L¢pez" "Forward" 3 3
"3179" "2006-07" "Mallorca" "Hctor Berenguel Del Pino" "Midfielder" 20 0
"3180" "2006-07" "Mallorca" "Jordi L¢pez Felpeto" "Midfielder" 8 0
"3181" "2006-07" "Mallorca" "Diego Trist n Herrera" "Forward" 2 0
"3183" "2006-07" "Mallorca" "Iv n Ramis Barrios" "Defender" 5 0
"3185" "2006-07" "Mallorca" "Leonardo Nicol s Pisculichi" "Forward" 1 0
"3188" "2006-07" "Deportivo de La Coru¤a" "Fabricio Coloccini" "Defender" 22 0
"3189" "2006-07" "Deportivo de La Coru¤a" "Joan Capdevila Mndez" "Midfielder" 32 4
"3190" "2006-07" "Deportivo de La Coru¤a" "Alberto Lopo Garc¡a" "Defender" 28 1
"3191" "2006-07" "Deportivo de La Coru¤a" "Jorge Manuel Almeida Gomes De Andrade" "Defender" 21 0
"3192" "2006-07" "Deportivo de La Coru¤a" "Sergio Gonz lez Soriano" "Midfielder" 11 2
"3193" "2006-07" "Deportivo de La Coru¤a" "Juan Antonio Rodr¡guez Villamuela" "Midfielder" 19 4
"3194" "2006-07" "Deportivo de La Coru¤a" "Fabi n Larry Estoyanoff Poggio" "Midfielder" 7 1
"3195" "2006-07" "Deportivo de La Coru¤a" "µngel Javier Arizmendi De Lucas" "Forward" 20 5
"3196" "2006-07" "Deportivo de La Coru¤a" "Iv n S nchez-Rico Soto" "Forward" 10 3
"3197" "2006-07" "Deportivo de La Coru¤a" "Cristian Hidalgo Gonz lez" "Forward" 10 1
"3198" "2006-07" "Deportivo de La Coru¤a" "µlvaro Arbeloa Coca" "Midfielder" 18 0
"3199" "2006-07" "Deportivo de La Coru¤a" "Julien Bobby De Guzm n" "Midfielder" 11 0
"3200" "2006-07" "Deportivo de La Coru¤a" "Joan Verd£ Fern ndez" "Midfielder" 9 1
"3201" "2006-07" "Deportivo de La Coru¤a" "Filipe Luis Kasmirski" "Midfielder" 6 0
"3202" "2006-07" "Deportivo de La Coru¤a" "Manuel Pablo Garc¡a D¡az" "Midfielder" 10 0
"3203" "2006-07" "Deportivo de La Coru¤a" "Antonio Barrag n Fern ndez" "Midfielder" 8 2
"3204" "2006-07" "Deportivo de La Coru¤a" "Aldo Pedro Duscher" "Midfielder" 5 0
"3205" "2006-07" "Deportivo de La Coru¤a" "Adri n L¢pez µlvarez" "Forward" 4 1
"3207" "2006-07" "Deportivo de La Coru¤a" "Juan Manuel Delgado Moreno" "Defender" 5 0
"3208" "2006-07" "Deportivo de La Coru¤a" "Iago Iglesias Castro" "Midfielder" 1 2
"3209" "2006-07" "Deportivo de La Coru¤a" "Pablo µlvarez N£¤ez" "Midfielder" 1 0
"3214" "2006-07" "Osasuna" "Javier Fla¤o Bezunartea" "Midfielder" 22 1
"3215" "2006-07" "Osasuna" "Enrique Corrales Mart¡n" "Midfielder" 27 0
"3216" "2006-07" "Osasuna" "Carlos Javier Cullar Jimnez" "Defender" 20 1
"3217" "2006-07" "Osasuna" "Jos Romero Urtasun" "Defender" 17 0
"3218" "2006-07" "Osasuna" "Francisco Pu¤al Mart¡nez" "Midfielder" 22 3
"3219" "2006-07" "Osasuna" "Ra£l Garc¡a Escudero" "Midfielder" 18 4
"3220" "2006-07" "Osasuna" "David L¢pez Moreno" "Midfielder" 17 4
"3221" "2006-07" "Osasuna" "Valmiro Lopes Rocha" "Midfielder" 17 6
"3222" "2006-07" "Osasuna" "Javad Nekounam" "Midfielder" 18 2
"3223" "2006-07" "Osasuna" "Roberto Soldado Rillo" "Forward" 5 11
"3224" "2006-07" "Osasuna" "Juan Francisco Torres Beln" "Midfielder" 9 2
"3225" "2006-07" "Osasuna" "Pierre Achille Web¢ Kouamo" "Forward" 2 4
"3226" "2006-07" "Osasuna" "Savo Milosevic" "Forward" 11 4
"3227" "2006-07" "Osasuna" "Csar Cruchaga Lasa" "Defender" 17 2
"3228" "2006-07" "Osasuna" "Miguel Fla¤o Bezunartea" "Defender" 17 1
"3229" "2006-07" "Osasuna" "I¤aki Mu¤oz Oroz" "Midfielder" 1 1
"3231" "2006-07" "Osasuna" "Hctor Font Romero" "Midfielder" 1 0
"3232" "2006-07" "Osasuna" "Jos Izquierdo Mart¡nez" "Midfielder" 10 1
"3233" "2006-07" "Osasuna" "Ignacio Monreal Eraso" "Midfielder" 10 0
"3234" "2006-07" "Osasuna" "Ludovic Delporte" "Midfielder" 1 0
"3236" "2006-07" "Osasuna" "Ion Erice Dom¡nguez" "Midfielder" 3 0
"3240" "2006-07" "Levante" "I¤aki Descarga Retegui" "Midfielder" 16 1
"3241" "2006-07" "Levante" "Luis Manuel Rubiales Bjar" "Midfielder" 20 0
"3242" "2006-07" "Levante" "Jos Alejandro Su rez Mart¡n" "Defender" 33 1
"3243" "2006-07" "Levante" "µlvaro Luiz Maior De Aquino" "Defender" 21 2
"3244" "2006-07" "Levante" "Diego Camacho Quesada" "Midfielder" 22 3
"3245" "2006-07" "Levante" "Flix Dja Ettien Yohou" "Midfielder" 11 2
"3246" "2006-07" "Levante" "Mathieu Berson" "Midfielder" 13 0
"3247" "2006-07" "Levante" "Damiano Tommasi" "Midfielder" 15 0
"3248" "2006-07" "Levante" "Rahamat Mustapha Riga" "Forward" 15 9
"3249" "2006-07" "Levante" "Narcisse-Oliver Kapo-Obou" "Forward" 23 5
"3250" "2006-07" "Levante" "Laurent Courtois" "Midfielder" 17 2
"3251" "2006-07" "Levante" "Juan Francisco Mart¡nez Modesto" "Forward" 3 1
"3252" "2006-07" "Levante" "Salvador Ballesta Vialcho" "Forward" 6 5
"3253" "2006-07" "Levante" "Jos Marcelo Ferreira" "Midfielder" 8 0
"3254" "2006-07" "Levante" "Manuel Gaspar Haro" "Midfielder" 11 0
"3255" "2006-07" "Levante" "Frederic Dehu" "Defender" 8 1
"3256" "2006-07" "Levante" "Gustavo Enrique Reggi" "Forward" 1 3
"3257" "2006-07" "Levante" "Sylvain N'Diaye" "Midfielder" 4 0
"3258" "2006-07" "Levante" "Laurent Robert" "Midfielder" 1 0
"3259" "2006-07" "Levante" "Jos Manuel Serrano Arenas" "Defender" 9 0
"3262" "2006-07" "Levante" "Ian Harte" "Defender" 2 0
"3265" "2006-07" "Betis" "Juan Gutirrez Moreno" "Defender" 33 3
"3266" "2006-07" "Betis" "Enrique Fern ndez Romero" "Midfielder" 15 0
"3267" "2006-07" "Betis" "Juan Alberto Andreu Alvarado" "Defender" 25 0
"3268" "2006-07" "Betis" "Victoriano Rivas µlvaro" "Defender" 15 0
"3269" "2006-07" "Betis" "Alberto Rivera Pizarro" "Midfielder" 15 1
"3270" "2006-07" "Betis" "Marcos Santos Assunao" "Midfielder" 19 2
"3271" "2006-07" "Betis" "Jes£s Capit n Prada" "Midfielder" 8 2
"3272" "2006-07" "Betis" "Luis Eduardo Schmidt" "Forward" 15 8
"3273" "2006-07" "Betis" "Rafael Augusto Sobis Do Nacimento" "Forward" 11 4
"3274" "2006-07" "Betis" "Robert De Pinho De Souza" "Forward" 11 9
"3275" "2006-07" "Betis" "Miguel µngel Lozano Ayala" "Midfielder" 12 0
"3276" "2006-07" "Betis" "Fernando Miguel Fern ndez Escribano" "Forward" 7 2
"3277" "2006-07" "Betis" "Fernando Vega Torres" "Midfielder" 13 0
"3278" "2006-07" "Betis" "Arturo Garc¡a Mu¤oz" "Midfielder" 9 1
"3279" "2006-07" "Betis" "Johann Vogel" "Midfielder" 8 0
"3280" "2006-07" "Betis" "Francisco Javier Mu¤oz Llompart" "Forward" 2 3
"3281" "2006-07" "Betis" "Branko Ilic" "Defender" 11 0
"3282" "2006-07" "Betis" "Francisco Jos Maldonado Collante" "Forward" 2 0
"3283" "2006-07" "Betis" "David Rivas Rodr¡guez" "Defender" 9 0
"3284" "2006-07" "Betis" "David Odonkor" "Midfielder" 2 0
"3287" "2006-07" "Betis" "Jos Isidoro G¢mez Torres" "Midfielder" 7 0
"3288" "2006-07" "Betis" "Juan de Dios Prados L¢pez" "Midfielder" 5 0
"3289" "2006-07" "Betis" "Fabrice Pancrate" "Forward" 3 1
"3291" "2006-07" "Betis" "Daniel Alejandro Lembo Betancour" "Defender" 1 0
"3292" "2006-07" "Athletic Club" "Andoni Iraola Sagarna" "Midfielder" 32 5
"3293" "2006-07" "Athletic Club" "Josu Sarriegi Zum rraga" "Defender" 34 0
"3294" "2006-07" "Athletic Club" "Ander Murillo Garc¡a" "Defender" 28 1
"3295" "2006-07" "Athletic Club" "Fernando Gabriel Amorebieta Mardaras" "Defender" 15 0
"3296" "2006-07" "Athletic Club" "Unai Exp¢sito Medina" "Midfielder" 27 0
"3297" "2006-07" "Athletic Club" "Javier Mart¡nez Aginaga" "Midfielder" 25 3
"3298" "2006-07" "Athletic Club" "Francisco Javier Yeste Navarro" "Midfielder" 17 5
"3299" "2006-07" "Athletic Club" "Igor Gabilondo Del Campo" "Midfielder" 10 4
"3300" "2006-07" "Athletic Club" "Aritz Aduriz Zubeldia" "Forward" 12 9
"3301" "2006-07" "Athletic Club" "Ismael Urzaiz Aranda" "Forward" 6 8
"3302" "2006-07" "Athletic Club" "Joseba Etxeberr¡a Lizardi" "Forward" 7 3
"3303" "2006-07" "Athletic Club" "Javier Casas Cuevas" "Midfielder" 12 0
"3304" "2006-07" "Athletic Club" "Luis Prieto Zalbidegoitia" "Defender" 17 1
"3306" "2006-07" "Athletic Club" "Ustaritz Aldekoaotalora Astarloa" "Defender" 8 0
"3308" "2006-07" "Athletic Club" "Javier Gonz lez G¢mez" "Midfielder" 7 0
"3309" "2006-07" "Athletic Club" "Pablo Orbaiz Lesaka" "Midfielder" 6 0
"3316" "2006-07" "Celta de Vigo" "µngel Domingo L¢pez Ruano" "Midfielder" 34 2
"3317" "2006-07" "Celta de Vigo" "Diego Rodolfo Placente" "Midfielder" 27 0
"3318" "2006-07" "Celta de Vigo" "Pablo Andrs Contreras Fica" "Defender" 24 0
"3319" "2006-07" "Celta de Vigo" "Sebasti n Gabriel Tamas" "Defender" 21 0
"3320" "2006-07" "Celta de Vigo" "Anderson Luis Carvalho" "Midfielder" 20 8
"3321" "2006-07" "Celta de Vigo" "Borja Oubi¤a Melndez" "Midfielder" 29 1
"3322" "2006-07" "Celta de Vigo" "Gustavo Adri n L¢pez Pablos" "Midfielder" 8 3
"3323" "2006-07" "Celta de Vigo" "Iriney Santos Da Silva" "Midfielder" 15 2
"3324" "2006-07" "Celta de Vigo" "Joao Fernando Nelo" "Forward" 27 15
"3325" "2006-07" "Celta de Vigo" "Nstor Fabi n Canobbio Bentaberry" "Forward" 17 2
"3326" "2006-07" "Celta de Vigo" "Mat¡as Emanuel Lequi" "Defender" 21 1
"3327" "2006-07" "Celta de Vigo" "Antonio N£¤ez Tena" "Midfielder" 2 0
"3328" "2006-07" "Celta de Vigo" "Jonathan Aspas Juncal" "Midfielder" 7 0
"3329" "2006-07" "Celta de Vigo" "Pablo Gabriel Garc¡a Prez" "Midfielder" 7 0
"3331" "2006-07" "Celta de Vigo" "Jos Jes£s Perera L¢pez" "Forward" 1 1
"3332" "2006-07" "Celta de Vigo" "Habib Nomwaya Bamogo" "Forward" 1 2
"3333" "2006-07" "Celta de Vigo" "Yago Yao Alonso-Fueyo Sako" "Defender" 4 1
"3337" "2006-07" "Celta de Vigo" "George Lucas Coser" "Midfielder" 1 0
"3338" "2006-07" "Celta de Vigo" "Miguel Alexandre Areias Lopes" "Defender" 1 0
"3340" "2006-07" "Real Sociedad" "Aitor L¢pez Rekarte" "Midfielder" 22 1
"3341" "2006-07" "Real Sociedad" "Javier Garrido Behobide" "Midfielder" 19 1
"3342" "2006-07" "Real Sociedad" "Ion Ansotegi Gorostola" "Defender" 19 2
"3343" "2006-07" "Real Sociedad" "Xabier Prieto Argarate" "Midfielder" 25 3
"3344" "2006-07" "Real Sociedad" "Gerardo Garc¡a Le¢n" "Midfielder" 22 0
"3345" "2006-07" "Real Sociedad" "Juan Jes£s Gutirrez Robles" "Midfielder" 18 1
"3346" "2006-07" "Real Sociedad" "Gaizka Garitano Aguirre" "Midfielder" 19 2
"3347" "2006-07" "Real Sociedad" "Mikel Aranburu Eizaguirre" "Midfielder" 12 3
"3348" "2006-07" "Real Sociedad" "Diego Rivas Gutirrez" "Midfielder" 10 1
"3349" "2006-07" "Real Sociedad" "Darko Kovacevic" "Forward" 15 3
"3350" "2006-07" "Real Sociedad" "Mikel Gonz lez De Mart¡n" "Defender" 17 0
"3351" "2006-07" "Real Sociedad" "I¤igo D¡az de Cerio Conejero" "Forward" 5 4
"3352" "2006-07" "Real Sociedad" "Garikoitz Uranga Luluaga" "Midfielder" 6 2
"3353" "2006-07" "Real Sociedad" "Savio Bortolini Pimentel" "Midfielder" 15 5
"3354" "2006-07" "Real Sociedad" "V¡ctor Rubn L¢pez" "Defender" 17 0
"3356" "2006-07" "Real Sociedad" "Mikel Alonso Olano" "Midfielder" 3 0
"3357" "2006-07" "Real Sociedad" "Mikel Labaka Zurriarain" "Defender" 11 0
"3358" "2006-07" "Real Sociedad" "µlvaro Novo Ram¡rez" "Midfielder" 1 1
"3360" "2006-07" "Real Sociedad" "Daniel Estrada Aguirrezabalaga" "Midfielder" 4 0
"3361" "2006-07" "Real Sociedad" "Gorka Elustondo Urkola" "Midfielder" 3 0
"3367" "2006-07" "Gimnstic de Tarragona" "Anibal Samuel Matell n" "Defender" 24 0
"3368" "2006-07" "Gimnstic de Tarragona" "Jos Mar¡a Calvo" "Defender" 18 0
"3369" "2006-07" "Gimnstic de Tarragona" "Csar Gonz lez Navas" "Defender" 18 2
"3370" "2006-07" "Gimnstic de Tarragona" "Juan D¡az Prendes" "Midfielder" 10 0
"3371" "2006-07" "Gimnstic de Tarragona" "Alejandro Campano Hernando" "Midfielder" 9 3
"3372" "2006-07" "Gimnstic de Tarragona" "David Cullar Tainta" "Midfielder" 16 2
"3373" "2006-07" "Gimnstic de Tarragona" "·ngel Morales Cuerva" "Midfielder" 9 0
"3374" "2006-07" "Gimnstic de Tarragona" "David Generelo Miranda" "Midfielder" 8 0
"3375" "2006-07" "Gimnstic de Tarragona" "Javier Garc¡a Portillo" "Forward" 26 11
"3376" "2006-07" "Gimnstic de Tarragona" "Antoni Pinilla Miranda" "Forward" 3 2
"3377" "2006-07" "Gimnstic de Tarragona" "Manuel Ruz Ba¤os" "Midfielder" 14 0
"3378" "2006-07" "Gimnstic de Tarragona" "Abel Buades Vendrell" "Midfielder" 14 1
"3379" "2006-07" "Gimnstic de Tarragona" "David Garc¡a Haro" "Defender" 14 1
"3380" "2006-07" "Gimnstic de Tarragona" "Carles Domingo Pladevall" "Midfielder" 14 0
"3381" "2006-07" "Gimnstic de Tarragona" "Ismael Marchal Razqu¡n" "Forward" 4 2
"3382" "2006-07" "Gimnstic de Tarragona" "Sbastien Chabaud" "Midfielder" 12 0
"3383" "2006-07" "Gimnstic de Tarragona" "Gilberto Ribeiro Gonalves" "Forward" 4 0
"3384" "2006-07" "Gimnstic de Tarragona" "Marco Antonio Ortega Cotano" "Midfielder" 14 0
"3385" "2006-07" "Gimnstic de Tarragona" "Miguel µngel Llera Garz¢n" "Defender" 11 2
"3387" "2006-07" "Gimnstic de Tarragona" "Julio Csar C ceres L¢pez" "Defender" 11 0
"3388" "2006-07" "Gimnstic de Tarragona" "Ariza Makukula" "Forward" 2 1
"3391" "2006-07" "Gimnstic de Tarragona" "Jes£s Mar¡a Serrano Eugui" "Midfielder" 1 0
"3392" "2007-08" "Real Madrid" "Sergio Ramos Garc¡a" "Midfielder" 27 5
"3393" "2007-08" "Real Madrid" "Marcelo Vieira Da Silva Junior" "Midfielder" 21 0
"3394" "2007-08" "Real Madrid" "Gabriel Iv n Heinze" "Defender" 14 1
"3395" "2007-08" "Real Madrid" "Fabio Cannavaro" "Defender" 28 0
"3396" "2007-08" "Real Madrid" "Jos Mar¡a Gutirrez Hern ndez" "Midfielder" 21 3
"3397" "2007-08" "Real Madrid" "Wesley Benjamin Sneijder" "Midfielder" 9 9
"3398" "2007-08" "Real Madrid" "Mahamadou Diarra" "Midfielder" 20 0
"3399" "2007-08" "Real Madrid" "Ra£l Gonz lez Blanco" "Forward" 27 18
"3400" "2007-08" "Real Madrid" "Robson De Souza" "Forward" 8 11
"3401" "2007-08" "Real Madrid" "Rutgerus Johannes Martinus Van Nistelrooy" "Forward" 15 16
"3402" "2007-08" "Real Madrid" "Fernando Rubn Gago" "Midfielder" 18 0
"3403" "2007-08" "Real Madrid" "Julio Csar Clemente Baptista" "Forward" 5 3
"3404" "2007-08" "Real Madrid" "Kpler Laveran Lima Ferreira" "Defender" 16 0
"3405" "2007-08" "Real Madrid" "Miguel Torres G¢mez" "Midfielder" 11 0
"3406" "2007-08" "Real Madrid" "Arjen Robben" "Midfielder" 8 4
"3408" "2007-08" "Real Madrid" "Royston Ricky Drenthe" "Midfielder" 2 2
"3409" "2007-08" "Real Madrid" "Javier Pedro Saviola Fern ndez" "Forward" 2 3
"3410" "2007-08" "Real Madrid" "Christoph Metzelder" "Defender" 7 0
"3411" "2007-08" "Real Madrid" "Miguel µngel Salgado Fern ndez" "Midfielder" 3 0
"3414" "2007-08" "Villarreal" "Javier Rodr¡guez Venta" "Midfielder" 21 1
"3415" "2007-08" "Villarreal" "Joan Capdevila Mndez" "Midfielder" 35 3
"3416" "2007-08" "Villarreal" "Diego Roberto God¡n Leal" "Defender" 22 1
"3417" "2007-08" "Villarreal" "Pascal Cygan" "Defender" 18 1
"3418" "2007-08" "Villarreal" "Marcos Antonio Senna Da Silva" "Midfielder" 26 4
"3419" "2007-08" "Villarreal" "Santiago Cazorla Gonz lez" "Midfielder" 22 5
"3420" "2007-08" "Villarreal" "Robert Pirs" "Midfielder" 7 3
"3421" "2007-08" "Villarreal" "Nihat Kahveci" "Forward" 8 18
"3422" "2007-08" "Villarreal" "Giuseppe Rossi" "Forward" 9 11
"3423" "2007-08" "Villarreal" "Guillermo Luis Franco Farcuas¢n" "Forward" 8 8
"3424" "2007-08" "Villarreal" "Rubn Gracia Calmache" "Midfielder" 10 0
"3425" "2007-08" "Villarreal" "Mat¡as Ariel Fern ndez Fern ndez" "Midfielder" 3 3
"3426" "2007-08" "Villarreal" "µngel Domingo L¢pez Ruano" "Midfielder" 16 0
"3427" "2007-08" "Villarreal" "Bruno Soriano Llido" "Midfielder" 10 0
"3428" "2007-08" "Villarreal" "Fabricio Fabio Fuentes" "Defender" 16 2
"3429" "2007-08" "Villarreal" "Jon Dahl Tomasson" "Forward" 1 3
"3430" "2007-08" "Villarreal" "Gonzalo Javier Rodr¡guez Prado" "Defender" 16 0
"3431" "2007-08" "Villarreal" "Sebasti n Eguren Ledesma" "Midfielder" 11 0
"3432" "2007-08" "Villarreal" "Jos Joaqu¡n Moreno Verd£" "Midfielder" 5 0
"3433" "2007-08" "Villarreal" "Rio Antonio Zoba Mavuba" "Midfielder" 1 0
"3434" "2007-08" "Villarreal" "Jos Miguel Gonz lez Rey" "Midfielder" 1 0
"3435" "2007-08" "Barcelona" "Gianluca Zambrotta" "Midfielder" 17 0
"3436" "2007-08" "Barcelona" "ric Sylvain Abidal" "Midfielder" 27 0
"3437" "2007-08" "Barcelona" "Carles Puyol Saforcada" "Defender" 24 0
"3438" "2007-08" "Barcelona" "Gabriel Alejandro Milito" "Defender" 22 1
"3439" "2007-08" "Barcelona" "Xavier Hern ndez Creus" "Midfielder" 28 7
"3440" "2007-08" "Barcelona" "Andrs Iniesta Luj n" "Midfielder" 28 3
"3441" "2007-08" "Barcelona" "Gnegneri Yaya Tour" "Midfielder" 13 1
"3442" "2007-08" "Barcelona" "Thierry Henry" "Forward" 19 12
"3443" "2007-08" "Barcelona" "Lionel Andrs Messi Cuccittini" "Forward" 13 10
"3444" "2007-08" "Barcelona" "Samuel Eto'o Fils" "Forward" 13 16
"3445" "2007-08" "Barcelona" "Bojan Krkic Prez" "Forward" 6 10
"3446" "2007-08" "Barcelona" "Giovani Dos Santos Ram¡rez" "Forward" 3 3
"3447" "2007-08" "Barcelona" "Rafael M rquez µlvarez" "Defender" 11 2
"3448" "2007-08" "Barcelona" "Ruddy Lilian Thuram Ulien" "Defender" 13 0
"3449" "2007-08" "Barcelona" "Eidur Smari Gudjohnsen" "Forward" 2 2
"3450" "2007-08" "Barcelona" "Anderson Luis De Souza" "Midfielder" 7 1
"3451" "2007-08" "Barcelona" "Ronaldo De Assis Moreira" "Forward" 7 8
"3452" "2007-08" "Barcelona" "Silvio Mendes De Campos Junior" "Midfielder" 9 0
"3453" "2007-08" "Barcelona" "Oleguer Presas Renom" "Defender" 6 0
"3461" "2007-08" "Atltico de Madrid" "Mariano Andrs Pern¡a Molina" "Midfielder" 24 1
"3462" "2007-08" "Atltico de Madrid" "Antonio L¢pez Guerrero" "Midfielder" 23 1
"3463" "2007-08" "Atltico de Madrid" "Pablo Ib ¤ez Tebar" "Defender" 34 1
"3464" "2007-08" "Atltico de Madrid" "Luis Amaranto Perea Mosquera" "Defender" 27 0
"3465" "2007-08" "Atltico de Madrid" "Ra£l Garc¡a Escudero" "Midfielder" 25 3
"3466" "2007-08" "Atltico de Madrid" "Maximiliano Rubn Rodr¡guez" "Midfielder" 21 8
"3467" "2007-08" "Atltico de Madrid" "Simao Pedro Fonseca Sabrosa" "Midfielder" 5 7
"3468" "2007-08" "Atltico de Madrid" "Sergio Leonel Agero Del Castillo" "Forward" 19 18
"3469" "2007-08" "Atltico de Madrid" "Diego Mart¡n Forl n Corazo" "Forward" 26 16
"3470" "2007-08" "Atltico de Madrid" "Luis Javier Garc¡a Sanz" "Forward" 6 2
"3471" "2007-08" "Atltico de Madrid" "Clber Santana Loureiro" "Midfielder" 7 0
"3472" "2007-08" "Atltico de Madrid" "Jos Antonio Reyes Calder¢n" "Forward" 1 0
"3473" "2007-08" "Atltico de Madrid" "Fabiano Eller Dos Santos" "Defender" 11 0
"3474" "2007-08" "Atltico de Madrid" "Nuno Ricardo De Oliveira Ribeiro" "Midfielder" 14 2
"3475" "2007-08" "Atltico de Madrid" "Georgios Seitaridis" "Midfielder" 10 0
"3476" "2007-08" "Atltico de Madrid" "Jos Manuel Jurado Mar¡n" "Midfielder" 2 2
"3477" "2007-08" "Atltico de Madrid" "Ignacio Camacho Barnola" "Midfielder" 4 2
"3478" "2007-08" "Atltico de Madrid" "Jos Eduardo Rosa Vale Castro" "Defender" 4 0
"3479" "2007-08" "Atltico de Madrid" "Miguel µngel De las Cuevas Barber " "Midfielder" 1 0
"3480" "2007-08" "Atltico de Madrid" "Juan Valera Esp¡n" "Midfielder" 3 0
"3482" "2007-08" "Atltico de Madrid" "Thiago Motta" "Midfielder" 2 0
"3484" "2007-08" "Sevilla" "Daniel Alves Da Silva" "Midfielder" 28 2
"3485" "2007-08" "Sevilla" "Ivica Dragutinovic" "Defender" 21 1
"3486" "2007-08" "Sevilla" "Aquivaldo Mosquera Roma¤a" "Defender" 19 0
"3487" "2007-08" "Sevilla" "Federico Juli n Fazio" "Defender" 14 3
"3488" "2007-08" "Sevilla" "Seydou Keita" "Midfielder" 25 4
"3489" "2007-08" "Sevilla" "Christian Poulsen" "Midfielder" 13 3
"3490" "2007-08" "Sevilla" "Adriano Correia Claro" "Midfielder" 11 1
"3491" "2007-08" "Sevilla" "Jes£s Navas Gonz lez" "Forward" 24 4
"3492" "2007-08" "Sevilla" "Luis Fabiano Clemente" "Forward" 15 24
"3493" "2007-08" "Sevilla" "Frederic Kanout" "Forward" 16 15
"3494" "2007-08" "Sevilla" "Diego Capel Trinidad" "Midfielder" 7 3
"3495" "2007-08" "Sevilla" "Renato Dirnei Florencio Santos" "Midfielder" 9 4
"3496" "2007-08" "Sevilla" "Enzo Maresca" "Midfielder" 7 1
"3497" "2007-08" "Sevilla" "Julien Escud" "Defender" 13 0
"3498" "2007-08" "Sevilla" "Arouna Kon" "Forward" 3 1
"3499" "2007-08" "Sevilla" "Jos µngel Crespo Rinc¢n" "Midfielder" 9 0
"3500" "2007-08" "Sevilla" "Sergio Paulo Barbosa Valente" "Midfielder" 2 0
"3501" "2007-08" "Sevilla" "Aleksandr Anatolyevich Kerzhakov" "Forward" 3 3
"3502" "2007-08" "Sevilla" "David Prieto G lvez" "Defender" 8 0
"3503" "2007-08" "Sevilla" "Josep Llu¡s Mart¡ Soler" "Midfielder" 4 0
"3504" "2007-08" "Sevilla" "Khalid Boulahrouz" "Defender" 5 0
"3505" "2007-08" "Sevilla" "Tom De Mul" "Midfielder" 1 0
"3507" "2007-08" "Sevilla" "Andreas Hinkel" "Defender" 2 0
"3508" "2007-08" "Sevilla" "Manuel Jes£s Ortiz Toribio" "Defender" 1 0
"3513" "2007-08" "Racing de Santander" "Pablo Pinillos Caro" "Midfielder" 30 0
"3514" "2007-08" "Racing de Santander" "Ayoze D¡az D¡az" "Midfielder" 17 0
"3515" "2007-08" "Racing de Santander" "Oriol Lozano Farr n" "Defender" 18 0
"3516" "2007-08" "Racing de Santander" "Ezequiel Marcelo Garay Gonz lez" "Defender" 17 3
"3517" "2007-08" "Racing de Santander" "Gonzalo Colsa Albendea" "Midfielder" 24 2
"3518" "2007-08" "Racing de Santander" "Aldo Pedro Duscher" "Midfielder" 27 5
"3519" "2007-08" "Racing de Santander" "Jorge L¢pez Monta¤a" "Midfielder" 25 6
"3520" "2007-08" "Racing de Santander" "ãscar Serrano Rodr¡guez" "Forward" 10 3
"3521" "2007-08" "Racing de Santander" "Pedro Munitis µlvarez" "Forward" 12 5
"3522" "2007-08" "Racing de Santander" "Euzebiusz Smolarek" "Forward" 12 4
"3523" "2007-08" "Racing de Santander" "Mohammed Tchit" "Forward" 13 7
"3524" "2007-08" "Racing de Santander" "Luis Fern ndez Gutirrez" "Midfielder" 15 0
"3525" "2007-08" "Racing de Santander" "Csar Gonz lez Navas" "Defender" 17 0
"3526" "2007-08" "Racing de Santander" "Sergio S nchez Ortega" "Defender" 12 0
"3527" "2007-08" "Racing de Santander" "Jos Morat¢n Tae¤o" "Defender" 9 0
"3528" "2007-08" "Racing de Santander" "Iv n Bolado Palacios" "Forward" 2 3
"3529" "2007-08" "Racing de Santander" "Jordi L¢pez Felpeto" "Midfielder" 4 0
"3531" "2007-08" "Racing de Santander" "Sergio Daniel Orteman Rodr¡guez" "Midfielder" 1 1
"3532" "2007-08" "Racing de Santander" "Ivan Marcano Sierra" "Defender" 1 0
"3537" "2007-08" "Mallorca" "Hctor Berenguel Del Pino" "Midfielder" 25 0
"3538" "2007-08" "Mallorca" "Fernando Navarro Corbacho" "Midfielder" 34 0
"3539" "2007-08" "Mallorca" "Jos Carlos De Araujo Nunes" "Defender" 33 2
"3540" "2007-08" "Mallorca" "Sergio Mart¡nez Ballesteros" "Defender" 14 0
"3541" "2007-08" "Mallorca" "Ariel Miguel Santiago Ibagaza" "Midfielder" 16 5
"3542" "2007-08" "Mallorca" "Fernando Varela Ramos" "Midfielder" 11 5
"3543" "2007-08" "Mallorca" "Jon s Manuel Gutirrez" "Midfielder" 18 0
"3544" "2007-08" "Mallorca" "Angelos Basinas" "Midfielder" 15 1
"3545" "2007-08" "Mallorca" "Daniel Gonz lez Giza" "Forward" 17 27
"3546" "2007-08" "Mallorca" "Juan Fernando Arango S enz" "Forward" 26 12
"3547" "2007-08" "Mallorca" "Borja Valero Iglesias" "Midfielder" 13 4
"3548" "2007-08" "Mallorca" "Guillermo Ariel Pereyra" "Midfielder" 12 0
"3549" "2007-08" "Mallorca" "David Navarro Pedr¢s" "Defender" 15 0
"3550" "2007-08" "Mallorca" "Antoni Lluis Adrover Colom" "Midfielder" 1 1
"3551" "2007-08" "Mallorca" "Iv n Ramis Barrios" "Defender" 10 3
"3552" "2007-08" "Mallorca" "Pierre Achille Web¢ Kouamo" "Forward" 1 5
"3555" "2007-08" "Mallorca" "Francisco Jos Molinero Calder¢n" "Midfielder" 2 0
"3557" "2007-08" "Mallorca" "Lionel Sebasti n Scaloni" "Defender" 4 0
"3560" "2007-08" "Almer¡a" "Bruno Saltor Grau" "Midfielder" 31 0
"3561" "2007-08" "Almer¡a" "Jos Manuel Jimnez Ortiz" "Midfielder" 33 2
"3562" "2007-08" "Almer¡a" "Carlos Garc¡a Bad¡as" "Defender" 35 0
"3563" "2007-08" "Almer¡a" "Rubn Mart¡n Pulido" "Defender" 21 3
"3564" "2007-08" "Almer¡a" "Felipe Melo De Carvalho" "Midfielder" 21 7
"3565" "2007-08" "Almer¡a" "Juan Manuel Ortiz Palaz¢n" "Midfielder" 10 2
"3566" "2007-08" "Almer¡a" "Juan Jes£s Gutirrez Robles" "Midfielder" 18 1
"3567" "2007-08" "Almer¡a" "Fernando Soriano Marco" "Midfielder" 13 2
"3568" "2007-08" "Almer¡a" "µlvaro Negredo S nchez" "Forward" 18 13
"3569" "2007-08" "Almer¡a" "Albert Crusat Domene" "Forward" 20 3
"3570" "2007-08" "Almer¡a" "Miguel µngel Garc¡a Prez-Rold n" "Midfielder" 10 1
"3571" "2007-08" "Almer¡a" "Kalu Tongololiki Mawakavamba Jawarapawara Uche" "Forward" 2 3
"3572" "2007-08" "Almer¡a" "Wilmer Santiago Acasiete Ariadela" "Defender" 14 2
"3573" "2007-08" "Almer¡a" "Jos Ortiz Bernal" "Midfielder" 1 0
"3574" "2007-08" "Almer¡a" "Domingo Cisma Gonz lez" "Midfielder" 5 0
"3575" "2007-08" "Almer¡a" "Aitor L¢pez Rekarte" "Midfielder" 4 0
"3576" "2007-08" "Almer¡a" "Natalio Lorenzo Poquet" "Forward" 1 0
"3577" "2007-08" "Almer¡a" "Iriney Santos Da Silva" "Midfielder" 2 0
"3579" "2007-08" "Almer¡a" "Jos Luis Cabrera Cava" "Midfielder" 1 0
"3581" "2007-08" "Deportivo de La Coru¤a" "Manuel Pablo Garc¡a D¡az" "Midfielder" 31 0
"3582" "2007-08" "Deportivo de La Coru¤a" "Filipe Luis Kasmirski" "Midfielder" 30 1
"3583" "2007-08" "Deportivo de La Coru¤a" "Alberto Lopo Garc¡a" "Defender" 19 1
"3584" "2007-08" "Deportivo de La Coru¤a" "Pablo Amo Aguado" "Defender" 17 3
"3585" "2007-08" "Deportivo de La Coru¤a" "Fabricio Coloccini" "Defender" 38 4
"3586" "2007-08" "Deportivo de La Coru¤a" "Julien Bobby De Guzm n" "Midfielder" 30 0
"3587" "2007-08" "Deportivo de La Coru¤a" "Sergio Gonz lez Soriano" "Midfielder" 20 5
"3588" "2007-08" "Deportivo de La Coru¤a" "Juan Antonio Rodr¡guez Villamuela" "Midfielder" 10 1
"3590" "2007-08" "Deportivo de La Coru¤a" "Jos Andrs Guardado Hern ndez" "Forward" 18 5
"3591" "2007-08" "Deportivo de La Coru¤a" "µngel Lafita Castillo" "Midfielder" 1 3
"3592" "2007-08" "Deportivo de La Coru¤a" "Joan Verd£ Fern ndez" "Midfielder" 9 1
"3593" "2007-08" "Deportivo de La Coru¤a" "Iv n S nchez-Rico Soto" "Forward" 2 5
"3594" "2007-08" "Deportivo de La Coru¤a" "Adri n L¢pez Rodr¡guez" "Defender" 15 0
"3595" "2007-08" "Deportivo de La Coru¤a" "Christian Ulf Wilhelmsson" "Midfielder" 6 1
"3596" "2007-08" "Deportivo de La Coru¤a" "Rodolfo Bodipo D¡az" "Forward" 3 1
"3597" "2007-08" "Deportivo de La Coru¤a" "Cristian Hidalgo Gonz lez" "Forward" 1 1
"3598" "2007-08" "Deportivo de La Coru¤a" "Sebasti n Taborda Ramos" "Forward" 2 2
"3599" "2007-08" "Deportivo de La Coru¤a" "Antonio Tom s Gonz lez" "Midfielder" 3 0
"3600" "2007-08" "Deportivo de La Coru¤a" "Antonio Barrag n Fern ndez" "Midfielder" 6 0
"3604" "2007-08" "Deportivo de La Coru¤a" "Aythami Artiles Oliva" "Defender" 1 0
"3605" "2007-08" "Deportivo de La Coru¤a" "Laureano Sanabria Ruiz" "Midfielder" 1 0
"3607" "2007-08" "Deportivo de La Coru¤a" "Sergio Rodr¡guez Garc¡a" "Defender" 1 0
"3608" "2007-08" "Valencia" "Luis Miguel Brito Garc¡a Monteiro" "Midfielder" 20 1
"3609" "2007-08" "Valencia" "Emiliano Moretti" "Midfielder" 27 1
"3610" "2007-08" "Valencia" "Ra£l Albiol Tortajada" "Defender" 31 1
"3611" "2007-08" "Valencia" "Carlos Marchena L¢pez" "Defender" 22 0
"3612" "2007-08" "Valencia" "Iv n Helguera Buj¡a" "Defender" 19 1
"3613" "2007-08" "Valencia" "Marco Antonio Simoes Caneira" "Midfielder" 15 0
"3614" "2007-08" "Valencia" "Rubn Baraja Vegas" "Midfielder" 15 2
"3615" "2007-08" "Valencia" "David Josu Jimnez Silva" "Forward" 21 5
"3616" "2007-08" "Valencia" "Joaqu¡n S nchez Rodr¡guez" "Forward" 16 3
"3617" "2007-08" "Valencia" "David Villa S nchez" "Forward" 11 18
"3618" "2007-08" "Valencia" "µngel Javier Arizmendi De Lucas" "Forward" 11 1
"3619" "2007-08" "Valencia" "Juan Manuel Mata Garc¡a" "Forward" 5 5
"3620" "2007-08" "Valencia" "Fernando Morientes S nchez" "Forward" 3 6
"3621" "2007-08" "Valencia" "Alexis Ruano Delgado" "Defender" 10 0
"3622" "2007-08" "Valencia" "David Albelda Aliqus" "Midfielder" 9 0
"3623" "2007-08" "Valencia" "Miguel µngel Angulo Valderrey" "Forward" 6 2
"3624" "2007-08" "Valencia" "Vicente Rodr¡guez Guilln" "Midfielder" 1 0
"3625" "2007-08" "Valencia" "Hedwiges Mart¡nez Maduro" "Midfielder" 5 0
"3626" "2007-08" "Valencia" "Nikola Zigic" "Forward" 1 1
"3627" "2007-08" "Valencia" "Ever Maximiliano David Banega" "Midfielder" 3 0
"3628" "2007-08" "Valencia" "Stephen Obayan Sunday" "Midfielder" 2 0
"3629" "2007-08" "Valencia" "Eduardo Csar Daud Gaspar" "Midfielder" 1 0
"3630" "2007-08" "Valencia" "Manuel Henrique Tavares Fernandes" "Midfielder" 2 0
"3631" "2007-08" "Valencia" "µngel Montoro S nchez" "Midfielder" 2 0
"3632" "2007-08" "Valencia" "David Rodr¡guez Lomb n" "Defender" 1 0
"3633" "2007-08" "Athletic Club" "Andoni Iraola Sagarna" "Midfielder" 33 1
"3634" "2007-08" "Athletic Club" "Koikili Lertxundi Del Campo" "Midfielder" 21 1
"3635" "2007-08" "Athletic Club" "Fernando Gabriel Amorebieta Mardaras" "Defender" 31 0
"3636" "2007-08" "Athletic Club" "Aitor Ocio Carri¢n" "Defender" 21 0
"3637" "2007-08" "Athletic Club" "Javier Mart¡nez Aginaga" "Midfielder" 24 0
"3638" "2007-08" "Athletic Club" "Markel Susaeta Laskurain" "Midfielder" 10 4
"3639" "2007-08" "Athletic Club" "Igor Gabilondo Del Campo" "Midfielder" 12 4
"3640" "2007-08" "Athletic Club" "Francisco Javier Yeste Navarro" "Midfielder" 12 3
"3641" "2007-08" "Athletic Club" "Fernando Javier Llorente Torres" "Forward" 18 10
"3642" "2007-08" "Athletic Club" "Aritz Aduriz Zubeldia" "Forward" 9 7
"3643" "2007-08" "Athletic Club" "David L¢pez Moreno" "Midfielder" 13 2
"3644" "2007-08" "Athletic Club" "Joseba Etxeberr¡a Lizardi" "Forward" 4 4
"3645" "2007-08" "Athletic Club" "Pablo Orbaiz Lesaka" "Midfielder" 11 0
"3646" "2007-08" "Athletic Club" "Ustaritz Aldekoaotalora Astarloa" "Defender" 11 0
"3647" "2007-08" "Athletic Club" "Asier Del Horno Cosgaya" "Midfielder" 10 0
"3648" "2007-08" "Athletic Club" "Joseba Garmendia Elorriaga" "Midfielder" 2 1
"3649" "2007-08" "Athletic Club" "I¤aki Mu¤oz Oroz" "Midfielder" 1 0
"3651" "2007-08" "Athletic Club" "Carlos Gurpegui Nausia" "Midfielder" 5 0
"3655" "2007-08" "Athletic Club" "Unai Exp¢sito Medina" "Midfielder" 2 0
"3656" "2007-08" "Athletic Club" "Luis Prieto Zalbidegoitia" "Defender" 1 0
"3658" "2007-08" "Athletic Club" "Iban Zubiaurre Urrutia" "Midfielder" 1 0
"3660" "2007-08" "Espanyol" "Marc Torrej¢n Moya" "Defender" 35 1
"3661" "2007-08" "Espanyol" "David Garc¡a De la Cruz" "Midfielder" 13 0
"3662" "2007-08" "Espanyol" "Daniel Jarque Gonz lez" "Defender" 30 1
"3663" "2007-08" "Espanyol" "Moiss Hurtado Prez" "Midfielder" 26 0
"3664" "2007-08" "Espanyol" "Pablo Javier Zabaleta Girod" "Midfielder" 27 1
"3665" "2007-08" "Espanyol" "Albert Riera Ortega" "Midfielder" 12 4
"3666" "2007-08" "Espanyol" "Valmiro Lopes Rocha" "Midfielder" 16 4
"3667" "2007-08" "Espanyol" "·ngel Mart¡nez Cervera" "Midfielder" 12 2
"3668" "2007-08" "Espanyol" "Luis Garc¡a Fern ndez" "Forward" 27 13
"3669" "2007-08" "Espanyol" "Ra£l Tamudo Montero" "Forward" 13 10
"3670" "2007-08" "Espanyol" "Milan Smiljanic" "Midfielder" 9 0
"3671" "2007-08" "Espanyol" "Ferr n Corominas Telechea" "Forward" 7 2
"3673" "2007-08" "Espanyol" "Jes£s Mar¡a Lacruz G¢mez" "Defender" 10 0
"3674" "2007-08" "Espanyol" "Francisco Javier Chica Torres" "Midfielder" 10 0
"3675" "2007-08" "Espanyol" "Clemente Juan Rodr¡guez" "Midfielder" 10 0
"3676" "2007-08" "Espanyol" "Iv n De la Pe¤a L¢pez" "Midfielder" 4 0
"3677" "2007-08" "Espanyol" "Francisco Joaqu¡n Prez Rufete" "Midfielder" 2 0
"3679" "2007-08" "Espanyol" "Ewerthon Henrique De Souza" "Forward" 1 1
"3681" "2007-08" "Espanyol" "Albert Serr n Polo" "Defender" 1 0
"3683" "2007-08" "Betis" "Dami Abella Prez" "Midfielder" 21 0
"3684" "2007-08" "Betis" "Fernando Vega Torres" "Midfielder" 26 0
"3685" "2007-08" "Betis" "Juan Gutirrez Moreno" "Defender" 30 1
"3686" "2007-08" "Betis" "Juan Alberto Andreu Alvarado" "Defender" 20 0
"3687" "2007-08" "Betis" "Jes£s Capit n Prada" "Midfielder" 12 2
"3688" "2007-08" "Betis" "Arturo Garc¡a Mu¤oz" "Midfielder" 20 1
"3689" "2007-08" "Betis" "Alberto Rivera Pizarro" "Midfielder" 16 1
"3690" "2007-08" "Betis" "Luis Eduardo Schmidt" "Forward" 22 12
"3691" "2007-08" "Betis" "Hugo Mariano Pavone" "Forward" 14 8
"3692" "2007-08" "Betis" "Mark Dennis Gonz lez Hoffman" "Forward" 5 6
"3693" "2007-08" "Betis" "Rafael Augusto Sobis Do Nacimento" "Forward" 8 4
"3694" "2007-08" "Betis" "Juan de Dios Prados L¢pez" "Midfielder" 13 1
"3695" "2007-08" "Betis" "Branko Ilic" "Defender" 15 0
"3696" "2007-08" "Betis" "Francisco Javier Mu¤oz Llompart" "Forward" 2 3
"3697" "2007-08" "Betis" "Juan Pablo Caffa" "Midfielder" 1 0
"3698" "2007-08" "Betis" "David Odonkor" "Midfielder" 3 1
"3699" "2007-08" "Betis" "Leandro Daniel Somoza" "Midfielder" 7 0
"3700" "2007-08" "Betis" "David Rivas Rodr¡guez" "Defender" 7 0
"3701" "2007-08" "Betis" "Jos Mar¡a Romero Poy¢n" "Forward" 3 0
"3702" "2007-08" "Betis" "Marko Babic" "Defender" 3 0
"3703" "2007-08" "Betis" "Fernando Miguel Fern ndez Escribano" "Forward" 1 1
"3704" "2007-08" "Betis" "William Lanes De Lima" "Defender" 4 0
"3705" "2007-08" "Betis" "Victoriano Rivas µlvaro" "Defender" 4 2
"3706" "2007-08" "Betis" "Alejandro Ortiz Ramos" "Defender" 1 0
"3707" "2007-08" "Betis" "Alejandro Zamora Barbero" "Defender" 1 0
"3709" "2007-08" "Getafe" "David Corts Caballero" "Midfielder" 24 0
"3710" "2007-08" "Getafe" "Lucas Mat¡as Licht" "Midfielder" 30 1
"3711" "2007-08" "Getafe" "Daniel Alberto D¡az" "Defender" 30 0
"3712" "2007-08" "Getafe" "David Belenguer Reverter" "Defender" 18 0
"3713" "2007-08" "Getafe" "Francisco Javier Casquero Paredes" "Midfielder" 20 4
"3714" "2007-08" "Getafe" "Fabio Celestini" "Midfielder" 14 0
"3715" "2007-08" "Getafe" "Manuel Del Moral Fern ndez" "Forward" 13 7
"3716" "2007-08" "Getafe" "Pablo Hern ndez Dom¡nguez" "Forward" 14 3
"3717" "2007-08" "Getafe" "Ikechukwu Tongololiki Mawakavamba Jawarapawara Uche" "Forward" 11 4
"3718" "2007-08" "Getafe" "Juan µngel Alb¡n Leites" "Midfielder" 8 7
"3719" "2007-08" "Getafe" "Esteban Flix Granero Molina" "Midfielder" 13 4
"3720" "2007-08" "Getafe" "Pedro Mario µlvarez Abrante" "Defender" 9 0
"3721" "2007-08" "Getafe" "Francisco David Sousa Franquelo" "Forward" 3 3
"3722" "2007-08" "Getafe" "Mario Gutirrez Cotelo" "Midfielder" 3 1
"3723" "2007-08" "Getafe" "Manuel Tena L¢pez" "Defender" 9 0
"3725" "2007-08" "Getafe" "Cosmin Marius Contra" "Midfielder" 6 1
"3726" "2007-08" "Getafe" "Miguel Pallard¢ Gonz lez" "Midfielder" 5 0
"3728" "2007-08" "Getafe" "Franck Eddy Signorino" "Midfielder" 3 0
"3731" "2007-08" "Valladolid" "Pedro L¢pez Mu¤oz" "Midfielder" 25 1
"3732" "2007-08" "Valladolid" "Alberto Marcos Rey" "Midfielder" 27 0
"3733" "2007-08" "Valladolid" "Jos Antonio Garc¡a Calvo" "Defender" 29 1
"3734" "2007-08" "Valladolid" "Rafael L¢pez G¢mez" "Defender" 20 0
"3735" "2007-08" "Valladolid" "µlvaro Rubio Robres" "Midfielder" 30 3
"3736" "2007-08" "Valladolid" "Sisinio Gonz lez Mart¡nez" "Midfielder" 10 2
"3737" "2007-08" "Valladolid" "µngel Manuel Vivar Dorado" "Midfielder" 22 2
"3738" "2007-08" "Valladolid" "Joseba Llorente Etxarri" "Forward" 23 16
"3739" "2007-08" "Valladolid" "V¡ctor Manuel Fern ndez Gutirrez" "Forward" 8 9
"3740" "2007-08" "Valladolid" "Jonathan Sesma Gonz lez" "Forward" 15 4
"3741" "2007-08" "Valladolid" "Borja Fern ndez Fern ndez" "Midfielder" 10 1
"3742" "2007-08" "Valladolid" "àscar S nchez Fuentes" "Midfielder" 10 0
"3743" "2007-08" "Valladolid" "Javier Baraja Vegas" "Defender" 11 0
"3744" "2007-08" "Valladolid" "Daniel Armand Ngom Kome" "Midfielder" 1 1
"3746" "2007-08" "Valladolid" "Bartholomew Owogbalor Ogbeche" "Forward" 2 2
"3747" "2007-08" "Valladolid" "Jos Alejandro Su rez Mart¡n" "Defender" 5 0
"3748" "2007-08" "Valladolid" "Daniel Cifuentes Alfaro" "Midfielder" 6 0
"3749" "2007-08" "Valladolid" "Diego Camacho Quesada" "Midfielder" 3 0
"3750" "2007-08" "Valladolid" "I¤aki Bea Jauregui" "Defender" 5 0
"3751" "2007-08" "Valladolid" "Marcos Sebasti n Aguirre" "Forward" 1 0
"3752" "2007-08" "Valladolid" "Vladimir Manchev" "Forward" 1 0
"3755" "2007-08" "Recreativo de Huelva" "Jos Mart¡n C ceres Silva" "Defender" 32 2
"3756" "2007-08" "Recreativo de Huelva" "Hip¢lito Fern ndez Serrano" "Midfielder" 21 0
"3757" "2007-08" "Recreativo de Huelva" "Iago Bouz¢n Amoedo" "Defender" 22 0
"3758" "2007-08" "Recreativo de Huelva" "Roberto Luis Gaspar De Deus Severo" "Defender" 16 2
"3759" "2007-08" "Recreativo de Huelva" "Antonio Jes£s V zquez Mu¤oz" "Midfielder" 32 2
"3760" "2007-08" "Recreativo de Huelva" "Aitor Tornavaca Fern ndez" "Midfielder" 18 1
"3761" "2007-08" "Recreativo de Huelva" "Carlos Jorge Neto Martins" "Midfielder" 10 6
"3762" "2007-08" "Recreativo de Huelva" "Javier Camu¤as Gallego" "Forward" 28 5
"3763" "2007-08" "Recreativo de Huelva" "Florent Stphane Sinama Pongolle" "Forward" 18 10
"3764" "2007-08" "Recreativo de Huelva" "Francisco Javier Garc¡a Guerrero" "Forward" 10 5
"3765" "2007-08" "Recreativo de Huelva" "Silvestre Manuel Gonalves Varela" "Midfielder" 1 0
"3766" "2007-08" "Recreativo de Huelva" "Marcos Garc¡a Barreno" "Midfielder" 4 1
"3767" "2007-08" "Recreativo de Huelva" "Daniel Bautista Pina" "Midfielder" 12 0
"3768" "2007-08" "Recreativo de Huelva" "Eduardo Moya Cantillo" "Midfielder" 10 0
"3769" "2007-08" "Recreativo de Huelva" "Jos Mar¡a Calvo" "Defender" 10 0
"3770" "2007-08" "Recreativo de Huelva" "Rafael Barber Rodr¡guez" "Midfielder" 2 0
"3771" "2007-08" "Recreativo de Huelva" "Marco Gast¢n Rubn Rodr¡guez" "Forward" 5 4
"3772" "2007-08" "Recreativo de Huelva" "Enrique µlvarez Sanju n" "Defender" 6 0
"3773" "2007-08" "Recreativo de Huelva" "Gerard L¢pez Seg£" "Midfielder" 1 0
"3774" "2007-08" "Recreativo de Huelva" "Jos Ignacio Zah¡nos S nchez" "Midfielder" 2 0
"3777" "2007-08" "Recreativo de Huelva" "Pablo Oliveira Serrano" "Midfielder" 1 0
"3779" "2007-08" "Osasuna" "Csar Azpilicueta Tanco" "Midfielder" 28 0
"3780" "2007-08" "Osasuna" "Ignacio Monreal Eraso" "Midfielder" 27 1
"3781" "2007-08" "Osasuna" "Miguel Fla¤o Bezunartea" "Defender" 27 1
"3782" "2007-08" "Osasuna" "Csar Cruchaga Lasa" "Defender" 25 2
"3783" "2007-08" "Osasuna" "Francisco Pu¤al Mart¡nez" "Midfielder" 29 2
"3784" "2007-08" "Osasuna" "Juan Francisco Torres Beln" "Midfielder" 18 3
"3785" "2007-08" "Osasuna" "Jaroslav Plasil" "Midfielder" 17 4
"3786" "2007-08" "Osasuna" "Francisco Javier Garc¡a Fern ndez" "Midfielder" 17 2
"3787" "2007-08" "Osasuna" "Carlos Alberto Vela Garrido" "Forward" 7 3
"3788" "2007-08" "Osasuna" "Eduardo Fernandes Pereira Gomes" "Forward" 11 7
"3789" "2007-08" "Osasuna" "Hctor Font Romero" "Midfielder" 8 2
"3790" "2007-08" "Osasuna" "Jos Romero Urtasun" "Defender" 15 0
"3791" "2007-08" "Osasuna" "Enrique Sola Clemente" "Forward" 2 3
"3793" "2007-08" "Osasuna" "Walter Gerardo Pandiani Urquiza" "Forward" 4 2
"3795" "2007-08" "Osasuna" "Mart¡n Mauricio Astudillo" "Midfielder" 5 1
"3796" "2007-08" "Osasuna" "Enrique Corrales Mart¡n" "Midfielder" 10 0
"3797" "2007-08" "Osasuna" "Jos Izquierdo Mart¡nez" "Midfielder" 9 0
"3798" "2007-08" "Osasuna" "Javier Fla¤o Bezunartea" "Midfielder" 2 0
"3801" "2007-08" "Osasuna" "Ion Erice Dom¡nguez" "Midfielder" 1 0
"3805" "2007-08" "Real Zaragoza" "Carlos Andrs Diogo Ense¤at" "Midfielder" 26 0
"3806" "2007-08" "Real Zaragoza" "Juan Francisco Garc¡a Garc¡a" "Midfielder" 22 0
"3807" "2007-08" "Real Zaragoza" "Roberto Fabi n Ayala" "Defender" 30 1
"3808" "2007-08" "Real Zaragoza" "Sergio Fern ndez Gonz lez" "Defender" 22 1
"3809" "2007-08" "Real Zaragoza" "Alberto Zapater Arjol" "Midfielder" 25 2
"3810" "2007-08" "Real Zaragoza" "Gabriel Fern ndez Arenas" "Midfielder" 11 0
"3811" "2007-08" "Real Zaragoza" "Diego Alberto Milito" "Forward" 23 15
"3812" "2007-08" "Real Zaragoza" "Ricardo Oliveira" "Forward" 19 18
"3813" "2007-08" "Real Zaragoza" "Sergio Garc¡a De la Fuente" "Forward" 20 4
"3814" "2007-08" "Real Zaragoza" "àscar Javier Gonz lez Marcos" "Midfielder" 7 2
"3815" "2007-08" "Real Zaragoza" "Javier Paredes Arango" "Midfielder" 16 0
"3816" "2007-08" "Real Zaragoza" "Albert Celades L¢pez" "Midfielder" 6 1
"3817" "2007-08" "Real Zaragoza" "Pablo Csar Aimar Giordano" "Midfielder" 7 0
"3818" "2007-08" "Real Zaragoza" "Francelino Da Silva Matuzalem" "Midfielder" 4 1
"3820" "2007-08" "Real Zaragoza" "Jes£s Mar¡a Herrero G¢mez" "Midfielder" 4 0
"3821" "2007-08" "Real Zaragoza" "Francisco Pav¢n Barahona" "Defender" 5 0
"3822" "2007-08" "Real Zaragoza" "Oscar Valero Navarro" "Midfielder" 1 0
"3823" "2007-08" "Real Zaragoza" "Luis Carlos Cuartero Laforga" "Defender" 1 0
"3825" "2007-08" "Real Zaragoza" "Ra£l Goni Bayo" "Defender" 1 0
"3828" "2007-08" "Murcia" "David Gutirrez De Coz" "Midfielder" 19 0
"3829" "2007-08" "Murcia" "Francisco Pe¤a Romero" "Midfielder" 35 0
"3830" "2007-08" "Murcia" "µlvaro Mej¡a Prez" "Defender" 27 1
"3831" "2007-08" "Murcia" "Csar Arzo Amposta" "Defender" 23 0
"3832" "2007-08" "Murcia" "Enrique De Lucas Mart¡nez" "Midfielder" 10 4
"3833" "2007-08" "Murcia" "Jos Mar¡a Movilla Cubero" "Midfielder" 14 0
"3834" "2007-08" "Murcia" "Pablo Gabriel Garc¡a Prez" "Midfielder" 17 0
"3835" "2007-08" "Murcia" "Iv n Daniel Alonso Vallejo" "Forward" 15 10
"3836" "2007-08" "Murcia" "Henok Goitom" "Forward" 9 2
"3837" "2007-08" "Murcia" "Joao Fernando Nelo" "Forward" 7 5
"3838" "2007-08" "Murcia" "Abel G¢mez Moreno" "Midfielder" 8 5
"3839" "2007-08" "Murcia" "Ricardo Prez de Zabalza Goytre" "Forward" 12 1
"3840" "2007-08" "Murcia" "Mario Ignacio Regueiro Pintos" "Forward" 6 1
"3841" "2007-08" "Murcia" "Juan Cruz Ochoa L¢pez" "Defender" 15 1
"3842" "2007-08" "Murcia" "I¤igo Vlez de Mendizabal Fern ndez de Garaialde" "Forward" 3 1
"3843" "2007-08" "Murcia" "Stephane Jean Franois Pignol" "Defender" 9 0
"3844" "2007-08" "Murcia" "Jofre Mateu Gonz lez" "Midfielder" 1 1
"3845" "2007-08" "Murcia" "Daniel Aquino Pintos" "Forward" 8 1
"3846" "2007-08" "Murcia" "Ib n Javier Cuadrado Alonso" "Defender" 9 0
"3847" "2007-08" "Murcia" "Francisco Gallardo Le¢n" "Midfielder" 1 1
"3848" "2007-08" "Murcia" "Adolfo Rosinei Nascimento" "Midfielder" 2 0
"3849" "2007-08" "Murcia" "Abderrahman Kabous" "Midfielder" 6 0
"3850" "2007-08" "Murcia" "Alejandro Mara¤¢n Prez" "Midfielder" 3 0
"3851" "2007-08" "Murcia" "Juan Pedro Pina Mart¡nez" "Defender" 2 0
"3852" "2007-08" "Murcia" "Crist¢bal Emilio Torres Ruiz" "Midfielder" 2 0
"3854" "2007-08" "Levante" "I¤aki Descarga Retegui" "Midfielder" 21 0
"3855" "2007-08" "Levante" "Luis Manuel Rubiales Bjar" "Midfielder" 15 0
"3856" "2007-08" "Levante" "Jos Manuel Serrano Arenas" "Defender" 27 1
"3857" "2007-08" "Levante" "µlvaro Luiz Maior De Aquino" "Defender" 23 3
"3858" "2007-08" "Levante" "Juan Manuel G¢mez S nchez" "Midfielder" 17 2
"3859" "2007-08" "Levante" "Laurent Courtois" "Midfielder" 8 0
"3860" "2007-08" "Levante" "Mathieu Berson" "Midfielder" 10 1
"3861" "2007-08" "Levante" "Rahamat Mustapha Riga" "Forward" 24 8
"3862" "2007-08" "Levante" "Alexandre Geijo Pazos" "Forward" 13 5
"3863" "2007-08" "Levante" "Pedro Le¢n S nchez Gil" "Forward" 3 3
"3864" "2007-08" "Levante" "Javier Fuego Mart¡nez" "Midfielder" 15 1
"3865" "2007-08" "Levante" "Miguel µngel Lozano Ayala" "Midfielder" 16 1
"3866" "2007-08" "Levante" "David Castedo Escudero" "Midfielder" 18 0
"3867" "2007-08" "Levante" "Bruno Cirillo" "Defender" 15 0
"3868" "2007-08" "Levante" "Damiano Tommasi" "Midfielder" 9 1
"3869" "2007-08" "Levante" "Manuel Gaspar Haro" "Midfielder" 9 0
"3870" "2007-08" "Levante" "Sa£l Fern ndez Garc¡a" "Midfielder" 2 0
"3871" "2007-08" "Levante" "Christian Rigan" "Forward" 8 4
"3872" "2007-08" "Levante" "Savio Bortolini Pimentel" "Midfielder" 5 0
"3873" "2007-08" "Levante" "Armando Lozano S nchez" "Defender" 6 0
"3877" "2007-08" "Levante" "Miquel Robust Colomer" "Defender" 3 0
"3880" "2008-09" "Barcelona" "Daniel Alves Da Silva" "Midfielder" 30 5
"3881" "2008-09" "Barcelona" "ric Sylvain Abidal" "Midfielder" 22 0
"3882" "2008-09" "Barcelona" "Carles Puyol Saforcada" "Defender" 22 1
"3883" "2008-09" "Barcelona" "Gerard Piqu Bernabeu" "Defender" 22 1
"3884" "2008-09" "Barcelona" "Xavier Hern ndez Creus" "Midfielder" 24 6
"3885" "2008-09" "Barcelona" "Gnegneri Yaya Tour" "Midfielder" 16 2
"3886" "2008-09" "Barcelona" "Andrs Iniesta Luj n" "Midfielder" 10 4
"3887" "2008-09" "Barcelona" "Samuel Eto'o Fils" "Forward" 20 30
"3888" "2008-09" "Barcelona" "Lionel Andrs Messi Cuccittini" "Forward" 23 23
"3889" "2008-09" "Barcelona" "Thierry Henry" "Forward" 14 19
"3890" "2008-09" "Barcelona" "Rafael M rquez µlvarez" "Defender" 18 1
"3891" "2008-09" "Barcelona" "Seydou Keita" "Midfielder" 7 4
"3892" "2008-09" "Barcelona" "Sergio Busquets Burgos" "Midfielder" 11 1
"3893" "2008-09" "Barcelona" "Eidur Smari Gudjohnsen" "Forward" 6 3
"3894" "2008-09" "Barcelona" "Bojan Krkic Prez" "Forward" 3 2
"3895" "2008-09" "Barcelona" "Aliaksandr Paulavic Hleb" "Midfielder" 3 0
"3896" "2008-09" "Barcelona" "Silvio Mendes De Campos Junior" "Midfielder" 6 0
"3897" "2008-09" "Barcelona" "Jos Mart¡n C ceres Silva" "Defender" 8 0
"3898" "2008-09" "Barcelona" "V¡ctor S nchez Mata" "Midfielder" 1 0
"3899" "2008-09" "Barcelona" "Pedro Eliezer Rodr¡guez Ledesma" "Forward" 2 0
"3900" "2008-09" "Barcelona" "Xavier Torres Buigues" "Midfielder" 2 0
"3906" "2008-09" "Real Madrid" "Sergio Ramos Garc¡a" "Midfielder" 29 4
"3907" "2008-09" "Real Madrid" "Marcelo Vieira Da Silva Junior" "Midfielder" 16 4
"3908" "2008-09" "Real Madrid" "Kpler Laveran Lima Ferreira" "Defender" 23 0
"3909" "2008-09" "Real Madrid" "Gabriel Iv n Heinze" "Defender" 20 2
"3910" "2008-09" "Real Madrid" "Fabio Cannavaro" "Defender" 24 0
"3911" "2008-09" "Real Madrid" "Arjen Robben" "Midfielder" 14 7
"3912" "2008-09" "Real Madrid" "Fernando Rubn Gago" "Midfielder" 22 1
"3913" "2008-09" "Real Madrid" "Lassana Diarra" "Midfielder" 17 0
"3914" "2008-09" "Real Madrid" "Ra£l Gonz lez Blanco" "Forward" 22 18
"3915" "2008-09" "Real Madrid" "Gonzalo Gerardo Higua¡n" "Forward" 18 22
"3916" "2008-09" "Real Madrid" "Rafael Ferdinand Van der Vaart" "Midfielder" 3 5
"3917" "2008-09" "Real Madrid" "Wesley Benjamin Sneijder" "Midfielder" 5 2
"3918" "2008-09" "Real Madrid" "Dirk Klaas-Jan Huntelaar" "Forward" 6 8
"3919" "2008-09" "Real Madrid" "Jos Mar¡a Gutirrez Hern ndez" "Midfielder" 8 3
"3920" "2008-09" "Real Madrid" "Royston Ricky Drenthe" "Midfielder" 3 0
"3921" "2008-09" "Real Madrid" "Miguel Torres G¢mez" "Midfielder" 7 0
"3922" "2008-09" "Real Madrid" "Christoph Metzelder" "Defender" 9 0
"3923" "2008-09" "Real Madrid" "Francisco Javier Garc¡a Fern ndez" "Midfielder" 1 0
"3924" "2008-09" "Real Madrid" "Miguel µngel Salgado Fern ndez" "Midfielder" 5 0
"3925" "2008-09" "Real Madrid" "Mahamadou Diarra" "Midfielder" 6 0
"3926" "2008-09" "Real Madrid" "Javier Pedro Saviola Fern ndez" "Forward" 1 1
"3927" "2008-09" "Real Madrid" "Rutgerus Johannes Martinus Van Nistelrooy" "Forward" 4 4
"3928" "2008-09" "Real Madrid" "Rubn De la Red Gutirrez" "Midfielder" 2 1
"3935" "2008-09" "Sevilla" "Sebastien Squillaci" "Defender" 31 0
"3936" "2008-09" "Sevilla" "Fernando Navarro Corbacho" "Midfielder" 28 0
"3937" "2008-09" "Sevilla" "Julien Escud" "Defender" 23 1
"3938" "2008-09" "Sevilla" "Aquivaldo Mosquera Roma¤a" "Defender" 14 0
"3939" "2008-09" "Sevilla" "Koffi Christian Ndri" "Midfielder" 14 1
"3940" "2008-09" "Sevilla" "Renato Dirnei Florencio Santos" "Midfielder" 19 8
"3941" "2008-09" "Sevilla" "Aldo Pedro Duscher" "Midfielder" 13 0
"3942" "2008-09" "Sevilla" "Adriano Correia Claro" "Midfielder" 11 2
"3943" "2008-09" "Sevilla" "Jes£s Navas Gonz lez" "Forward" 23 4
"3944" "2008-09" "Sevilla" "Frederic Kanout" "Forward" 23 19
"3945" "2008-09" "Sevilla" "Diego Capel Trinidad" "Midfielder" 6 2
"3946" "2008-09" "Sevilla" "Luis Fabiano Clemente" "Forward" 10 8
"3947" "2008-09" "Sevilla" "Enzo Maresca" "Midfielder" 6 2
"3948" "2008-09" "Sevilla" "David Prieto G lvez" "Defender" 11 0
"3949" "2008-09" "Sevilla" "Ivica Dragutinovic" "Defender" 7 0
"3950" "2008-09" "Sevilla" "Abdoulay Konko" "Midfielder" 10 0
"3951" "2008-09" "Sevilla" "Federico Juli n Fazio" "Defender" 5 0
"3952" "2008-09" "Sevilla" "Diego Perotti" "Midfielder" 2 1
"3953" "2008-09" "Sevilla" "Jos µngel Crespo Rinc¢n" "Midfielder" 4 0
"3962" "2008-09" "Atltico de Madrid" "Tomas Ujfalusi" "Midfielder" 32 0
"3963" "2008-09" "Atltico de Madrid" "Mariano Andrs Pern¡a Molina" "Midfielder" 21 0
"3964" "2008-09" "Atltico de Madrid" "Luis Amaranto Perea Mosquera" "Defender" 19 0
"3965" "2008-09" "Atltico de Madrid" "John Gijsbert Heitinga" "Defender" 22 3
"3966" "2008-09" "Atltico de Madrid" "Paulo Assunao Da Silva" "Midfielder" 25 0
"3967" "2008-09" "Atltico de Madrid" "Simao Pedro Fonseca Sabrosa" "Midfielder" 21 7
"3968" "2008-09" "Atltico de Madrid" "Maximiliano Rubn Rodr¡guez" "Midfielder" 13 6
"3969" "2008-09" "Atltico de Madrid" "Ra£l Garc¡a Escudero" "Midfielder" 15 3
"3970" "2008-09" "Atltico de Madrid" "Sergio Leonel Agero Del Castillo" "Forward" 18 17
"3971" "2008-09" "Atltico de Madrid" "Diego Mart¡n Forl n Corazo" "Forward" 23 32
"3972" "2008-09" "Atltico de Madrid" "Florent Stphane Sinama Pongolle" "Forward" 7 5
"3973" "2008-09" "Atltico de Madrid" "Pablo Ib ¤ez Tebar" "Defender" 15 1
"3974" "2008-09" "Atltico de Madrid" "Antonio L¢pez Guerrero" "Midfielder" 14 2
"3975" "2008-09" "Atltico de Madrid" "Nuno Ricardo De Oliveira Ribeiro" "Midfielder" 7 1
"3976" "2008-09" "Atltico de Madrid" "Ever Maximiliano David Banega" "Midfielder" 1 1
"3977" "2008-09" "Atltico de Madrid" "Luis Javier Garc¡a Sanz" "Forward" 1 0
"3978" "2008-09" "Atltico de Madrid" "Georgios Seitaridis" "Midfielder" 7 0
"3980" "2008-09" "Atltico de Madrid" "Ignacio Camacho Barnola" "Midfielder" 1 0
"3981" "2008-09" "Atltico de Madrid" "µlvaro Dom¡nguez Soto" "Defender" 2 0
"3982" "2008-09" "Villarreal" "Javier Rodr¡guez Venta" "Midfielder" 18 0
"3983" "2008-09" "Villarreal" "Joan Capdevila Mndez" "Midfielder" 35 5
"3984" "2008-09" "Villarreal" "Diego Roberto God¡n Leal" "Defender" 30 0
"3985" "2008-09" "Villarreal" "Gonzalo Javier Rodr¡guez Prado" "Defender" 26 2
"3986" "2008-09" "Villarreal" "Sebasti n Eguren Ledesma" "Midfielder" 20 1
"3987" "2008-09" "Villarreal" "Santiago Cazorla Gonz lez" "Midfielder" 20 8
"3988" "2008-09" "Villarreal" "Marcos Antonio Senna Da Silva" "Midfielder" 16 2
"3989" "2008-09" "Villarreal" "Robert Pirs" "Midfielder" 7 3
"3990" "2008-09" "Villarreal" "Joseba Llorente Etxarri" "Forward" 13 15
"3991" "2008-09" "Villarreal" "Giuseppe Rossi" "Forward" 10 12
"3992" "2008-09" "Villarreal" "Ariel Miguel Santiago Ibagaza" "Midfielder" 5 1
"3993" "2008-09" "Villarreal" "µngel Domingo L¢pez Ruano" "Midfielder" 17 0
"3994" "2008-09" "Villarreal" "Rubn Gracia Calmache" "Midfielder" 14 6
"3995" "2008-09" "Villarreal" "Bruno Soriano Llido" "Midfielder" 7 0
"3996" "2008-09" "Villarreal" "Fabricio Fabio Fuentes" "Defender" 14 2
"3997" "2008-09" "Villarreal" "Mat¡as Ariel Fern ndez Fern ndez" "Midfielder" 1 3
"3998" "2008-09" "Villarreal" "Nihat Kahveci" "Forward" 2 0
"3999" "2008-09" "Villarreal" "Guillermo Luis Franco Farcuas¢n" "Forward" 1 0
"4000" "2008-09" "Villarreal" "Pascal Cygan" "Defender" 3 0
"4001" "2008-09" "Villarreal" "Jos Edmilson Gomes Moraes" "Midfielder" 1 0
"4002" "2008-09" "Villarreal" "Josmer Volmy Altidore" "Forward" 1 1
"4004" "2008-09" "Villarreal" "Javier Magro Matilla" "Midfielder" 1 0
"4007" "2008-09" "Valencia" "Luis Miguel Brito Garc¡a Monteiro" "Midfielder" 25 0
"4008" "2008-09" "Valencia" "Emiliano Moretti" "Midfielder" 20 0
"4009" "2008-09" "Valencia" "Ra£l Albiol Tortajada" "Defender" 30 2
"4010" "2008-09" "Valencia" "Carlos Marchena L¢pez" "Defender" 20 1
"4011" "2008-09" "Valencia" "Alexis Ruano Delgado" "Defender" 21 1
"4012" "2008-09" "Valencia" "David Albelda Aliqus" "Midfielder" 19 0
"4013" "2008-09" "Valencia" "Rubn Baraja Vegas" "Midfielder" 9 3
"4014" "2008-09" "Valencia" "Juan Manuel Mata Garc¡a" "Forward" 25 11
"4015" "2008-09" "Valencia" "David Villa S nchez" "Forward" 27 28
"4016" "2008-09" "Valencia" "Joaqu¡n S nchez Rodr¡guez" "Forward" 12 4
"4017" "2008-09" "Valencia" "Manuel Henrique Tavares Fernandes" "Midfielder" 9 2
"4018" "2008-09" "Valencia" "Hedwiges Mart¡nez Maduro" "Midfielder" 14 1
"4019" "2008-09" "Valencia" "David Josu Jimnez Silva" "Forward" 11 4
"4020" "2008-09" "Valencia" "Pablo Hern ndez Dom¡nguez" "Forward" 5 3
"4021" "2008-09" "Valencia" "Vicente Rodr¡guez Guilln" "Midfielder" 2 6
"4022" "2008-09" "Valencia" "Eduardo Csar Daud Gaspar" "Midfielder" 3 1
"4023" "2008-09" "Valencia" "Fernando Morientes S nchez" "Forward" 3 1
"4024" "2008-09" "Valencia" "Miguel µngel Angulo Valderrey" "Forward" 2 0
"4025" "2008-09" "Valencia" "Miguel Alfonso Herrero Javaloyas" "Forward" 1 0
"4026" "2008-09" "Valencia" "Asier Del Horno Cosgaya" "Midfielder" 3 0
"4027" "2008-09" "Valencia" "Iv n Helguera Buj¡a" "Defender" 1 0
"4030" "2008-09" "Deportivo de La Coru¤a" "Manuel Pablo Garc¡a D¡az" "Midfielder" 23 0
"4031" "2008-09" "Deportivo de La Coru¤a" "Filipe Luis Kasmirski" "Midfielder" 37 2
"4032" "2008-09" "Deportivo de La Coru¤a" "Alberto Lopo Garc¡a" "Defender" 31 2
"4033" "2008-09" "Deportivo de La Coru¤a" "Jos Eduardo Rosa Vale Castro" "Defender" 27 1
"4034" "2008-09" "Deportivo de La Coru¤a" "Juan Antonio Rodr¡guez Villamuela" "Midfielder" 30 2
"4035" "2008-09" "Deportivo de La Coru¤a" "Joan Verd£ Fern ndez" "Midfielder" 15 7
"4036" "2008-09" "Deportivo de La Coru¤a" "µngel Lafita Castillo" "Midfielder" 13 8
"4037" "2008-09" "Deportivo de La Coru¤a" "Sergio Gonz lez Soriano" "Midfielder" 18 4
"4038" "2008-09" "Deportivo de La Coru¤a" "Jos Andrs Guardado Hern ndez" "Forward" 22 2
"4039" "2008-09" "Deportivo de La Coru¤a" "Rodolfo Bodipo D¡az" "Forward" 1 5
"4040" "2008-09" "Deportivo de La Coru¤a" "Julien Bobby De Guzm n" "Midfielder" 11 0
"4041" "2008-09" "Deportivo de La Coru¤a" "Pablo µlvarez N£¤ez" "Midfielder" 2 2
"4042" "2008-09" "Deportivo de La Coru¤a" "Iv n S nchez-Rico Soto" "Forward" 1 6
"4043" "2008-09" "Deportivo de La Coru¤a" "Juan Carlos Valer¢n Santana" "Midfielder" 3 0
"4044" "2008-09" "Deportivo de La Coru¤a" "Laureano Sanabria Ruiz" "Midfielder" 13 0
"4045" "2008-09" "Deportivo de La Coru¤a" "Antonio Tom s Gonz lez" "Midfielder" 3 0
"4046" "2008-09" "Deportivo de La Coru¤a" "Lassad Hassen Nouioui" "Forward" 2 3
"4047" "2008-09" "Deportivo de La Coru¤a" "Diego Daniel Colotto" "Defender" 8 0
"4049" "2008-09" "Deportivo de La Coru¤a" "Adri n L¢pez Rodr¡guez" "Defender" 6 1
"4052" "2008-09" "Deportivo de La Coru¤a" "Pablo Amo Aguado" "Defender" 1 0
"4053" "2008-09" "M laga" "Jes£s G mez Duarte" "Midfielder" 33 0
"4054" "2008-09" "M laga" "Hlder Miguel Do Rosario" "Defender" 21 1
"4055" "2008-09" "M laga" "Weligton Robson Pena De Oliveira" "Defender" 33 1
"4056" "2008-09" "M laga" "Manuel Jes£s Ortiz Toribio" "Defender" 18 4
"4057" "2008-09" "M laga" "Sergio Paulo Barbosa Valente" "Midfielder" 14 5
"4058" "2008-09" "M laga" "Eliseu Pereira Dos Santos" "Midfielder" 20 7
"4059" "2008-09" "M laga" "Antonio Galdeano Ben¡tez" "Midfielder" 29 9
"4060" "2008-09" "M laga" "Nabil Baha" "Forward" 8 9
"4061" "2008-09" "M laga" "Javier Calleja Revilla" "Forward" 29 0
"4062" "2008-09" "M laga" "Adri n L¢pez µlvarez" "Forward" 7 3
"4063" "2008-09" "M laga" "Ignacio Prez Santamaria" "Midfielder" 9 1
"4064" "2008-09" "M laga" "Albert Luque Martos" "Forward" 6 8
"4065" "2008-09" "M laga" "Miguel µngel Lozano Ayala" "Midfielder" 6 0
"4066" "2008-09" "M laga" "Ib n Javier Cuadrado Alonso" "Defender" 12 0
"4067" "2008-09" "M laga" "Fernando Miguel Fern ndez Escribano" "Forward" 2 0
"4068" "2008-09" "M laga" "Manuel Gaspar Haro" "Midfielder" 5 0
"4069" "2008-09" "M laga" "Pablo De Barros Paulino" "Defender" 6 0
"4070" "2008-09" "M laga" "Salvador Ballesta Vialcho" "Forward" 2 5
"4076" "2008-09" "Mallorca" "Jos Miguel Gonz lez Rey" "Midfielder" 18 1
"4077" "2008-09" "Mallorca" "Enrique Corrales Mart¡n" "Midfielder" 22 0
"4078" "2008-09" "Mallorca" "David Navarro Pedr¢s" "Defender" 26 1
"4079" "2008-09" "Mallorca" "Jos Carlos De Araujo Nunes" "Defender" 29 0
"4080" "2008-09" "Mallorca" "Fernando Varela Ramos" "Midfielder" 13 2
"4081" "2008-09" "Mallorca" "Josep Llu¡s Mart¡ Soler" "Midfielder" 27 1
"4082" "2008-09" "Mallorca" "Jos Manuel Jurado Mar¡n" "Midfielder" 20 9
"4083" "2008-09" "Mallorca" "Juan Fernando Arango S enz" "Forward" 25 8
"4084" "2008-09" "Mallorca" "Aritz Aduriz Zubeldia" "Forward" 7 11
"4085" "2008-09" "Mallorca" "Mario Su rez Mata" "Midfielder" 11 0
"4086" "2008-09" "Mallorca" "Lionel Sebasti n Scaloni" "Defender" 17 0
"4087" "2008-09" "Mallorca" "Pierre Achille Web¢ Kouamo" "Forward" 4 5
"4088" "2008-09" "Mallorca" "Iv n Ramis Barrios" "Defender" 14 0
"4089" "2008-09" "Mallorca" "Ayoze D¡az D¡az" "Midfielder" 15 0
"4094" "2008-09" "Espanyol" "Nicol s Mart¡n Pareja" "Defender" 26 3
"4095" "2008-09" "Espanyol" "Gregory Beranger" "Defender" 14 0
"4096" "2008-09" "Espanyol" "Daniel Jarque Gonz lez" "Defender" 36 2
"4097" "2008-09" "Espanyol" "Sergio S nchez Ortega" "Defender" 29 3
"4098" "2008-09" "Espanyol" "Anderson Luis Carvalho" "Midfielder" 24 4
"4099" "2008-09" "Espanyol" "Moiss Hurtado Prez" "Midfielder" 26 2
"4100" "2008-09" "Espanyol" "Rom n Fernando Mart¡nez" "Midfielder" 7 5
"4101" "2008-09" "Espanyol" "Iv n De la Pe¤a L¢pez" "Midfielder" 5 4
"4102" "2008-09" "Espanyol" "Luis Garc¡a Fern ndez" "Forward" 26 5
"4103" "2008-09" "Espanyol" "Ra£l Tamudo Montero" "Forward" 8 6
"4104" "2008-09" "Espanyol" "Ferr n Corominas Telechea" "Forward" 5 3
"4105" "2008-09" "Espanyol" "Jos Mar¡a Callej¢n Bueno" "Forward" 3 2
"4106" "2008-09" "Espanyol" "Francisco Javier Chica Torres" "Midfielder" 11 0
"4107" "2008-09" "Espanyol" "Iv n Daniel Alonso Vallejo" "Forward" 8 5
"4108" "2008-09" "Espanyol" "David Garc¡a De la Cruz" "Midfielder" 13 0
"4109" "2008-09" "Espanyol" "Francisco Joaqu¡n Prez Rufete" "Midfielder" 3 0
"4110" "2008-09" "Espanyol" "Milan Smiljanic" "Midfielder" 2 0
"4111" "2008-09" "Espanyol" "·ngel Mart¡nez Cervera" "Midfielder" 5 0
"4112" "2008-09" "Espanyol" "Jes£s Mar¡a Lacruz G¢mez" "Defender" 6 0
"4113" "2008-09" "Espanyol" "Valmiro Lopes Rocha" "Midfielder" 1 1
"4114" "2008-09" "Espanyol" "Marc Torrej¢n Moya" "Defender" 3 0
"4115" "2008-09" "Espanyol" "Jonathan Soriano Casas" "Forward" 1 0
"4117" "2008-09" "Espanyol" "Stephen John Finnan" "Defender" 2 0
"4118" "2008-09" "Almer¡a" "Bruno Saltor Grau" "Midfielder" 31 0
"4119" "2008-09" "Almer¡a" "Jos Manuel Jimnez Ortiz" "Midfielder" 30 1
"4120" "2008-09" "Almer¡a" "Carlos Garc¡a Bad¡as" "Defender" 16 0
"4121" "2008-09" "Almer¡a" "Hern n Dar¡o Pellerano" "Defender" 28 1
"4122" "2008-09" "Almer¡a" "Juan Manuel Ortiz Palaz¢n" "Midfielder" 11 4
"4123" "2008-09" "Almer¡a" "Juan Jes£s Gutirrez Robles" "Midfielder" 17 0
"4124" "2008-09" "Almer¡a" "Fernando Soriano Marco" "Midfielder" 10 1
"4125" "2008-09" "Almer¡a" "µlvaro Negredo S nchez" "Forward" 22 19
"4126" "2008-09" "Almer¡a" "Albert Crusat Domene" "Forward" 14 1
"4127" "2008-09" "Almer¡a" "Pablo Daniel Piatti" "Forward" 9 5
"4128" "2008-09" "Almer¡a" "Miguel µngel Garc¡a Prez-Rold n" "Midfielder" 4 0
"4129" "2008-09" "Almer¡a" "Kalu Tongololiki Mawakavamba Jawarapawara Uche" "Forward" 8 8
"4130" "2008-09" "Almer¡a" "Julio µlvarez Mosquera" "Midfielder" 15 0
"4131" "2008-09" "Almer¡a" "Jos Manuel Flores Moreno" "Defender" 14 1
"4132" "2008-09" "Almer¡a" "Wilmer Santiago Acasiete Ariadela" "Defender" 16 1
"4133" "2008-09" "Almer¡a" "Iriney Santos Da Silva" "Midfielder" 9 0
"4136" "2008-09" "Almer¡a" "Guilherme Oliveira Santos" "Midfielder" 4 0
"4137" "2008-09" "Almer¡a" "Esteban Andrs Solari Poggio" "Forward" 1 1
"4140" "2008-09" "Racing de Santander" "Pablo Pinillos Caro" "Midfielder" 17 1
"4141" "2008-09" "Racing de Santander" "Ivan Marcano Sierra" "Defender" 31 2
"4142" "2008-09" "Racing de Santander" "Ezequiel Marcelo Garay Gonz lez" "Defender" 22 2
"4143" "2008-09" "Racing de Santander" "Csar Gonz lez Navas" "Defender" 17 1
"4144" "2008-09" "Racing de Santander" "Mehdi Gregory Giuseppe Lacen" "Midfielder" 25 0
"4145" "2008-09" "Racing de Santander" "Gonzalo Colsa Albendea" "Midfielder" 17 2
"4146" "2008-09" "Racing de Santander" "Juan Valera Esp¡n" "Midfielder" 18 2
"4147" "2008-09" "Racing de Santander" "ãscar Serrano Rodr¡guez" "Forward" 15 5
"4148" "2008-09" "Racing de Santander" "Jonathan Pereira Rodr¡guez" "Forward" 19 5
"4149" "2008-09" "Racing de Santander" "Pedro Munitis µlvarez" "Forward" 22 2
"4150" "2008-09" "Racing de Santander" "Mohammed Tchit" "Forward" 10 6
"4151" "2008-09" "Racing de Santander" "Peter Bernard Luccin" "Midfielder" 8 2
"4152" "2008-09" "Racing de Santander" "Laszlo Sepsi" "Defender" 10 0
"4153" "2008-09" "Racing de Santander" "Antonio Del Moral Segura" "Midfielder" 6 1
"4154" "2008-09" "Racing de Santander" "Jos Morat¢n Tae¤o" "Defender" 5 0
"4155" "2008-09" "Racing de Santander" "Oriol Lozano Farr n" "Defender" 5 0
"4156" "2008-09" "Racing de Santander" "Christian Fern ndez Salas" "Midfielder" 4 1
"4157" "2008-09" "Racing de Santander" "Juan Jos Exp¢sito Ruiz" "Forward" 2 1
"4167" "2008-09" "Athletic Club" "Andoni Iraola Sagarna" "Midfielder" 31 6
"4168" "2008-09" "Athletic Club" "Mikel Balenziaga Oruesagasti" "Midfielder" 18 0
"4169" "2008-09" "Athletic Club" "Fernando Gabriel Amorebieta Mardaras" "Defender" 26 0
"4170" "2008-09" "Athletic Club" "Aitor Ocio Carri¢n" "Defender" 26 1
"4171" "2008-09" "Athletic Club" "Javier Mart¡nez Aginaga" "Midfielder" 24 5
"4172" "2008-09" "Athletic Club" "Pablo Orbaiz Lesaka" "Midfielder" 14 1
"4173" "2008-09" "Athletic Club" "David L¢pez Moreno" "Midfielder" 13 3
"4174" "2008-09" "Athletic Club" "Markel Susaeta Laskurain" "Midfielder" 13 1
"4175" "2008-09" "Athletic Club" "Francisco Javier Yeste Navarro" "Midfielder" 10 3
"4176" "2008-09" "Athletic Club" "Fernando Javier Llorente Torres" "Forward" 28 13
"4177" "2008-09" "Athletic Club" "Ion Vlez Mart¡nez" "Forward" 4 3
"4178" "2008-09" "Athletic Club" "Koikili Lertxundi Del Campo" "Midfielder" 16 1
"4179" "2008-09" "Athletic Club" "Carlos Gurpegui Nausia" "Midfielder" 7 0
"4181" "2008-09" "Athletic Club" "Gaizka Toquero Pinedo" "Forward" 7 1
"4182" "2008-09" "Athletic Club" "Igor Gabilondo Del Campo" "Midfielder" 3 2
"4183" "2008-09" "Athletic Club" "Xabier Etxeita Gorritxategi" "Defender" 6 1
"4184" "2008-09" "Athletic Club" "Ustaritz Aldekoaotalora Astarloa" "Defender" 8 0
"4185" "2008-09" "Athletic Club" "Joseba Garmendia Elorriaga" "Midfielder" 1 1
"4186" "2008-09" "Athletic Club" "Joseba Del Olmo Garc¡a" "Midfielder" 1 1
"4187" "2008-09" "Athletic Club" "I¤aki Mu¤oz Oroz" "Midfielder" 1 0
"4191" "2008-09" "Athletic Club" "Javier Casas Cuevas" "Midfielder" 1 0
"4195" "2008-09" "Sporting de Gij¢n" "Rafel Sastre Reus" "Midfielder" 26 0
"4196" "2008-09" "Sporting de Gij¢n" "Roberto Canella Su rez" "Midfielder" 21 1
"4197" "2008-09" "Sporting de Gij¢n" "Gerard Autet Serrabasa" "Defender" 22 1
"4198" "2008-09" "Sporting de Gij¢n" "Sergio Matabuena Delgado" "Defender" 17 0
"4199" "2008-09" "Sporting de Gij¢n" "Diego Camacho Quesada" "Midfielder" 23 1
"4200" "2008-09" "Sporting de Gij¢n" "Carmelo Gonz lez Jimnez" "Midfielder" 8 6
"4201" "2008-09" "Sporting de Gij¢n" "Miguel Marcos Madera" "Midfielder" 19 0
"4202" "2008-09" "Sporting de Gij¢n" "Diego Castro Jimnez" "Forward" 15 6
"4203" "2008-09" "Sporting de Gij¢n" "Mate Bilic" "Forward" 13 12
"4204" "2008-09" "Sporting de Gij¢n" "David Barral Torres" "Forward" 13 10
"4205" "2008-09" "Sporting de Gij¢n" "Luis Mor n S nchez" "Forward" 5 4
"4206" "2008-09" "Sporting de Gij¢n" "Iv n Hern ndez Soto" "Defender" 20 0
"4207" "2008-09" "Sporting de Gij¢n" "Francisco Borja Enrique Ayesa" "Midfielder" 16 0
"4208" "2008-09" "Sporting de Gij¢n" "Enrique Mateo Montoya" "Midfielder" 4 2
"4209" "2008-09" "Sporting de Gij¢n" "Ra£l Miguel C mara" "Midfielder" 11 0
"4210" "2008-09" "Sporting de Gij¢n" "Francisco Jos Maldonado Collante" "Forward" 2 2
"4211" "2008-09" "Sporting de Gij¢n" "Pedro Santa Cec¡lia Garc¡a" "Midfielder" 1 0
"4212" "2008-09" "Sporting de Gij¢n" "Jorge Garc¡a Torre" "Defender" 10 0
"4213" "2008-09" "Sporting de Gij¢n" "Jos µngel Valds D¡az" "Midfielder" 10 1
"4214" "2008-09" "Sporting de Gij¢n" "Alberto Lora Ramos" "Midfielder" 4 0
"4215" "2008-09" "Sporting de Gij¢n" "Andreu Guerao Mayoral" "Midfielder" 3 0
"4217" "2008-09" "Sporting de Gij¢n" "Jurgen Romano Colin" "Defender" 2 0
"4218" "2008-09" "Osasuna" "Csar Azpilicueta Tanco" "Midfielder" 33 0
"4219" "2008-09" "Osasuna" "Ignacio Monreal Eraso" "Midfielder" 24 0
"4220" "2008-09" "Osasuna" "Miguel Fla¤o Bezunartea" "Defender" 31 3
"4221" "2008-09" "Osasuna" "Sergio Fern ndez Gonz lez" "Defender" 12 1
"4222" "2008-09" "Osasuna" "Javad Nekounam" "Midfielder" 31 8
"4223" "2008-09" "Osasuna" "Juan Francisco Torres Beln" "Midfielder" 15 2
"4224" "2008-09" "Osasuna" "Jaroslav Plasil" "Midfielder" 22 4
"4225" "2008-09" "Osasuna" "Francisco Pu¤al Mart¡nez" "Midfielder" 14 0
"4226" "2008-09" "Osasuna" "Masoud Shojaei Soleimani" "Forward" 8 3
"4227" "2008-09" "Osasuna" "Walter Gerardo Pandiani Urquiza" "Forward" 9 11
"4228" "2008-09" "Osasuna" "Krisztian Vadocz" "Midfielder" 10 2
"4229" "2008-09" "Osasuna" "Javier Garc¡a Portillo" "Forward" 1 1
"4230" "2008-09" "Osasuna" "Jos Romero Urtasun" "Defender" 9 0
"4231" "2008-09" "Osasuna" "Hctor Font Romero" "Midfielder" 2 1
"4232" "2008-09" "Osasuna" "Enrique Sola Clemente" "Forward" 1 0
"4233" "2008-09" "Osasuna" "Eduardo Fernandes Pereira Gomes" "Forward" 2 3
"4234" "2008-09" "Osasuna" "Csar Cruchaga Lasa" "Defender" 8 0
"4235" "2008-09" "Osasuna" "Javier Fla¤o Bezunartea" "Midfielder" 5 0
"4236" "2008-09" "Osasuna" "Oier Sanjurjo Mat" "Midfielder" 9 0
"4237" "2008-09" "Osasuna" "Santiago Ezquerro Mar¡n" "Forward" 3 1
"4238" "2008-09" "Osasuna" "Roversio Rodrigues De Barros" "Defender" 8 0
"4240" "2008-09" "Osasuna" "Antonio Hidalgo Morilla" "Midfielder" 1 0
"4244" "2008-09" "Valladolid" "Pedro L¢pez Mu¤oz" "Midfielder" 24 1
"4245" "2008-09" "Valladolid" "Alberto Marcos Rey" "Midfielder" 28 0
"4246" "2008-09" "Valladolid" "Luis Prieto Zalbidegoitia" "Defender" 23 3
"4247" "2008-09" "Valladolid" "µlvaro Rubio Robres" "Midfielder" 30 1
"4248" "2008-09" "Valladolid" "Borja Fern ndez Fern ndez" "Midfielder" 11 0
"4249" "2008-09" "Valladolid" "µngel Manuel Vivar Dorado" "Midfielder" 15 3
"4250" "2008-09" "Valladolid" "Jonathan Sesma Gonz lez" "Forward" 20 7
"4251" "2008-09" "Valladolid" "Pedro Le¢n S nchez Gil" "Forward" 17 3
"4252" "2008-09" "Valladolid" "Henok Goitom" "Forward" 15 10
"4253" "2008-09" "Valladolid" "V¡ctor Manuel Fern ndez Gutirrez" "Forward" 9 5
"4254" "2008-09" "Valladolid" "Nstor Fabi n Canobbio Bentaberry" "Forward" 6 4
"4255" "2008-09" "Valladolid" "Javier Baraja Vegas" "Defender" 16 1
"4256" "2008-09" "Valladolid" "Jos Antonio Garc¡a Calvo" "Defender" 14 2
"4257" "2008-09" "Valladolid" "I¤aki Bea Jauregui" "Defender" 12 0
"4258" "2008-09" "Valladolid" "Haris Medunjanin" "Midfielder" 2 1
"4259" "2008-09" "Valladolid" "àscar S nchez Fuentes" "Midfielder" 3 0
"4260" "2008-09" "Valladolid" "Dami n Ariel Escudero" "Midfielder" 3 0
"4261" "2008-09" "Valladolid" "Bartholomew Owogbalor Ogbeche" "Forward" 4 1
"4262" "2008-09" "Valladolid" "Marcos Sebasti n Aguirre" "Forward" 1 1
"4263" "2008-09" "Valladolid" "Victoriano Rivas µlvaro" "Defender" 3 0
"4265" "2008-09" "Valladolid" "Enrique L¢pez Delgado" "Forward" 1 0
"4267" "2008-09" "Getafe" "David Corts Caballero" "Midfielder" 25 0
"4268" "2008-09" "Getafe" "Lucas Mat¡as Licht" "Midfielder" 19 0
"4269" "2008-09" "Getafe" "Daniel Alberto D¡az" "Defender" 34 1
"4270" "2008-09" "Getafe" "Pedro Mario µlvarez Abrante" "Defender" 22 0
"4271" "2008-09" "Getafe" "Francisco Javier Casquero Paredes" "Midfielder" 27 5
"4272" "2008-09" "Getafe" "Esteban Flix Granero Molina" "Midfielder" 22 5
"4273" "2008-09" "Getafe" "Jaime Gavil n Mart¡nez" "Midfielder" 18 3
"4274" "2008-09" "Getafe" "Juan µngel Alb¡n Leites" "Midfielder" 13 7
"4275" "2008-09" "Getafe" "Roberto Soldado Rillo" "Forward" 10 13
"4276" "2008-09" "Getafe" "Manuel Del Moral Fern ndez" "Forward" 12 5
"4277" "2008-09" "Getafe" "Ikechukwu Tongololiki Mawakavamba Jawarapawara Uche" "Forward" 11 7
"4278" "2008-09" "Getafe" "Eugen Polanski" "Midfielder" 14 0
"4279" "2008-09" "Getafe" "Cosmin Marius Contra" "Midfielder" 8 2
"4280" "2008-09" "Getafe" "Fabio Celestini" "Midfielder" 10 0
"4281" "2008-09" "Getafe" "David Belenguer Reverter" "Defender" 8 0
"4282" "2008-09" "Getafe" "Rafael L¢pez G¢mez" "Defender" 7 0
"4284" "2008-09" "Getafe" "Ibrahim Kas" "Defender" 4 0
"4288" "2008-09" "Betis" "Dami Abella Prez" "Midfielder" 14 2
"4289" "2008-09" "Betis" "Fernando Vega Torres" "Midfielder" 29 0
"4290" "2008-09" "Betis" "Juan Gutirrez Moreno" "Defender" 33 1
"4291" "2008-09" "Betis" "Nlson Augusto Tomar Marcos" "Defender" 24 0
"4292" "2008-09" "Betis" "Arturo Garc¡a Mu¤oz" "Midfielder" 28 2
"4293" "2008-09" "Betis" "Achille Emana" "Midfielder" 15 11
"4294" "2008-09" "Betis" "Marco Aurelio Brito Dos Prazeres" "Midfielder" 27 4
"4295" "2008-09" "Betis" "Jes£s Capit n Prada" "Midfielder" 9 1
"4296" "2008-09" "Betis" "Sergio Garc¡a De la Fuente" "Forward" 19 9
"4297" "2008-09" "Betis" "Mark Dennis Gonz lez Hoffman" "Forward" 9 4
"4298" "2008-09" "Betis" "Juan Alberto Andreu Alvarado" "Defender" 16 1
"4299" "2008-09" "Betis" "Juan Manuel G¢mez S nchez" "Midfielder" 6 2
"4300" "2008-09" "Betis" "Ricardo Oliveira" "Forward" 13 6
"4301" "2008-09" "Betis" "Alberto Rivera Pizarro" "Midfielder" 5 0
"4302" "2008-09" "Betis" "Hugo Mariano Pavone" "Forward" 4 2
"4303" "2008-09" "Betis" "Luciano Fabi n Monz¢n" "Defender" 6 2
"4304" "2008-09" "Betis" "Luis Eduardo Schmidt" "Forward" 6 2
"4305" "2008-09" "Betis" "Juan de Dios Prados L¢pez" "Midfielder" 1 0
"4306" "2008-09" "Betis" "David Rivas Rodr¡guez" "Defender" 5 0
"4307" "2008-09" "Betis" "Francisco Javier Mu¤oz Llompart" "Forward" 1 1
"4308" "2008-09" "Betis" "Jos Mar¡a Romero Poy¢n" "Forward" 2 1
"4310" "2008-09" "Betis" "Branko Ilic" "Defender" 1 0
"4313" "2008-09" "Betis" "Marko Babic" "Defender" 1 0
"4315" "2008-09" "Numancia" "Juan Ram¢n Cabrero Obrer" "Midfielder" 29 0
"4316" "2008-09" "Numancia" "Domingo Cisma Gonz lez" "Midfielder" 30 2
"4317" "2008-09" "Numancia" "Sergio Boris Gonz lez Monteagudo" "Defender" 27 0
"4318" "2008-09" "Numancia" "Sergio Ortega Gonz lez" "Defender" 19 0
"4319" "2008-09" "Numancia" "Jos Javier Barkero Saludes" "Midfielder" 22 12
"4320" "2008-09" "Numancia" "Txomin Nagore Arbizu" "Midfielder" 30 1
"4321" "2008-09" "Numancia" "Dimas Delgado Morgado" "Midfielder" 11 0
"4322" "2008-09" "Numancia" "Asier Goiria Etxebarria" "Forward" 12 5
"4323" "2008-09" "Numancia" "Javier Del Pino Gonz lez" "Forward" 7 4
"4324" "2008-09" "Numancia" "Juan Carlos Moreno Rodr¡guez" "Forward" 11 3
"4325" "2008-09" "Numancia" "Carlos Bellv¡s Llorens" "Midfielder" 7 1
"4326" "2008-09" "Numancia" "Gorka Brit Gallego" "Forward" 2 3
"4327" "2008-09" "Numancia" "Mario Mart¡nez Rubio" "Midfielder" 2 1
"4328" "2008-09" "Numancia" "Csar Palacios Chocarro" "Midfielder" 12 0
"4329" "2008-09" "Numancia" "Juan Quero Barraso" "Midfielder" 1 0
"4330" "2008-09" "Numancia" "Carlos Reina Aranda" "Forward" 10 6
"4331" "2008-09" "Numancia" "Manuel Pav¢n Castro" "Defender" 12 0
"4332" "2008-09" "Numancia" "Felipe Gurndez Aldanondo" "Midfielder" 5 0
"4333" "2008-09" "Numancia" "Ra£l Bravo Sanflix" "Midfielder" 6 0
"4334" "2008-09" "Numancia" "µlvaro Ant¢n Camarero" "Midfielder" 2 0
"4335" "2008-09" "Numancia" "Egoitz Jaio Gabiola" "Defender" 5 0
"4339" "2008-09" "Recreativo de Huelva" "Nasief Morris" "Defender" 36 1
"4340" "2008-09" "Recreativo de Huelva" "Jos Manuel Casado Bizcocho" "Midfielder" 12 0
"4341" "2008-09" "Recreativo de Huelva" "Iago Bouz¢n Amoedo" "Defender" 25 0
"4342" "2008-09" "Recreativo de Huelva" "Csar Arzo Amposta" "Defender" 24 0
"4343" "2008-09" "Recreativo de Huelva" "Javier Fuego Mart¡nez" "Midfielder" 17 2
"4344" "2008-09" "Recreativo de Huelva" "Aitor Tornavaca Fern ndez" "Midfielder" 17 2
"4345" "2008-09" "Recreativo de Huelva" "Antonio Jes£s V zquez Mu¤oz" "Midfielder" 23 0
"4346" "2008-09" "Recreativo de Huelva" "Sisinio Gonz lez Mart¡nez" "Midfielder" 6 1
"4347" "2008-09" "Recreativo de Huelva" "Javier Camu¤as Gallego" "Forward" 24 10
"4348" "2008-09" "Recreativo de Huelva" "Adri n Colunga Prez" "Forward" 14 9
"4349" "2008-09" "Recreativo de Huelva" "Marco Gast¢n Rubn Rodr¡guez" "Forward" 3 3
"4350" "2008-09" "Recreativo de Huelva" "Rafael Barber Rodr¡guez" "Midfielder" 14 0
"4351" "2008-09" "Recreativo de Huelva" "Francisco Javier Garc¡a Guerrero" "Forward" 4 2
"4352" "2008-09" "Recreativo de Huelva" "Hip¢lito Fern ndez Serrano" "Midfielder" 14 0
"4353" "2008-09" "Recreativo de Huelva" "Kanga Gauthier Akal" "Forward" 2 0
"4354" "2008-09" "Recreativo de Huelva" "Andrs Lamas Bervejillo" "Defender" 9 0
"4355" "2008-09" "Recreativo de Huelva" "Cristian Omar Maidana" "Midfielder" 1 1
"4356" "2008-09" "Recreativo de Huelva" "Sebasti n Ricardo Nayar" "Midfielder" 2 0
"4357" "2008-09" "Recreativo de Huelva" "Alain Adrian Nef" "Defender" 8 0
"4358" "2008-09" "Recreativo de Huelva" "Ersen Martin" "Forward" 1 2
"4359" "2008-09" "Recreativo de Huelva" "Pablo Oliveira Serrano" "Midfielder" 2 0
"4360" "2008-09" "Recreativo de Huelva" "Roberto Luis Gaspar De Deus Severo" "Defender" 3 0
"4361" "2008-09" "Recreativo de Huelva" "Enrique µlvarez Sanju n" "Defender" 1 0
"4365" "2009-10" "Barcelona" "Daniel Alves Da Silva" "Midfielder" 26 3
"4366" "2009-10" "Barcelona" "Maxwell Scherrer Cabelino Andrade" "Midfielder" 22 0
"4367" "2009-10" "Barcelona" "Carles Puyol Saforcada" "Defender" 27 1
"4368" "2009-10" "Barcelona" "Gerard Piqu Bernabeu" "Defender" 21 2
"4369" "2009-10" "Barcelona" "Xavier Hern ndez Creus" "Midfielder" 23 3
"4370" "2009-10" "Barcelona" "Sergio Busquets Burgos" "Midfielder" 20 0
"4371" "2009-10" "Barcelona" "Seydou Keita" "Midfielder" 20 6
"4372" "2009-10" "Barcelona" "Lionel Andrs Messi Cuccittini" "Forward" 26 34
"4373" "2009-10" "Barcelona" "Zlatan Ibrahimovic" "Forward" 15 16
"4374" "2009-10" "Barcelona" "Pedro Eliezer Rodr¡guez Ledesma" "Forward" 11 12
"4375" "2009-10" "Barcelona" "Andrs Iniesta Luj n" "Midfielder" 13 1
"4376" "2009-10" "Barcelona" "Gnegneri Yaya Tour" "Midfielder" 9 1
"4377" "2009-10" "Barcelona" "Thierry Henry" "Forward" 5 4
"4378" "2009-10" "Barcelona" "Bojan Krkic Prez" "Forward" 3 8
"4379" "2009-10" "Barcelona" "ric Sylvain Abidal" "Midfielder" 15 0
"4380" "2009-10" "Barcelona" "Dmytro Anatoliyovych Chygrynskiy" "Defender" 8 0
"4381" "2009-10" "Barcelona" "Rafael M rquez µlvarez" "Defender" 5 1
"4382" "2009-10" "Barcelona" "Gabriel Alejandro Milito" "Defender" 6 0
"4388" "2009-10" "Real Madrid" "Sergio Ramos Garc¡a" "Midfielder" 31 4
"4389" "2009-10" "Real Madrid" "Marcelo Vieira Da Silva Junior" "Midfielder" 29 4
"4390" "2009-10" "Real Madrid" "Ra£l Albiol Tortajada" "Defender" 31 0
"4391" "2009-10" "Real Madrid" "µlvaro Arbeloa Coca" "Midfielder" 28 2
"4392" "2009-10" "Real Madrid" "Xabier Alonso Olano" "Midfielder" 27 3
"4393" "2009-10" "Real Madrid" "Esteban Flix Granero Molina" "Midfielder" 9 3
"4394" "2009-10" "Real Madrid" "Ricardo Izecson Dos Santos Leite" "Midfielder" 7 8
"4395" "2009-10" "Real Madrid" "Gonzalo Gerardo Higua¡n" "Forward" 12 27
"4396" "2009-10" "Real Madrid" "Cristiano Ronaldo Dos Santos Aveiro" "Forward" 22 26
"4397" "2009-10" "Real Madrid" "Karim Mostafa Benzema" "Forward" 4 8
"4398" "2009-10" "Real Madrid" "Lassana Diarra" "Midfielder" 14 1
"4399" "2009-10" "Real Madrid" "Rafael Ferdinand Van der Vaart" "Midfielder" 2 6
"4400" "2009-10" "Real Madrid" "Ezequiel Marcelo Garay Gonz lez" "Defender" 17 1
"4401" "2009-10" "Real Madrid" "Ra£l Gonz lez Blanco" "Forward" 3 5
"4402" "2009-10" "Real Madrid" "Jos Mar¡a Gutirrez Hern ndez" "Midfielder" 5 2
"4403" "2009-10" "Real Madrid" "Fernando Rubn Gago" "Midfielder" 8 0
"4404" "2009-10" "Real Madrid" "Mahamadou Diarra" "Midfielder" 3 0
"4405" "2009-10" "Real Madrid" "Kpler Laveran Lima Ferreira" "Defender" 9 1
"4406" "2009-10" "Real Madrid" "Royston Ricky Drenthe" "Midfielder" 2 0
"4407" "2009-10" "Real Madrid" "Christoph Metzelder" "Defender" 2 0
"4412" "2009-10" "Valencia" "Bruno Saltor Grau" "Midfielder" 20 0
"4413" "2009-10" "Valencia" "Luis Miguel Brito Garc¡a Monteiro" "Midfielder" 14 0
"4414" "2009-10" "Valencia" "µngel Dealbert Ib ¤ez" "Defender" 20 0
"4415" "2009-10" "Valencia" "Alexis Ruano Delgado" "Defender" 20 1
"4416" "2009-10" "Valencia" "Ever Maximiliano David Banega" "Midfielder" 21 2
"4417" "2009-10" "Valencia" "David Albelda Aliqus" "Midfielder" 14 1
"4418" "2009-10" "Valencia" "David Villa S nchez" "Forward" 25 21
"4419" "2009-10" "Valencia" "Juan Manuel Mata Garc¡a" "Forward" 18 9
"4420" "2009-10" "Valencia" "David Josu Jimnez Silva" "Forward" 19 8
"4421" "2009-10" "Valencia" "Pablo Hern ndez Dom¡nguez" "Forward" 15 5
"4422" "2009-10" "Valencia" "Joaqu¡n S nchez Rodr¡guez" "Forward" 8 2
"4423" "2009-10" "Valencia" "Carlos Marchena L¢pez" "Defender" 10 2
"4424" "2009-10" "Valencia" "David Navarro Pedr¢s" "Defender" 16 2
"4425" "2009-10" "Valencia" "Hedwiges Mart¡nez Maduro" "Midfielder" 9 0
"4426" "2009-10" "Valencia" "Jeremy Mathieu" "Midfielder" 9 1
"4427" "2009-10" "Valencia" "Jordi Alba Ramos" "Midfielder" 10 1
"4428" "2009-10" "Valencia" "Rubn Baraja Vegas" "Midfielder" 3 0
"4429" "2009-10" "Valencia" "Manuel Henrique Tavares Fernandes" "Midfielder" 5 0
"4430" "2009-10" "Valencia" "Nikola Zigic" "Forward" 3 4
"4431" "2009-10" "Valencia" "Alejandro Dami n Dom¡nguez" "Forward" 1 0
"4432" "2009-10" "Valencia" "Vicente Rodr¡guez Guilln" "Midfielder" 1 0
"4435" "2009-10" "Valencia" "Joel Johnson Alajar¡n" "Defender" 1 0
"4436" "2009-10" "Sevilla" "Ivica Dragutinovic" "Defender" 19 2
"4437" "2009-10" "Sevilla" "Fernando Navarro Corbacho" "Midfielder" 23 0
"4438" "2009-10" "Sevilla" "Julien Escud" "Defender" 23 0
"4439" "2009-10" "Sevilla" "Renato Dirnei Florencio Santos" "Midfielder" 23 4
"4440" "2009-10" "Sevilla" "Dguy Alain Didier Zokora" "Midfielder" 21 0
"4441" "2009-10" "Sevilla" "Adriano Correia Claro" "Midfielder" 17 0
"4442" "2009-10" "Sevilla" "Diego Perotti" "Midfielder" 8 4
"4443" "2009-10" "Sevilla" "Jes£s Navas Gonz lez" "Forward" 28 4
"4444" "2009-10" "Sevilla" "µlvaro Negredo S nchez" "Forward" 6 11
"4445" "2009-10" "Sevilla" "Frederic Kanout" "Forward" 7 12
"4446" "2009-10" "Sevilla" "Diego Capel Trinidad" "Midfielder" 5 1
"4447" "2009-10" "Sevilla" "Luis Fabiano Clemente" "Forward" 11 15
"4448" "2009-10" "Sevilla" "Abdoulay Konko" "Midfielder" 12 1
"4449" "2009-10" "Sevilla" "Manuel Jes£s Ortiz Toribio" "Defender" 6 1
"4450" "2009-10" "Sevilla" "Koffi Christian Ndri" "Midfielder" 4 1
"4451" "2009-10" "Sevilla" "Sebastien Squillaci" "Defender" 11 1
"4452" "2009-10" "Sevilla" "Marius Stankevicius" "Midfielder" 10 0
"4453" "2009-10" "Sevilla" "Federico Juli n Fazio" "Defender" 8 1
"4454" "2009-10" "Sevilla" "Aldo Pedro Duscher" "Midfielder" 3 0
"4455" "2009-10" "Sevilla" "Arouna Kon" "Forward" 1 0
"4456" "2009-10" "Sevilla" "Sergio S nchez Ortega" "Defender" 6 0
"4458" "2009-10" "Sevilla" "Juan Torres Ruiz" "Defender" 5 3
"4462" "2009-10" "Sevilla" "Antonio Manuel Luna Rodr¡guez" "Defender" 1 0
"4465" "2009-10" "Mallorca" "Jos Miguel Gonz lez Rey" "Midfielder" 24 0
"4466" "2009-10" "Mallorca" "Ayoze D¡az D¡az" "Midfielder" 31 0
"4467" "2009-10" "Mallorca" "Jos Carlos De Araujo Nunes" "Defender" 33 4
"4468" "2009-10" "Mallorca" "Iv n Ramis Barrios" "Defender" 23 0
"4469" "2009-10" "Mallorca" "Gonzalo Castro Irizabal" "Midfielder" 23 6
"4470" "2009-10" "Mallorca" "Borja Valero Iglesias" "Midfielder" 21 4
"4471" "2009-10" "Mallorca" "Josep Llu¡s Mart¡ Soler" "Midfielder" 24 1
"4472" "2009-10" "Mallorca" "Mario Su rez Mata" "Midfielder" 16 5
"4473" "2009-10" "Mallorca" "Aritz Aduriz Zubeldia" "Forward" 18 12
"4474" "2009-10" "Mallorca" "V¡ctor Manuel Casades£s Casta¤o" "Forward" 2 4
"4475" "2009-10" "Mallorca" "Julio µlvarez Mosquera" "Midfielder" 11 6
"4476" "2009-10" "Mallorca" "Pierre Achille Web¢ Kouamo" "Forward" 1 6
"4477" "2009-10" "Mallorca" "Rubn Gonz lez Rocha" "Defender" 16 3
"4478" "2009-10" "Mallorca" "Felipe Mattioni Rohde" "Defender" 10 1
"4479" "2009-10" "Mallorca" "Fernando Varela Ramos" "Midfielder" 3 0
"4480" "2009-10" "Mallorca" "Alhassane Keita Otchico" "Forward" 1 3
"4481" "2009-10" "Mallorca" "Antoni Lluis Adrover Colom" "Midfielder" 1 1
"4483" "2009-10" "Mallorca" "Enrique Corrales Mart¡n" "Midfielder" 5 0
"4484" "2009-10" "Mallorca" "Bruno Manuel Rodrigues Silva" "Defender" 1 0
"4487" "2009-10" "Getafe" "Jos Manuel Jimnez Ortiz" "Midfielder" 32 1
"4488" "2009-10" "Getafe" "Miguel Torres G¢mez" "Midfielder" 20 0
"4489" "2009-10" "Getafe" "Daniel Alberto D¡az" "Defender" 30 1
"4490" "2009-10" "Getafe" "Rafael L¢pez G¢mez" "Defender" 27 2
"4491" "2009-10" "Getafe" "Derek Owusu Boateng" "Midfielder" 19 0
"4492" "2009-10" "Getafe" "Francisco Javier Casquero Paredes" "Midfielder" 14 5
"4493" "2009-10" "Getafe" "Fabio Celestini" "Midfielder" 18 0
"4494" "2009-10" "Getafe" "Pedro Le¢n S nchez Gil" "Forward" 18 8
"4495" "2009-10" "Getafe" "Roberto Soldado Rillo" "Forward" 20 16
"4496" "2009-10" "Getafe" "Manuel Del Moral Fern ndez" "Forward" 7 8
"4497" "2009-10" "Getafe" "Adri n Gonz lez Morales" "Midfielder" 8 1
"4498" "2009-10" "Getafe" "Daniel Parejo Mu¤oz" "Midfielder" 2 6
"4499" "2009-10" "Getafe" "Jaime Gavil n Mart¡nez" "Midfielder" 2 0
"4500" "2009-10" "Getafe" "David Corts Caballero" "Midfielder" 13 0
"4501" "2009-10" "Getafe" "Juan µngel Alb¡n Leites" "Midfielder" 7 3
"4502" "2009-10" "Getafe" "Pedro Mario µlvarez Abrante" "Defender" 10 0
"4503" "2009-10" "Getafe" "Pedro R¡os Maestre" "Forward" 2 1
"4504" "2009-10" "Getafe" "David Belenguer Reverter" "Defender" 5 0
"4508" "2009-10" "Villarreal" "µngel Domingo L¢pez Ruano" "Midfielder" 18 1
"4509" "2009-10" "Villarreal" "Joan Capdevila Mndez" "Midfielder" 36 5
"4510" "2009-10" "Villarreal" "Diego Roberto God¡n Leal" "Defender" 34 3
"4511" "2009-10" "Villarreal" "Gonzalo Javier Rodr¡guez Prado" "Defender" 16 0
"4512" "2009-10" "Villarreal" "Bruno Soriano Llido" "Midfielder" 27 0
"4513" "2009-10" "Villarreal" "Rubn Gracia Calmache" "Midfielder" 7 2
"4514" "2009-10" "Villarreal" "Marcos Antonio Senna Da Silva" "Midfielder" 17 1
"4515" "2009-10" "Villarreal" "Nilmar Honorato Da Silva" "Forward" 18 11
"4516" "2009-10" "Villarreal" "Giuseppe Rossi" "Forward" 14 10
"4517" "2009-10" "Villarreal" "Joseba Llorente Etxarri" "Forward" 8 9
"4518" "2009-10" "Villarreal" "Robert Pirs" "Midfielder" 4 4
"4519" "2009-10" "Villarreal" "Santiago Cazorla Gonz lez" "Midfielder" 11 5
"4520" "2009-10" "Villarreal" "Ariel Miguel Santiago Ibagaza" "Midfielder" 2 2
"4521" "2009-10" "Villarreal" "Javier Rodr¡guez Venta" "Midfielder" 15 0
"4522" "2009-10" "Villarreal" "David Fuster Torrijos" "Midfielder" 2 3
"4523" "2009-10" "Villarreal" "Ivan Marcano Sierra" "Defender" 12 1
"4524" "2009-10" "Villarreal" "Sebasti n Eguren Ledesma" "Midfielder" 8 0
"4526" "2009-10" "Villarreal" "Mateo Pablo Musacchio" "Defender" 4 0
"4528" "2009-10" "Villarreal" "Marco Gast¢n Rubn Rodr¡guez" "Forward" 1 0
"4529" "2009-10" "Villarreal" "Francisco Jos Olivas Alba" "Defender" 1 0
"4530" "2009-10" "Villarreal" "Javier Magro Matilla" "Midfielder" 1 0
"4532" "2009-10" "Athletic Club" "Andoni Iraola Sagarna" "Midfielder" 35 2
"4533" "2009-10" "Athletic Club" "Koikili Lertxundi Del Campo" "Midfielder" 16 0
"4534" "2009-10" "Athletic Club" "Fernando Gabriel Amorebieta Mardaras" "Defender" 32 0
"4535" "2009-10" "Athletic Club" "Mikel San Jos Dom¡nguez" "Defender" 24 1
"4536" "2009-10" "Athletic Club" "Javier Mart¡nez Aginaga" "Midfielder" 29 6
"4537" "2009-10" "Athletic Club" "Carlos Gurpegui Nausia" "Midfielder" 17 1
"4538" "2009-10" "Athletic Club" "Markel Susaeta Laskurain" "Midfielder" 14 4
"4539" "2009-10" "Athletic Club" "Pablo Orbaiz Lesaka" "Midfielder" 7 1
"4540" "2009-10" "Athletic Club" "Fernando Javier Llorente Torres" "Forward" 21 14
"4541" "2009-10" "Athletic Club" "Gaizka Toquero Pinedo" "Forward" 10 8
"4542" "2009-10" "Athletic Club" "Igor Gabilondo Del Campo" "Midfielder" 5 3
"4543" "2009-10" "Athletic Club" "Xabier Castillo Aranburu" "Midfielder" 17 0
"4544" "2009-10" "Athletic Club" "Francisco Javier Yeste Navarro" "Midfielder" 3 2
"4545" "2009-10" "Athletic Club" "Ustaritz Aldekoaotalora Astarloa" "Defender" 12 1
"4546" "2009-10" "Athletic Club" "Iker Muniain Go¤i" "Forward" 2 4
"4547" "2009-10" "Athletic Club" "àscar De Marcos Arana" "Forward" 3 1
"4548" "2009-10" "Athletic Club" "Ander Iturraspe Derteano" "Midfielder" 4 0
"4549" "2009-10" "Athletic Club" "David L¢pez Moreno" "Midfielder" 2 0
"4552" "2009-10" "Athletic Club" "Aitor Ocio Carri¢n" "Defender" 3 0
"4553" "2009-10" "Athletic Club" "Xabier Etxeita Gorritxategi" "Defender" 1 0
"4559" "2009-10" "Atltico de Madrid" "Tomas Ujfalusi" "Midfielder" 25 0
"4560" "2009-10" "Atltico de Madrid" "Antonio L¢pez Guerrero" "Midfielder" 26 2
"4561" "2009-10" "Atltico de Madrid" "Luis Amaranto Perea Mosquera" "Defender" 26 0
"4562" "2009-10" "Atltico de Madrid" "µlvaro Dom¡nguez Soto" "Defender" 23 0
"4563" "2009-10" "Atltico de Madrid" "Simao Pedro Fonseca Sabrosa" "Midfielder" 14 2
"4564" "2009-10" "Atltico de Madrid" "Jos Manuel Jurado Mar¡n" "Midfielder" 19 7
"4565" "2009-10" "Atltico de Madrid" "Paulo Assunao Da Silva" "Midfielder" 21 1
"4566" "2009-10" "Atltico de Madrid" "Diego Mart¡n Forl n Corazo" "Forward" 17 18
"4567" "2009-10" "Atltico de Madrid" "Sergio Leonel Agero Del Castillo" "Forward" 12 12
"4568" "2009-10" "Atltico de Madrid" "Jos Antonio Reyes Calder¢n" "Forward" 5 2
"4569" "2009-10" "Atltico de Madrid" "Juan Valera Esp¡n" "Midfielder" 14 0
"4570" "2009-10" "Atltico de Madrid" "Juan Gutirrez Moreno" "Defender" 15 2
"4571" "2009-10" "Atltico de Madrid" "Tiago Cardoso Mendes" "Midfielder" 14 2
"4572" "2009-10" "Atltico de Madrid" "Ra£l Garc¡a Escudero" "Midfielder" 4 0
"4573" "2009-10" "Atltico de Madrid" "Ibrahima Balde" "Forward" 3 3
"4574" "2009-10" "Atltico de Madrid" "Maximiliano Rubn Rodr¡guez" "Midfielder" 1 2
"4575" "2009-10" "Atltico de Madrid" "Clber Santana Loureiro" "Midfielder" 7 1
"4576" "2009-10" "Atltico de Madrid" "Ignacio Camacho Barnola" "Midfielder" 5 0
"4577" "2009-10" "Atltico de Madrid" "Eduardo Antonio Salvio" "Forward" 4 2
"4578" "2009-10" "Atltico de Madrid" "Pablo Ib ¤ez Tebar" "Defender" 5 0
"4580" "2009-10" "Atltico de Madrid" "Leandro Cabrera Sas¡a" "Defender" 4 0
"4581" "2009-10" "Atltico de Madrid" "Jorge Resurrecci¢n Merodio" "Midfielder" 1 0
"4582" "2009-10" "Atltico de Madrid" "Mariano Andrs Pern¡a Molina" "Midfielder" 1 0
"4583" "2009-10" "Atltico de Madrid" "John Gijsbert Heitinga" "Defender" 1 0
"4587" "2009-10" "Deportivo de La Coru¤a" "Manuel Pablo Garc¡a D¡az" "Midfielder" 33 0
"4588" "2009-10" "Deportivo de La Coru¤a" "Filipe Luis Kasmirski" "Midfielder" 19 3
"4589" "2009-10" "Deportivo de La Coru¤a" "Alberto Lopo Garc¡a" "Defender" 33 1
"4590" "2009-10" "Deportivo de La Coru¤a" "Diego Daniel Colotto" "Defender" 30 3
"4591" "2009-10" "Deportivo de La Coru¤a" "Juan Antonio Rodr¡guez Villamuela" "Midfielder" 33 3
"4592" "2009-10" "Deportivo de La Coru¤a" "Antonio Tom s Gonz lez" "Midfielder" 18 0
"4593" "2009-10" "Deportivo de La Coru¤a" "Sergio Gonz lez Soriano" "Midfielder" 14 0
"4594" "2009-10" "Deportivo de La Coru¤a" "Adri n L¢pez µlvarez" "Forward" 13 4
"4595" "2009-10" "Deportivo de La Coru¤a" "Jos Andrs Guardado Hern ndez" "Forward" 14 3
"4596" "2009-10" "Deportivo de La Coru¤a" "Iv n S nchez-Rico Soto" "Forward" 1 8
"4597" "2009-10" "Deportivo de La Coru¤a" "Pablo µlvarez N£¤ez" "Midfielder" 6 2
"4598" "2009-10" "Deportivo de La Coru¤a" "Laureano Sanabria Ruiz" "Midfielder" 18 0
"4599" "2009-10" "Deportivo de La Coru¤a" "Juan Carlos Valer¢n Santana" "Midfielder" 1 1
"4600" "2009-10" "Deportivo de La Coru¤a" "Juliano Roberto Antonello" "Midfielder" 8 3
"4601" "2009-10" "Deportivo de La Coru¤a" "Lassad Hassen Nouioui" "Forward" 1 2
"4602" "2009-10" "Deportivo de La Coru¤a" "Iv n Prez Maceira" "Midfielder" 1 0
"4603" "2009-10" "Deportivo de La Coru¤a" "Rodolfo Bodipo D¡az" "Forward" 1 0
"4604" "2009-10" "Deportivo de La Coru¤a" "Juan Dom¡nguez Lamas" "Midfielder" 5 0
"4605" "2009-10" "Deportivo de La Coru¤a" "Jos Eduardo Rosa Vale Castro" "Defender" 7 0
"4606" "2009-10" "Deportivo de La Coru¤a" "Miguel µngel Ferrer Mart¡nez" "Forward" 1 1
"4607" "2009-10" "Deportivo de La Coru¤a" "Ra£l Garc¡a Carnero" "Midfielder" 3 0
"4608" "2009-10" "Deportivo de La Coru¤a" "Adri n L¢pez Rodr¡guez" "Defender" 2 0
"4609" "2009-10" "Deportivo de La Coru¤a" "David Rochela Calvo" "Defender" 3 0
"4611" "2009-10" "Deportivo de La Coru¤a" "Diego Seoane Prez" "Midfielder" 1 0
"4612" "2009-10" "Espanyol" "Francisco Javier Chica Torres" "Midfielder" 26 0
"4613" "2009-10" "Espanyol" "David Garc¡a De la Cruz" "Midfielder" 19 0
"4614" "2009-10" "Espanyol" "Nicol s Mart¡n Pareja" "Defender" 26 0
"4615" "2009-10" "Espanyol" "Juan Daniel Forl¡n" "Defender" 22 2
"4616" "2009-10" "Espanyol" "V¡ctor Ruiz Torre" "Defender" 20 2
"4617" "2009-10" "Espanyol" "Joan Verd£ Fern ndez" "Midfielder" 14 4
"4618" "2009-10" "Espanyol" "Moiss Hurtado Prez" "Midfielder" 24 0
"4619" "2009-10" "Espanyol" "Luis Garc¡a Fern ndez" "Forward" 23 3
"4620" "2009-10" "Espanyol" "Jos Mar¡a Callej¢n Bueno" "Forward" 12 2
"4621" "2009-10" "Espanyol" "Iv n Daniel Alonso Vallejo" "Forward" 6 5
"4622" "2009-10" "Espanyol" "Facundo Sebasti n Roncaglia" "Defender" 13 0
"4623" "2009-10" "Espanyol" "Pablo Daniel Osvaldo" "Forward" 6 7
"4624" "2009-10" "Espanyol" "Ferr n Corominas Telechea" "Forward" 4 1
"4625" "2009-10" "Espanyol" "Jos Fernando Marqus Mart¡n" "Midfielder" 4 1
"4626" "2009-10" "Espanyol" "Jos Ra£l Baena Urdiales" "Midfielder" 8 0
"4628" "2009-10" "Espanyol" "Javier M rquez Moreno" "Midfielder" 9 1
"4629" "2009-10" "Espanyol" "D¡dac Vil Rosell¢" "Defender" 11 0
"4630" "2009-10" "Espanyol" "Shunsuke Nakamura" "Midfielder" 3 0
"4631" "2009-10" "Espanyol" "Iv n Alexis Pillud" "Defender" 6 0
"4632" "2009-10" "Espanyol" "Ra£l Tamudo Montero" "Forward" 1 0
"4633" "2009-10" "Espanyol" "Jordi Amat Maas" "Defender" 4 0
"4638" "2009-10" "Osasuna" "Csar Azpilicueta Tanco" "Midfielder" 33 0
"4639" "2009-10" "Osasuna" "Ignacio Monreal Eraso" "Midfielder" 30 1
"4640" "2009-10" "Osasuna" "Miguel Fla¤o Bezunartea" "Defender" 29 1
"4641" "2009-10" "Osasuna" "Sergio Fern ndez Gonz lez" "Defender" 20 0
"4642" "2009-10" "Osasuna" "Juan Francisco Torres Beln" "Midfielder" 13 4
"4643" "2009-10" "Osasuna" "Javad Nekounam" "Midfielder" 20 3
"4644" "2009-10" "Osasuna" "Francisco Pu¤al Mart¡nez" "Midfielder" 17 0
"4645" "2009-10" "Osasuna" "Javier Camu¤as Gallego" "Forward" 27 3
"4646" "2009-10" "Osasuna" "Carlos Reina Aranda" "Forward" 4 5
"4647" "2009-10" "Osasuna" "Walter Gerardo Pandiani Urquiza" "Forward" 17 11
"4648" "2009-10" "Osasuna" "Masoud Shojaei Soleimani" "Forward" 5 2
"4649" "2009-10" "Osasuna" "Jos Romero Urtasun" "Defender" 18 0
"4650" "2009-10" "Osasuna" "Roberto L¢pez Esquiroz" "Midfielder" 8 0
"4651" "2009-10" "Osasuna" "Krisztian Vadocz" "Midfielder" 10 4
"4652" "2009-10" "Osasuna" "Javier Calleja Revilla" "Forward" 2 0
"4654" "2009-10" "Osasuna" "Oier Sanjurjo Mat" "Midfielder" 7 0
"4655" "2009-10" "Osasuna" "Eduardo Fernandes Pereira Gomes" "Forward" 1 1
"4656" "2009-10" "Osasuna" "Roversio Rodrigues De Barros" "Defender" 2 0
"4657" "2009-10" "Osasuna" "Ion Echaide Sola" "Defender" 1 0
"4661" "2009-10" "Almer¡a" "M¡chel Macedo Rocha Machado" "Defender" 19 1
"4662" "2009-10" "Almer¡a" "Domingo Cisma Gonz lez" "Midfielder" 25 3
"4663" "2009-10" "Almer¡a" "Wilmer Santiago Acasiete Ariadela" "Defender" 29 0
"4664" "2009-10" "Almer¡a" "Jos Manuel Flores Moreno" "Defender" 25 0
"4665" "2009-10" "Almer¡a" "Hern n Dar¡o Bernardello" "Midfielder" 30 0
"4666" "2009-10" "Almer¡a" "Fernando Soriano Marco" "Midfielder" 25 7
"4667" "2009-10" "Almer¡a" "Modeste M'Bami" "Midfielder" 22 0
"4668" "2009-10" "Almer¡a" "Albert Crusat Domene" "Forward" 13 7
"4669" "2009-10" "Almer¡a" "Pablo Daniel Piatti" "Forward" 13 7
"4670" "2009-10" "Almer¡a" "Kalu Tongololiki Mawakavamba Jawarapawara Uche" "Forward" 18 9
"4671" "2009-10" "Almer¡a" "Juan Manuel Ortiz Palaz¢n" "Midfielder" 15 2
"4672" "2009-10" "Almer¡a" "Hern n Dar¡o Pellerano" "Defender" 16 0
"4673" "2009-10" "Almer¡a" "Miguel µngel Garc¡a Prez-Rold n" "Midfielder" 6 1
"4674" "2009-10" "Almer¡a" "Henok Goitom" "Forward" 4 1
"4675" "2009-10" "Almer¡a" "Guilherme Oliveira Santos" "Midfielder" 7 1
"4678" "2009-10" "Almer¡a" "Fabi n Andrs Vargas Rivera" "Midfielder" 2 0
"4679" "2009-10" "Almer¡a" "David Rodr¡guez S nchez" "Forward" 1 1
"4680" "2009-10" "Almer¡a" "Leonardo Luis Borzani" "Midfielder" 2 0
"4683" "2009-10" "Real Zaragoza" "Jiri Jarosik" "Defender" 20 2
"4684" "2009-10" "Real Zaragoza" "Rubn Mart¡n Pulido" "Defender" 17 2
"4685" "2009-10" "Real Zaragoza" "Leonardo Daniel Ponzio" "Midfielder" 30 1
"4686" "2009-10" "Real Zaragoza" "Gabriel Fern ndez Arenas" "Midfielder" 22 1
"4687" "2009-10" "Real Zaragoza" "Ander Herrera Agera" "Midfielder" 13 2
"4688" "2009-10" "Real Zaragoza" "Jorge L¢pez Monta¤a" "Midfielder" 14 2
"4689" "2009-10" "Real Zaragoza" "Abel Enrique Aguilar Tapia" "Midfielder" 10 4
"4690" "2009-10" "Real Zaragoza" "Eliseu Pereira Dos Santos" "Midfielder" 8 2
"4691" "2009-10" "Real Zaragoza" "µngel Javier Arizmendi De Lucas" "Forward" 9 5
"4692" "2009-10" "Real Zaragoza" "Humberto Andrs Suazo Pontivo" "Forward" 10 6
"4693" "2009-10" "Real Zaragoza" "Javier Paredes Arango" "Midfielder" 12 0
"4694" "2009-10" "Real Zaragoza" "Jermaine Lloyd Pennant" "Midfielder" 4 0
"4695" "2009-10" "Real Zaragoza" "Jos Edmilson Gomes Moraes" "Midfielder" 10 0
"4696" "2009-10" "Real Zaragoza" "Matteo Contini" "Defender" 13 1
"4697" "2009-10" "Real Zaragoza" "Carlos Andrs Diogo Ense¤at" "Midfielder" 12 2
"4698" "2009-10" "Real Zaragoza" "Roberto Fabi n Ayala" "Defender" 12 0
"4699" "2009-10" "Real Zaragoza" "Marko Babic" "Defender" 3 0
"4700" "2009-10" "Real Zaragoza" "Francisco Pav¢n Barahona" "Defender" 10 2
"4701" "2009-10" "Real Zaragoza" "Adri n Colunga Prez" "Forward" 6 7
"4702" "2009-10" "Real Zaragoza" "Pablo Amo Aguado" "Defender" 7 0
"4703" "2009-10" "Real Zaragoza" "Ivan Obradovic" "Defender" 4 0
"4704" "2009-10" "Real Zaragoza" "Ra£l Goni Bayo" "Defender" 6 0
"4705" "2009-10" "Real Zaragoza" "Ewerthon Henrique De Souza" "Forward" 1 2
"4706" "2009-10" "Real Zaragoza" "V¡ctor Laguardia Cisneros" "Defender" 3 0
"4712" "2009-10" "Sporting de Gij¢n" "Alberto Lora Ramos" "Midfielder" 29 0
"4713" "2009-10" "Sporting de Gij¢n" "Roberto Canella Su rez" "Midfielder" 25 1
"4714" "2009-10" "Sporting de Gij¢n" "Alberto Tom s Bot¡a Rabasco" "Defender" 25 0
"4715" "2009-10" "Sporting de Gij¢n" "Gregory Arnolin" "Defender" 33 2
"4716" "2009-10" "Sporting de Gij¢n" "Alberto Rivera Pizarro" "Midfielder" 34 1
"4717" "2009-10" "Sporting de Gij¢n" "Miguel µngel De las Cuevas Barber " "Midfielder" 11 8
"4718" "2009-10" "Sporting de Gij¢n" "Diego Camacho Quesada" "Midfielder" 11 0
"4719" "2009-10" "Sporting de Gij¢n" "Diego Castro Jimnez" "Forward" 18 10
"4720" "2009-10" "Sporting de Gij¢n" "David Barral Torres" "Forward" 10 4
"4721" "2009-10" "Sporting de Gij¢n" "Luis Mor n S nchez" "Forward" 10 4
"4722" "2009-10" "Sporting de Gij¢n" "Mate Bilic" "Forward" 8 5
"4724" "2009-10" "Sporting de Gij¢n" "Rafel Sastre Reus" "Midfielder" 9 0
"4725" "2009-10" "Sporting de Gij¢n" "Miguel Marcos Madera" "Midfielder" 8 0
"4726" "2009-10" "Sporting de Gij¢n" "Jos µngel Valds D¡az" "Midfielder" 8 0
"4727" "2009-10" "Sporting de Gij¢n" "Francisco Jos Maldonado Collante" "Forward" 1 0
"4728" "2009-10" "Sporting de Gij¢n" "Iv n Hern ndez Soto" "Defender" 7 0
"4729" "2009-10" "Sporting de Gij¢n" "Sergio Matabuena Delgado" "Defender" 2 0
"4731" "2009-10" "Sporting de Gij¢n" "Gerard Autet Serrabasa" "Defender" 7 0
"4732" "2009-10" "Sporting de Gij¢n" "Pedro Santa Cec¡lia Garc¡a" "Midfielder" 2 0
"4733" "2009-10" "Sporting de Gij¢n" "Cristian Portilla Rodr¡guez" "Midfielder" 1 0
"4735" "2009-10" "Sporting de Gij¢n" "Marcos Landeira µlvarez" "Midfielder" 1 0
"4736" "2009-10" "Sporting de Gij¢n" "Sergio µlvarez D¡az" "Midfielder" 1 0
"4738" "2009-10" "Racing de Santander" "Pablo Pinillos Caro" "Midfielder" 19 0
"4739" "2009-10" "Racing de Santander" "Christian Fern ndez Salas" "Midfielder" 26 2
"4740" "2009-10" "Racing de Santander" "Marc Torrej¢n Moya" "Defender" 26 0
"4741" "2009-10" "Racing de Santander" "Henrique Adriano Buss" "Defender" 21 1
"4742" "2009-10" "Racing de Santander" "Mehdi Gregory Giuseppe Lacen" "Midfielder" 26 3
"4743" "2009-10" "Racing de Santander" "Gonzalo Colsa Albendea" "Midfielder" 26 3
"4744" "2009-10" "Racing de Santander" "Papakouly Diop" "Midfielder" 14 1
"4745" "2009-10" "Racing de Santander" "Mohammed Tchit" "Forward" 8 11
"4746" "2009-10" "Racing de Santander" "ãscar Serrano Rodr¡guez" "Forward" 11 3
"4747" "2009-10" "Racing de Santander" "Pedro Munitis µlvarez" "Forward" 15 0
"4748" "2009-10" "Racing de Santander" "Manuel Jes£s Arana Rodr¡guez" "Midfielder" 11 4
"4749" "2009-10" "Racing de Santander" "Sergio Canales Madrazo" "Midfielder" 9 6
"4750" "2009-10" "Racing de Santander" "Oriol Lozano Farr n" "Defender" 13 0
"4751" "2009-10" "Racing de Santander" "Francisco Jimnez Tejada" "Forward" 3 3
"4752" "2009-10" "Racing de Santander" "Antonio Del Moral Segura" "Midfielder" 1 1
"4753" "2009-10" "Racing de Santander" "Jos µngel Crespo Rinc¢n" "Midfielder" 11 0
"4754" "2009-10" "Racing de Santander" "Alexandre Geijo Pazos" "Forward" 2 1
"4755" "2009-10" "Racing de Santander" "Jos Morat¢n Tae¤o" "Defender" 7 0
"4756" "2009-10" "Racing de Santander" "Nasief Morris" "Defender" 7 1
"4757" "2009-10" "Racing de Santander" "Luis Javier Garc¡a Sanz" "Forward" 3 0
"4758" "2009-10" "Racing de Santander" "Iv n Bolado Palacios" "Forward" 1 2
"4759" "2009-10" "Racing de Santander" "Laszlo Sepsi" "Defender" 4 0
"4761" "2009-10" "Racing de Santander" "Osmar Barba Ib ¤ez" "Defender" 1 0
"4765" "2009-10" "M laga" "Jes£s G mez Duarte" "Midfielder" 30 0
"4766" "2009-10" "M laga" "Patrick Jan Mtiliga" "Defender" 18 0
"4767" "2009-10" "M laga" "Weligton Robson Pena De Oliveira" "Defender" 18 3
"4768" "2009-10" "M laga" "Iv n Gonz lez L¢pez" "Defender" 21 1
"4769" "2009-10" "M laga" "Sergio Paulo Barbosa Valente" "Midfielder" 25 8
"4770" "2009-10" "M laga" "Juan Jes£s Gutirrez Robles" "Midfielder" 17 0
"4771" "2009-10" "M laga" "Selim Benachour" "Midfielder" 6 0
"4772" "2009-10" "M laga" "Fernando Miguel Fern ndez Escribano" "Forward" 14 5
"4773" "2009-10" "M laga" "Nabil Baha" "Forward" 13 5
"4774" "2009-10" "M laga" "Victor Nsofor Obinna" "Forward" 10 4
"4775" "2009-10" "M laga" "Antonio Galdeano Ben¡tez" "Midfielder" 15 2
"4776" "2009-10" "M laga" "Daniel Toribio Gutirrez" "Midfielder" 13 0
"4777" "2009-10" "M laga" "Manuel Torres Caturla" "Midfielder" 12 1
"4778" "2009-10" "M laga" "Felipe Salvador Caicedo Corozo" "Forward" 3 4
"4779" "2009-10" "M laga" "Valmiro Lopes Rocha" "Midfielder" 6 2
"4780" "2009-10" "M laga" "Manuel Gaspar Haro" "Midfielder" 12 0
"4781" "2009-10" "M laga" "Fernando Mart¡n Forestieri" "Forward" 2 1
"4782" "2009-10" "M laga" "Milan Stepanov" "Defender" 9 0
"4783" "2009-10" "M laga" "Xavier Torres Buigues" "Midfielder" 4 1
"4785" "2009-10" "M laga" "Francisco Javier L¢pez D¡az" "Midfielder" 3 2
"4786" "2009-10" "M laga" "Arnaldo Edi Lopes Da Silva" "Forward" 1 2
"4787" "2009-10" "M laga" "Daniel Orozco µlvarez" "Defender" 4 0
"4788" "2009-10" "M laga" "Ib n Javier Cuadrado Alonso" "Defender" 3 0
"4789" "2009-10" "M laga" "Hlder Miguel Do Rosario" "Defender" 2 0
"4794" "2009-10" "Valladolid" "Pedro L¢pez Mu¤oz" "Midfielder" 26 0
"4795" "2009-10" "Valladolid" "Nivaldo Batista Santana" "Defender" 20 2
"4796" "2009-10" "Valladolid" "Luis Prieto Zalbidegoitia" "Defender" 14 0
"4797" "2009-10" "Valladolid" "Javier Baraja Vegas" "Defender" 14 2
"4798" "2009-10" "Valladolid" "Borja Fern ndez Fern ndez" "Midfielder" 19 0
"4799" "2009-10" "Valladolid" "Nauzet Alem n Viera" "Midfielder" 7 6
"4800" "2009-10" "Valladolid" "V¡tor Hugo Gomes Passos" "Midfielder" 16 0
"4801" "2009-10" "Valladolid" "Diego Da Silva Costa" "Forward" 28 8
"4802" "2009-10" "Valladolid" "Nstor Fabi n Canobbio Bentaberry" "Forward" 12 1
"4803" "2009-10" "Valladolid" "Mateus Alberto Contreiras Gonalves" "Forward" 10 4
"4804" "2009-10" "Valladolid" "Csar Arzo Amposta" "Defender" 16 1
"4805" "2009-10" "Valladolid" "Alberto Marcos Rey" "Midfielder" 12 0
"4806" "2009-10" "Valladolid" "Haris Medunjanin" "Midfielder" 4 5
"4807" "2009-10" "Valladolid" "µlvaro Rubio Robres" "Midfielder" 13 0
"4808" "2009-10" "Valladolid" "Antonio Barrag n Fern ndez" "Midfielder" 12 0
"4809" "2009-10" "Valladolid" "Marcos Garc¡a Barreno" "Midfielder" 2 2
"4810" "2009-10" "Valladolid" "Jonathan Sesma Gonz lez" "Forward" 2 1
"4811" "2009-10" "Valladolid" "Alberto Bueno Calvo" "Forward" 3 1
"4812" "2009-10" "Valladolid" "Henrique Sereno Fonseca" "Defender" 12 0
"4813" "2009-10" "Valladolid" "Hctor Font Romero" "Midfielder" 1 0
"4814" "2009-10" "Valladolid" "Carlos L zaro Vallejo" "Midfielder" 4 0
"4815" "2009-10" "Valladolid" "Sisinio Gonz lez Mart¡nez" "Midfielder" 1 1
"4816" "2009-10" "Valladolid" "Ra£l Rodr¡guez Navas" "Defender" 1 0
"4817" "2009-10" "Valladolid" "Yuri Berchiche Izeta" "Midfielder" 1 0
"4820" "2009-10" "Tenerife" "Marc Bertr n Vilanova" "Midfielder" 19 1
"4821" "2009-10" "Tenerife" "Pablo Sicilia Roig" "Midfielder" 32 0
"4822" "2009-10" "Tenerife" "Manuel Mart¡nez Lara" "Defender" 23 0
"4823" "2009-10" "Tenerife" "Ezequiel Esteban Luna" "Defender" 19 0
"4824" "2009-10" "Tenerife" "Juan Luis Hens Lorite" "Midfielder" 11 4
"4825" "2009-10" "Tenerife" "Ricardo Le¢n Brito" "Midfielder" 24 2
"4826" "2009-10" "Tenerife" "Mikel Alonso Olano" "Midfielder" 18 1
"4827" "2009-10" "Tenerife" "Juan Francisco Mart¡nez Modesto" "Forward" 36 14
"4828" "2009-10" "Tenerife" "Alejandro Alfaro Ligero" "Forward" 22 7
"4829" "2009-10" "Tenerife" "Ricardo Prez de Zabalza Goytre" "Forward" 8 1
"4830" "2009-10" "Tenerife" "Daniel Armand Ngom Kome" "Midfielder" 1 0
"4831" "2009-10" "Tenerife" "Ayoze Garc¡a Prez" "Midfielder" 7 3
"4832" "2009-10" "Tenerife" "Rom n Fernando Mart¡nez" "Midfielder" 10 5
"4833" "2009-10" "Tenerife" "Jos Antonio Culebras Arenas" "Defender" 12 1
"4834" "2009-10" "Tenerife" "Juli n Omar Ramos Su rez" "Midfielder" 1 0
"4835" "2009-10" "Tenerife" "Carlos Bellv¡s Llorens" "Midfielder" 12 0
"4838" "2009-10" "Tenerife" "Hctor S nchez Cabrera" "Midfielder" 9 0
"4841" "2009-10" "Xerez" "Francisco Jes£s Prez Malia" "Midfielder" 22 1
"4842" "2009-10" "Xerez" "Jos Manuel Casado Bizcocho" "Midfielder" 22 0
"4843" "2009-10" "Xerez" "Aythami Artiles Oliva" "Defender" 28 2
"4844" "2009-10" "Xerez" "Leandro Andrs Gioda" "Defender" 27 2
"4845" "2009-10" "Xerez" "Carlos Calvo Sobrado" "Midfielder" 7 4
"4846" "2009-10" "Xerez" "Sidi Yaya Keita" "Midfielder" 15 0
"4847" "2009-10" "Xerez" "Jer¢nimo Figueroa Cabrera" "Midfielder" 7 2
"4848" "2009-10" "Xerez" "V¡ctor S nchez Mata" "Midfielder" 18 2
"4849" "2009-10" "Xerez" "Mario Bermejo Castanedo" "Forward" 25 12
"4850" "2009-10" "Xerez" "Fabi n Ariel Orellana Valenzuela" "Forward" 10 2
"4851" "2009-10" "Xerez" "Alejandro Berganti¤os Garc¡a" "Midfielder" 17 0
"4852" "2009-10" "Xerez" "David Prieto G lvez" "Defender" 17 0
"4853" "2009-10" "Xerez" "Emiliano Daniel Armenteros" "Midfielder" 9 3
"4854" "2009-10" "Xerez" "Vicente Moreno Peris" "Midfielder" 8 1
"4856" "2009-10" "Xerez" "Juan Luis Fern ndez Redondo" "Midfielder" 9 0
"4857" "2009-10" "Xerez" "Abel G¢mez Moreno" "Midfielder" 3 0
"4858" "2009-10" "Xerez" "Jes£s Mendoza Aguirre" "Midfielder" 8 0
"4859" "2009-10" "Xerez" "Emilio Jos Viqueira Moure" "Midfielder" 2 0
"4860" "2009-10" "Xerez" "Miguel Carrilero Gonz lez" "Forward" 2 2
"4863" "2010-11" "Barcelona" "Daniel Alves Da Silva" "Midfielder" 30 2
"4864" "2010-11" "Barcelona" "ric Sylvain Abidal" "Midfielder" 20 0
"4865" "2010-11" "Barcelona" "Gerard Piqu Bernabeu" "Defender" 27 3
"4866" "2010-11" "Barcelona" "Maxwell Scherrer Cabelino Andrade" "Midfielder" 16 0
"4867" "2010-11" "Barcelona" "Andrs Iniesta Luj n" "Midfielder" 19 8
"4868" "2010-11" "Barcelona" "Xavier Hern ndez Creus" "Midfielder" 15 3
"4869" "2010-11" "Barcelona" "Sergio Busquets Burgos" "Midfielder" 23 1
"4870" "2010-11" "Barcelona" "David Villa S nchez" "Forward" 15 18
"4871" "2010-11" "Barcelona" "Lionel Andrs Messi Cuccittini" "Forward" 30 31
"4872" "2010-11" "Barcelona" "Pedro Eliezer Rodr¡guez Ledesma" "Forward" 5 13
"4873" "2010-11" "Barcelona" "Seydou Keita" "Midfielder" 11 3
"4874" "2010-11" "Barcelona" "Javier Alejandro Mascherano" "Midfielder" 12 0
"4875" "2010-11" "Barcelona" "Bojan Krkic Prez" "Forward" 3 6
"4876" "2010-11" "Barcelona" "Carles Puyol Saforcada" "Defender" 13 1
"4877" "2010-11" "Barcelona" "Adriano Correia Claro" "Midfielder" 4 0
"4878" "2010-11" "Barcelona" "Ibrahim Afellay" "Forward" 5 1
"4879" "2010-11" "Barcelona" "Gabriel Alejandro Milito" "Defender" 3 0
"4880" "2010-11" "Barcelona" "Thiago Alc ntara Do Nascimento" "Midfielder" 5 2
"4881" "2010-11" "Barcelona" "Jeffren Isaac Su rez Berm£dez" "Forward" 2 1
"4882" "2010-11" "Barcelona" "Andreu Fonts Prat" "Defender" 4 0
"4883" "2010-11" "Barcelona" "Marc Bartra Aregall" "Defender" 2 1
"4887" "2010-11" "Barcelona" "Sergi Roberto Carnicer" "Midfielder" 1 0
"4889" "2010-11" "Real Madrid" "Sergio Ramos Garc¡a" "Midfielder" 29 3
"4890" "2010-11" "Real Madrid" "Marcelo Vieira Da Silva Junior" "Midfielder" 27 3
"4891" "2010-11" "Real Madrid" "Ricardo Alberto Silveira Carvalho" "Defender" 27 3
"4892" "2010-11" "Real Madrid" "Kpler Laveran Lima Ferreira" "Defender" 23 1
"4893" "2010-11" "Real Madrid" "Mesut zil" "Midfielder" 8 6
"4894" "2010-11" "Real Madrid" "Xabier Alonso Olano" "Midfielder" 26 0
"4895" "2010-11" "Real Madrid" "Sami Khedira" "Midfielder" 16 0
"4896" "2010-11" "Real Madrid" "Cristiano Ronaldo Dos Santos Aveiro" "Forward" 30 40
"4897" "2010-11" "Real Madrid" "µngel Fabi n Di Mar¡a Hern ndez" "Forward" 11 6
"4898" "2010-11" "Real Madrid" "Karim Mostafa Benzema" "Forward" 9 15
"4899" "2010-11" "Real Madrid" "µlvaro Arbeloa Coca" "Midfielder" 17 0
"4900" "2010-11" "Real Madrid" "Lassana Diarra" "Midfielder" 14 0
"4901" "2010-11" "Real Madrid" "Ra£l Albiol Tortajada" "Defender" 9 0
"4902" "2010-11" "Real Madrid" "Gonzalo Gerardo Higua¡n" "Forward" 4 10
"4903" "2010-11" "Real Madrid" "Esteban Flix Granero Molina" "Midfielder" 2 1
"4904" "2010-11" "Real Madrid" "Ricardo Izecson Dos Santos Leite" "Midfielder" 3 7
"4905" "2010-11" "Real Madrid" "Shergay Emmanuel Adebayor" "Forward" 5 5
"4907" "2010-11" "Real Madrid" "Ezequiel Marcelo Garay Gonz lez" "Defender" 2 0
"4911" "2010-11" "Real Madrid" "Jos Ignacio Fern ndez Iglesias" "Defender" 1 0
"4916" "2010-11" "Valencia" "Luis Miguel Brito Garc¡a Monteiro" "Midfielder" 17 0
"4917" "2010-11" "Valencia" "Jeremy Mathieu" "Midfielder" 15 1
"4918" "2010-11" "Valencia" "Ricardo Miguel Moreira da Costa" "Defender" 25 0
"4919" "2010-11" "Valencia" "Mehmet Topal" "Midfielder" 19 1
"4920" "2010-11" "Valencia" "Ever Maximiliano David Banega" "Midfielder" 8 2
"4921" "2010-11" "Valencia" "Juan Manuel Mata Garc¡a" "Forward" 16 8
"4922" "2010-11" "Valencia" "Roberto Soldado Rillo" "Forward" 17 18
"4923" "2010-11" "Valencia" "Joaqu¡n S nchez Rodr¡guez" "Forward" 16 4
"4924" "2010-11" "Valencia" "Aritz Aduriz Zubeldia" "Forward" 12 10
"4925" "2010-11" "Valencia" "Pablo Hern ndez Dom¡nguez" "Forward" 12 5
"4926" "2010-11" "Valencia" "Jordi Alba Ramos" "Midfielder" 12 2
"4927" "2010-11" "Valencia" "Alberto Facundo Costa" "Midfielder" 13 4
"4928" "2010-11" "Valencia" "Marius Stankevicius" "Midfielder" 16 2
"4929" "2010-11" "Valencia" "Bruno Saltor Grau" "Midfielder" 14 0
"4930" "2010-11" "Valencia" "Hedwiges Mart¡nez Maduro" "Midfielder" 14 1
"4931" "2010-11" "Valencia" "David Navarro Pedr¢s" "Defender" 12 1
"4932" "2010-11" "Valencia" "David Albelda Aliqus" "Midfielder" 8 0
"4933" "2010-11" "Valencia" "µngel Dealbert Ib ¤ez" "Defender" 9 0
"4934" "2010-11" "Valencia" "Jonas Gonalves Oliveira" "Forward" 1 3
"4935" "2010-11" "Valencia" "Vicente Rodr¡guez Guilln" "Midfielder" 1 1
"4937" "2010-11" "Valencia" "Manuel Henrique Tavares Fernandes" "Midfielder" 5 0
"4939" "2010-11" "Villarreal" "Mateo Pablo Musacchio" "Defender" 24 0
"4940" "2010-11" "Villarreal" "Joan Capdevila Mndez" "Midfielder" 27 2
"4941" "2010-11" "Villarreal" "Carlos Marchena L¢pez" "Defender" 22 1
"4942" "2010-11" "Villarreal" "Gonzalo Javier Rodr¡guez Prado" "Defender" 19 1
"4943" "2010-11" "Villarreal" "Bruno Soriano Llido" "Midfielder" 36 0
"4944" "2010-11" "Villarreal" "Santiago Cazorla Gonz lez" "Midfielder" 20 5
"4945" "2010-11" "Villarreal" "Borja Valero Iglesias" "Midfielder" 22 3
"4946" "2010-11" "Villarreal" "Rubn Gracia Calmache" "Midfielder" 7 5
"4947" "2010-11" "Villarreal" "Giuseppe Rossi" "Forward" 17 18
"4948" "2010-11" "Villarreal" "Nilmar Honorato Da Silva" "Forward" 14 11
"4949" "2010-11" "Villarreal" "Mario Gaspar Prez Mart¡nez" "Midfielder" 20 0
"4950" "2010-11" "Villarreal" "Marco Gast¢n Rubn Rodr¡guez" "Forward" 6 5
"4951" "2010-11" "Villarreal" "µngel Domingo L¢pez Ruano" "Midfielder" 17 0
"4952" "2010-11" "Villarreal" "Marcos Antonio Senna Da Silva" "Midfielder" 8 1
"4953" "2010-11" "Villarreal" "Jos Manuel Catal  Mazuecos" "Defender" 9 1
"4954" "2010-11" "Villarreal" "Javier Magro Matilla" "Midfielder" 1 0
"4955" "2010-11" "Villarreal" "Wakaso Mubarak" "Midfielder" 1 0
"4958" "2010-11" "Villarreal" "Francisco Jos Olivas Alba" "Defender" 1 0
"4962" "2010-11" "Villarreal" "Carlos Tom s Ferrer" "Defender" 1 0
"4965" "2010-11" "Sevilla" "Mouhamadou Dabo" "Midfielder" 17 0
"4966" "2010-11" "Sevilla" "Fernando Navarro Corbacho" "Midfielder" 25 0
"4967" "2010-11" "Sevilla" "Julien Escud" "Defender" 26 2
"4968" "2010-11" "Sevilla" "Jos Mart¡n C ceres Silva" "Defender" 23 1
"4969" "2010-11" "Sevilla" "Alexis Ruano Delgado" "Defender" 19 0
"4970" "2010-11" "Sevilla" "Diego Perotti" "Midfielder" 17 3
"4971" "2010-11" "Sevilla" "Koffi Christian Ndri" "Midfielder" 11 1
"4972" "2010-11" "Sevilla" "Diego Capel Trinidad" "Midfielder" 8 0
"4973" "2010-11" "Sevilla" "µlvaro Negredo S nchez" "Forward" 16 20
"4974" "2010-11" "Sevilla" "Frederic Kanout" "Forward" 14 12
"4975" "2010-11" "Sevilla" "Dguy Alain Didier Zokora" "Midfielder" 9 0
"4976" "2010-11" "Sevilla" "Renato Dirnei Florencio Santos" "Midfielder" 8 2
"4977" "2010-11" "Sevilla" "Luis Fabiano Clemente" "Forward" 5 10
"4978" "2010-11" "Sevilla" "Federico Juli n Fazio" "Defender" 15 1
"4979" "2010-11" "Sevilla" "Gary Alexis Medel Soto" "Midfielder" 9 0
"4980" "2010-11" "Sevilla" "Jes£s Navas Gonz lez" "Forward" 14 1
"4981" "2010-11" "Sevilla" "Alejandro Alfaro Ligero" "Forward" 2 2
"4982" "2010-11" "Sevilla" "Ivan Rakitic" "Midfielder" 10 5
"4983" "2010-11" "Sevilla" "Abdoulay Konko" "Midfielder" 7 2
"4984" "2010-11" "Sevilla" "Sergio S nchez Ortega" "Defender" 5 0
"4986" "2010-11" "Sevilla" "Luca Cigarini" "Midfielder" 1 0
"4987" "2010-11" "Sevilla" "Tiberio Guarente" "Midfielder" 2 0
"4992" "2010-11" "Sevilla" "Bernardo Jos Espinosa Z£¤iga" "Defender" 1 0
"4994" "2010-11" "Athletic Club" "Andoni Iraola Sagarna" "Midfielder" 36 4
"4995" "2010-11" "Athletic Club" "Mikel San Jos Dom¡nguez" "Defender" 29 2
"4996" "2010-11" "Athletic Club" "Fernando Gabriel Amorebieta Mardaras" "Defender" 15 0
"4997" "2010-11" "Athletic Club" "Borja Ekiza Imaz" "Defender" 21 0
"4998" "2010-11" "Athletic Club" "Javier Mart¡nez Aginaga" "Midfielder" 29 4
"4999" "2010-11" "Athletic Club" "Carlos Gurpegui Nausia" "Midfielder" 19 2
"5000" "2010-11" "Athletic Club" "Pablo Orbaiz Lesaka" "Midfielder" 8 1
"5001" "2010-11" "Athletic Club" "Fernando Javier Llorente Torres" "Forward" 29 18
"5002" "2010-11" "Athletic Club" "Iker Muniain Go¤i" "Forward" 11 5
"5003" "2010-11" "Athletic Club" "Gaizka Toquero Pinedo" "Forward" 8 7
"5004" "2010-11" "Athletic Club" "David L¢pez Moreno" "Midfielder" 7 6
"5005" "2010-11" "Athletic Club" "Markel Susaeta Laskurain" "Midfielder" 6 1
"5006" "2010-11" "Athletic Club" "Igor Gabilondo Del Campo" "Midfielder" 3 5
"5007" "2010-11" "Athletic Club" "Koikili Lertxundi Del Campo" "Midfielder" 13 0
"5008" "2010-11" "Athletic Club" "Ander Iturraspe Derteano" "Midfielder" 2 0
"5009" "2010-11" "Athletic Club" "Xabier Castillo Aranburu" "Midfielder" 8 0
"5010" "2010-11" "Athletic Club" "Ustaritz Aldekoaotalora Astarloa" "Defender" 6 0
"5011" "2010-11" "Athletic Club" "Jon Aurtenetxe Borde" "Midfielder" 7 0
"5012" "2010-11" "Athletic Club" "àscar De Marcos Arana" "Forward" 1 0
"5014" "2010-11" "Athletic Club" "Aitor Ocio Carri¢n" "Defender" 2 0
"5019" "2010-11" "Athletic Club" "Mikel Balenziaga Oruesagasti" "Midfielder" 1 0
"5021" "2010-11" "Atltico de Madrid" "Tomas Ujfalusi" "Midfielder" 31 0
"5022" "2010-11" "Atltico de Madrid" "Filipe Luis Kasmirski" "Midfielder" 20 1
"5023" "2010-11" "Atltico de Madrid" "Luis Amaranto Perea Mosquera" "Defender" 26 0
"5024" "2010-11" "Atltico de Madrid" "Diego Roberto God¡n Leal" "Defender" 23 0
"5025" "2010-11" "Atltico de Madrid" "Tiago Cardoso Mendes" "Midfielder" 18 4
"5026" "2010-11" "Atltico de Madrid" "Ra£l Garc¡a Escudero" "Midfielder" 6 1
"5027" "2010-11" "Atltico de Madrid" "Mario Su rez Mata" "Midfielder" 12 2
"5028" "2010-11" "Atltico de Madrid" "Jos Antonio Reyes Calder¢n" "Forward" 23 6
"5029" "2010-11" "Atltico de Madrid" "Sergio Leonel Agero Del Castillo" "Forward" 22 20
"5030" "2010-11" "Atltico de Madrid" "Diego Mart¡n Forl n Corazo" "Forward" 13 8
"5031" "2010-11" "Atltico de Madrid" "Paulo Assunao Da Silva" "Midfielder" 12 0
"5032" "2010-11" "Atltico de Madrid" "Diego Da Silva Costa" "Forward" 8 6
"5033" "2010-11" "Atltico de Madrid" "µlvaro Dom¡nguez Soto" "Defender" 16 2
"5034" "2010-11" "Atltico de Madrid" "Antonio L¢pez Guerrero" "Midfielder" 11 0
"5035" "2010-11" "Atltico de Madrid" "Simao Pedro Fonseca Sabrosa" "Midfielder" 10 4
"5036" "2010-11" "Atltico de Madrid" "Juan Valera Esp¡n" "Midfielder" 11 1
"5037" "2010-11" "Atltico de Madrid" "Jorge Resurrecci¢n Merodio" "Midfielder" 2 2
"5039" "2010-11" "Atltico de Madrid" "Francisco Mrida Prez" "Midfielder" 2 0
"5040" "2010-11" "Atltico de Madrid" "Jorge Pulido Mayoral" "Defender" 2 0
"5043" "2010-11" "Espanyol" "Francisco Javier Chica Torres" "Midfielder" 23 0
"5044" "2010-11" "Espanyol" "Jordi Amat Maas" "Defender" 22 0
"5045" "2010-11" "Espanyol" "Juan Daniel Forl¡n" "Defender" 17 0
"5046" "2010-11" "Espanyol" "Ernesto Gal n Ö¤igo" "Midfielder" 19 1
"5047" "2010-11" "Espanyol" "Joan Verd£ Fern ndez" "Midfielder" 23 5
"5048" "2010-11" "Espanyol" "Javier M rquez Moreno" "Midfielder" 16 2
"5049" "2010-11" "Espanyol" "Javier L¢pez Rodr¡guez" "Midfielder" 15 0
"5050" "2010-11" "Espanyol" "Jos Mar¡a Callej¢n Bueno" "Forward" 17 6
"5051" "2010-11" "Espanyol" "Luis Garc¡a Fern ndez" "Forward" 20 6
"5052" "2010-11" "Espanyol" "Pablo Daniel Osvaldo" "Forward" 13 13
"5053" "2010-11" "Espanyol" "µlvaro V zquez Garcia" "Forward" 3 4
"5054" "2010-11" "Espanyol" "Sergio Garc¡a De la Fuente" "Forward" 3 3
"5055" "2010-11" "Espanyol" "Aldo Pedro Duscher" "Midfielder" 8 0
"5056" "2010-11" "Espanyol" "David Garc¡a De la Cruz" "Midfielder" 12 0
"5057" "2010-11" "Espanyol" "Iv n Daniel Alonso Vallejo" "Forward" 3 2
"5058" "2010-11" "Espanyol" "V¡ctor Ruiz Torre" "Defender" 15 0
"5059" "2010-11" "Espanyol" "Jos Ra£l Baena Urdiales" "Midfielder" 11 0
"5060" "2010-11" "Espanyol" "D¡dac Vil Rosell¢" "Defender" 11 0
"5061" "2010-11" "Espanyol" "Ra£l Rodr¡guez Navarro" "Defender" 8 0
"5062" "2010-11" "Espanyol" "Jes£s Alberto D tolo" "Midfielder" 1 2
"5064" "2010-11" "Espanyol" "Manuel Antonio Molina Valero" "Midfielder" 1 0
"5071" "2010-11" "Osasuna" "Nlson Augusto Tomar Marcos" "Defender" 23 1
"5072" "2010-11" "Osasuna" "Ignacio Monreal Eraso" "Midfielder" 29 1
"5073" "2010-11" "Osasuna" "Miguel Fla¤o Bezunartea" "Defender" 27 2
"5074" "2010-11" "Osasuna" "Manuel Jes£s Ortiz Toribio" "Defender" 21 2
"5075" "2010-11" "Osasuna" "Sergio Fern ndez Gonz lez" "Defender" 19 2
"5076" "2010-11" "Osasuna" "Francisco Pu¤al Mart¡nez" "Midfielder" 28 0
"5077" "2010-11" "Osasuna" "Javad Nekounam" "Midfielder" 19 6
"5078" "2010-11" "Osasuna" "Fernando Soriano Marco" "Midfielder" 4 2
"5079" "2010-11" "Osasuna" "Javier Camu¤as Gallego" "Forward" 22 4
"5080" "2010-11" "Osasuna" "Carlos Reina Aranda" "Forward" 2 4
"5081" "2010-11" "Osasuna" "Dami Abella Prez" "Midfielder" 14 0
"5082" "2010-11" "Osasuna" "Krisztian Vadocz" "Midfielder" 9 3
"5083" "2010-11" "Osasuna" "Walter Gerardo Pandiani Urquiza" "Forward" 6 3
"5085" "2010-11" "Osasuna" "Masoud Shojaei Soleimani" "Forward" 7 2
"5086" "2010-11" "Osasuna" "Enrique Sola Clemente" "Forward" 6 7
"5087" "2010-11" "Osasuna" "µlvaro Cejudo Carmona" "Midfielder" 3 1
"5089" "2010-11" "Osasuna" "Jos Romero Urtasun" "Defender" 5 0
"5090" "2010-11" "Osasuna" "Oier Sanjurjo Mat" "Midfielder" 2 0
"5094" "2010-11" "Sporting de Gij¢n" "Alberto Lora Ramos" "Midfielder" 34 0
"5095" "2010-11" "Sporting de Gij¢n" "Gregory Arnolin" "Defender" 22 1
"5096" "2010-11" "Sporting de Gij¢n" "Alberto Tom s Bot¡a Rabasco" "Defender" 24 1
"5097" "2010-11" "Sporting de Gij¢n" "Iv n Hern ndez Soto" "Defender" 24 0
"5098" "2010-11" "Sporting de Gij¢n" "Miguel µngel De las Cuevas Barber " "Midfielder" 9 6
"5099" "2010-11" "Sporting de Gij¢n" "Alberto Rivera Pizarro" "Midfielder" 21 0
"5100" "2010-11" "Sporting de Gij¢n" "Sebasti n Eguren Ledesma" "Midfielder" 16 1
"5101" "2010-11" "Sporting de Gij¢n" "Diego Castro Jimnez" "Forward" 18 9
"5102" "2010-11" "Sporting de Gij¢n" "David Barral Torres" "Forward" 17 5
"5103" "2010-11" "Sporting de Gij¢n" "Ignacio Javier G¢mez Novo" "Forward" 6 4
"5104" "2010-11" "Sporting de Gij¢n" "Jos µngel Valds D¡az" "Midfielder" 22 0
"5105" "2010-11" "Sporting de Gij¢n" "Gast¢n Maximiliano Sangoy" "Forward" 2 2
"5106" "2010-11" "Sporting de Gij¢n" "Ignacio Cases Mora" "Midfielder" 11 1
"5107" "2010-11" "Sporting de Gij¢n" "Roberto Canella Su rez" "Midfielder" 14 0
"5108" "2010-11" "Sporting de Gij¢n" "Carmelo Gonz lez Jimnez" "Midfielder" 4 0
"5109" "2010-11" "Sporting de Gij¢n" "Andr Castro Pereira" "Midfielder" 4 2
"5110" "2010-11" "Sporting de Gij¢n" "Luis Mor n S nchez" "Forward" 3 0
"5111" "2010-11" "Sporting de Gij¢n" "Mate Bilic" "Forward" 1 0
"5112" "2010-11" "Sporting de Gij¢n" "Ayoze Garc¡a Prez" "Midfielder" 3 1
"5113" "2010-11" "Sporting de Gij¢n" "Rafel Sastre Reus" "Midfielder" 4 0
"5114" "2010-11" "Sporting de Gij¢n" "Sergio µlvarez D¡az" "Midfielder" 1 0
"5115" "2010-11" "Sporting de Gij¢n" "Jorge Garc¡a Torre" "Defender" 2 0
"5116" "2010-11" "Sporting de Gij¢n" "Sergio Matabuena Delgado" "Defender" 2 0
"5122" "2010-11" "M laga" "Jes£s G mez Duarte" "Midfielder" 27 0
"5123" "2010-11" "M laga" "Kris Stadsgaard" "Defender" 22 1
"5124" "2010-11" "M laga" "Weligton Robson Pena De Oliveira" "Defender" 31 1
"5125" "2010-11" "M laga" "Mart¡n Gast¢n Demichelis" "Defender" 15 1
"5126" "2010-11" "M laga" "Eliseu Pereira Dos Santos" "Midfielder" 26 4
"5127" "2010-11" "M laga" "Antonio Galdeano Ben¡tez" "Midfielder" 14 2
"5128" "2010-11" "M laga" "Sergio Paulo Barbosa Valente" "Midfielder" 9 3
"5129" "2010-11" "M laga" "Jos Luis Garc¡a Del Pozo" "Midfielder" 12 2
"5130" "2010-11" "M laga" "Jos Salom¢n Rond¢n Gimnez" "Forward" 20 14
"5131" "2010-11" "M laga" "Sebasti n Bruno Fern ndez Miglierina" "Forward" 9 7
"5132" "2010-11" "M laga" "Quincy James Owusu Abeyie" "Forward" 8 2
"5133" "2010-11" "M laga" "Patrick Jan Mtiliga" "Defender" 15 0
"5134" "2010-11" "M laga" "Sandro Laurindo Da Silva" "Midfielder" 9 0
"5135" "2010-11" "M laga" "Fernando Miguel Fern ndez Escribano" "Forward" 6 2
"5136" "2010-11" "M laga" "Enzo Maresca" "Midfielder" 1 2
"5137" "2010-11" "M laga" "Francisco Portillo Soler" "Midfielder" 2 0
"5138" "2010-11" "M laga" "Juan Miguel Jimnez L¢pez" "Forward" 1 4
"5139" "2010-11" "M laga" "Julio Csar Clemente Baptista" "Forward" 10 8
"5140" "2010-11" "M laga" "Manuel Gaspar Haro" "Midfielder" 6 0
"5141" "2010-11" "M laga" "Manuel Torres Caturla" "Midfielder" 3 0
"5142" "2010-11" "M laga" "Iv n Gonz lez L¢pez" "Defender" 1 0
"5145" "2010-11" "M laga" "Hlder Miguel Do Rosario" "Defender" 2 0
"5149" "2010-11" "Racing de Santander" "Francisco Jes£s Prez Malia" "Midfielder" 18 0
"5150" "2010-11" "Racing de Santander" "Domingo Cisma Gonz lez" "Midfielder" 24 0
"5151" "2010-11" "Racing de Santander" "Marc Torrej¢n Moya" "Defender" 34 1
"5152" "2010-11" "Racing de Santander" "Henrique Adriano Buss" "Defender" 34 2
"5153" "2010-11" "Racing de Santander" "Kennedy Bakirciogl" "Midfielder" 12 6
"5154" "2010-11" "Racing de Santander" "Gonzalo Colsa Albendea" "Midfielder" 26 2
"5155" "2010-11" "Racing de Santander" "Mehdi Gregory Giuseppe Lacen" "Midfielder" 19 1
"5156" "2010-11" "Racing de Santander" "Pedro Munitis µlvarez" "Forward" 18 1
"5157" "2010-11" "Racing de Santander" "Nils Markus Rosenberg" "Forward" 14 9
"5158" "2010-11" "Racing de Santander" "Ariel Gerardo Nahuelpan Osten" "Forward" 5 3
"5159" "2010-11" "Racing de Santander" "Pablo Pinillos Caro" "Midfielder" 15 2
"5160" "2010-11" "Racing de Santander" "Adri n Gonz lez Morales" "Midfielder" 4 0
"5161" "2010-11" "Racing de Santander" "Christian Fern ndez Salas" "Midfielder" 11 3
"5162" "2010-11" "Racing de Santander" "Papakouly Diop" "Midfielder" 7 0
"5163" "2010-11" "Racing de Santander" "Iv n Bolado Palacios" "Forward" 1 1
"5164" "2010-11" "Racing de Santander" "Giovani Dos Santos Ram¡rez" "Forward" 4 5
"5165" "2010-11" "Racing de Santander" "Manuel Jes£s Arana Rodr¡guez" "Midfielder" 1 1
"5166" "2010-11" "Racing de Santander" "Alexandros Tziolis" "Midfielder" 7 0
"5167" "2010-11" "Racing de Santander" "Juli n Luque Conde" "Forward" 1 0
"5168" "2010-11" "Racing de Santander" "Osmar Barba Ib ¤ez" "Defender" 2 0
"5170" "2010-11" "Racing de Santander" "µlvaro Gonz lez Sober¢n" "Defender" 2 0
"5171" "2010-11" "Racing de Santander" "Waldo Alonso Ponce Carrizo" "Defender" 2 0
"5175" "2010-11" "Racing de Santander" "Mohammed Tchit" "Forward" 1 0
"5176" "2010-11" "Real Zaragoza" "Carlos Andrs Diogo Ense¤at" "Midfielder" 31 0
"5177" "2010-11" "Real Zaragoza" "Jiri Jarosik" "Defender" 35 3
"5178" "2010-11" "Real Zaragoza" "Matteo Contini" "Defender" 19 0
"5179" "2010-11" "Real Zaragoza" "Ivan Obradovic" "Defender" 15 0
"5180" "2010-11" "Real Zaragoza" "Gabriel Fern ndez Arenas" "Midfielder" 35 11
"5181" "2010-11" "Real Zaragoza" "Ander Herrera Agera" "Midfielder" 18 2
"5182" "2010-11" "Real Zaragoza" "Leonardo Daniel Ponzio" "Midfielder" 24 2
"5183" "2010-11" "Real Zaragoza" "Nicol s Santiago Bertolo" "Midfielder" 10 4
"5184" "2010-11" "Real Zaragoza" "µngel Lafita Castillo" "Midfielder" 13 4
"5185" "2010-11" "Real Zaragoza" "Florent Stphane Sinama Pongolle" "Forward" 2 4
"5186" "2010-11" "Real Zaragoza" "Jorge L¢pez Monta¤a" "Midfielder" 4 0
"5187" "2010-11" "Real Zaragoza" "Braulio N¢brega Rodr¡guez" "Forward" 7 3
"5188" "2010-11" "Real Zaragoza" "Maurizio Lanzaro" "Defender" 10 1
"5189" "2010-11" "Real Zaragoza" "Javier Paredes Arango" "Midfielder" 15 0
"5190" "2010-11" "Real Zaragoza" "Sad Boutahar" "Midfielder" 1 2
"5191" "2010-11" "Real Zaragoza" "Ikechukwu Tongololiki Mawakavamba Jawarapawara Uche" "Forward" 4 1
"5192" "2010-11" "Real Zaragoza" "Paulo Csar Da Silva Barrios" "Defender" 10 0
"5193" "2010-11" "Real Zaragoza" "Jos Edmilson Gomes Moraes" "Midfielder" 3 1
"5194" "2010-11" "Real Zaragoza" "Marco Jhonnier Prez Murillo" "Forward" 2 1
"5195" "2010-11" "Real Zaragoza" "Adam Josef Pinter" "Defender" 1 0
"5196" "2010-11" "Real Zaragoza" "Guirane N'Daw" "Midfielder" 1 0
"5197" "2010-11" "Real Zaragoza" "Kevin Lacruz Coscol¡n" "Midfielder" 1 0
"5198" "2010-11" "Levante" "Javier Rodr¡guez Venta" "Midfielder" 33 0
"5199" "2010-11" "Levante" "Juan Francisco Garc¡a Garc¡a" "Midfielder" 19 0
"5200" "2010-11" "Levante" "Sergio Mart¡nez Ballesteros" "Defender" 34 1
"5201" "2010-11" "Levante" "Victoriano Rivas µlvaro" "Defender" 27 2
"5202" "2010-11" "Levante" "Xavier Torres Buigues" "Midfielder" 32 0
"5203" "2010-11" "Levante" "Juan Luis G¢mez L¢pez" "Midfielder" 18 3
"5204" "2010-11" "Levante" "Valmiro Lopes Rocha" "Midfielder" 10 2
"5205" "2010-11" "Levante" "Miguel Pallard¢ Gonz lez" "Midfielder" 13 0
"5206" "2010-11" "Levante" "Felipe Salvador Caicedo Corozo" "Forward" 4 13
"5207" "2010-11" "Levante" "Rubn Su rez Estrada" "Forward" 4 5
"5208" "2010-11" "Levante" "Asier Del Horno Cosgaya" "Midfielder" 19 2
"5209" "2010-11" "Levante" "Francisco Javier Mu¤oz Llompart" "Forward" 4 1
"5210" "2010-11" "Levante" "Christian Ricardo Stuani Curbelo" "Forward" 6 7
"5211" "2010-11" "Levante" "Fernando Sebasti n Nadal Martorell" "Forward" 2 0
"5212" "2010-11" "Levante" "Vicente Iborra De la Fuente" "Midfielder" 12 0
"5213" "2010-11" "Levante" "Rafael Jord Ruiz de Ass¡n" "Forward" 2 2
"5214" "2010-11" "Levante" "Sergio Gonz lez Soriano" "Midfielder" 7 2
"5215" "2010-11" "Levante" "David Cerrajer¡a Rubio" "Midfielder" 7 0
"5216" "2010-11" "Levante" "Miquel Robust Colomer" "Defender" 4 0
"5217" "2010-11" "Levante" "Hctor Rodas Ram¡rez" "Defender" 4 0
"5218" "2010-11" "Levante" "Gorka Larrea Garc¡a" "Midfielder" 2 0
"5222" "2010-11" "Real Sociedad" "Carlos Mart¡nez D¡ez" "Midfielder" 24 0
"5223" "2010-11" "Real Sociedad" "Alberto De la Bella Madue¤o" "Midfielder" 26 0
"5224" "2010-11" "Real Sociedad" "Ion Ansotegi Gorostola" "Defender" 31 1
"5225" "2010-11" "Real Sociedad" "Mikel Gonz lez De Mart¡n" "Defender" 27 0
"5226" "2010-11" "Real Sociedad" "Xabier Prieto Argarate" "Midfielder" 33 7
"5227" "2010-11" "Real Sociedad" "Antoine Griezmann" "Midfielder" 15 7
"5228" "2010-11" "Real Sociedad" "Diego Rivas Gutirrez" "Midfielder" 21 2
"5229" "2010-11" "Real Sociedad" "David Zurutuza Veillet" "Midfielder" 10 2
"5230" "2010-11" "Real Sociedad" "Mikel Aranburu Eizaguirre" "Midfielder" 16 5
"5231" "2010-11" "Real Sociedad" "Ra£l Tamudo Montero" "Forward" 7 7
"5232" "2010-11" "Real Sociedad" "Daniel Estrada Aguirrezabalaga" "Midfielder" 18 1
"5233" "2010-11" "Real Sociedad" "Gorka Elustondo Urkola" "Midfielder" 9 0
"5234" "2010-11" "Real Sociedad" "Joseba Llorente Etxarri" "Forward" 6 5
"5235" "2010-11" "Real Sociedad" "Markel Bergara Larra¤aga" "Midfielder" 7 0
"5236" "2010-11" "Real Sociedad" "Mikel Labaka Zurriarain" "Defender" 8 0
"5237" "2010-11" "Real Sociedad" "Vadim Sergeievich Demidov" "Defender" 12 0
"5240" "2010-11" "Real Sociedad" "Imanol Agirretxe Arruti" "Forward" 1 3
"5243" "2010-11" "Real Sociedad" "Asier Illarramendi Andonegi" "Midfielder" 2 0
"5244" "2010-11" "Getafe" "Miguel Torres G¢mez" "Midfielder" 26 0
"5245" "2010-11" "Getafe" "Jos Manuel Jimnez Ortiz" "Midfielder" 27 0
"5246" "2010-11" "Getafe" "Daniel Alberto D¡az" "Defender" 34 1
"5247" "2010-11" "Getafe" "Ivan Marcano Sierra" "Defender" 25 1
"5248" "2010-11" "Getafe" "Derek Owusu Boateng" "Midfielder" 25 2
"5249" "2010-11" "Getafe" "Daniel Parejo Mu¤oz" "Midfielder" 15 3
"5250" "2010-11" "Getafe" "V¡ctor S nchez Mata" "Midfielder" 15 1
"5251" "2010-11" "Getafe" "Manuel Del Moral Fern ndez" "Forward" 17 9
"5252" "2010-11" "Getafe" "Pedro R¡os Maestre" "Forward" 13 7
"5253" "2010-11" "Getafe" "Nicol s Ladislao Fedor Flores" "Forward" 16 7
"5254" "2010-11" "Getafe" "Adri n Colunga Prez" "Forward" 12 7
"5255" "2010-11" "Getafe" "Francisco Javier Casquero Paredes" "Midfielder" 4 1
"5256" "2010-11" "Getafe" "Rafael L¢pez G¢mez" "Defender" 14 0
"5257" "2010-11" "Getafe" "Jaime Gavil n Mart¡nez" "Midfielder" 5 2
"5258" "2010-11" "Getafe" "µngel Javier Arizmendi De Lucas" "Forward" 2 2
"5259" "2010-11" "Getafe" "Juan µngel Alb¡n Leites" "Midfielder" 2 2
"5261" "2010-11" "Getafe" "Borja Fern ndez Fern ndez" "Midfielder" 3 0
"5263" "2010-11" "Getafe" "Pablo Csar Pintos Cabral" "Midfielder" 4 0
"5264" "2010-11" "Getafe" "Pedro Mario µlvarez Abrante" "Defender" 2 0
"5265" "2010-11" "Mallorca" "Pablo Cendr¢s L¢pez" "Midfielder" 24 0
"5266" "2010-11" "Mallorca" "Ayoze D¡az D¡az" "Midfielder" 19 0
"5267" "2010-11" "Mallorca" "Jos Carlos De Araujo Nunes" "Defender" 32 1
"5268" "2010-11" "Mallorca" "Iv n Ramis Barrios" "Defender" 31 3
"5269" "2010-11" "Mallorca" "Josep Llu¡s Mart¡ Soler" "Midfielder" 25 0
"5270" "2010-11" "Mallorca" "Jonathan Alexander De Guzm n" "Midfielder" 25 5
"5271" "2010-11" "Mallorca" "Gonzalo Castro Irizabal" "Midfielder" 9 5
"5272" "2010-11" "Mallorca" "Emilio Nsue L¢pez" "Forward" 25 4
"5273" "2010-11" "Mallorca" "Pierre Achille Web¢ Kouamo" "Forward" 22 11
"5274" "2010-11" "Mallorca" "Michael Pereira" "Forward" 16 5
"5275" "2010-11" "Mallorca" "JoÆo Victor De Albuquerque Bruno" "Midfielder" 18 0
"5276" "2010-11" "Mallorca" "Kevin Mart¡n Garc¡a Mart¡nez" "Defender" 17 0
"5277" "2010-11" "Mallorca" "V¡ctor Manuel Casades£s Casta¤o" "Forward" 1 3
"5278" "2010-11" "Mallorca" "Sergio Tejera Rodr¡guez" "Forward" 2 0
"5279" "2010-11" "Mallorca" "Rubn Gonz lez Rocha" "Defender" 6 0
"5280" "2010-11" "Mallorca" "Fernando Ezequiel Cavenaghi" "Forward" 2 2
"5282" "2010-11" "Mallorca" "Edson Ramos Silva" "Defender" 5 0
"5283" "2010-11" "Mallorca" "Mart¡ Cresp¡ Pascual" "Defender" 2 0
"5286" "2010-11" "Mallorca" "Enrique Corrales Mart¡n" "Midfielder" 1 0
"5287" "2010-11" "Deportivo de La Coru¤a" "Manuel Pablo Garc¡a D¡az" "Midfielder" 28 0
"5288" "2010-11" "Deportivo de La Coru¤a" "Diego Daniel Colotto" "Defender" 35 2
"5289" "2010-11" "Deportivo de La Coru¤a" "Alberto Lopo Garc¡a" "Defender" 31 2
"5290" "2010-11" "Deportivo de La Coru¤a" "Laureano Sanabria Ruiz" "Midfielder" 20 1
"5291" "2010-11" "Deportivo de La Coru¤a" "Rubn Salvador Prez Del M rmol" "Midfielder" 26 0
"5292" "2010-11" "Deportivo de La Coru¤a" "Juan Antonio Rodr¡guez Villamuela" "Midfielder" 22 1
"5293" "2010-11" "Deportivo de La Coru¤a" "Antonio Tom s Gonz lez" "Midfielder" 13 0
"5294" "2010-11" "Deportivo de La Coru¤a" "Adri n L¢pez µlvarez" "Forward" 12 7
"5295" "2010-11" "Deportivo de La Coru¤a" "Jos Andrs Guardado Hern ndez" "Forward" 10 2
"5296" "2010-11" "Deportivo de La Coru¤a" "Lassad Hassen Nouioui" "Forward" 5 5
"5297" "2010-11" "Deportivo de La Coru¤a" "Aythami Artiles Oliva" "Defender" 16 2
"5298" "2010-11" "Deportivo de La Coru¤a" "Juan Carlos Valer¢n Santana" "Midfielder" 6 0
"5299" "2010-11" "Deportivo de La Coru¤a" "Juan Dom¡nguez Lamas" "Midfielder" 5 0
"5300" "2010-11" "Deportivo de La Coru¤a" "Claudio Marcelo Morel Rodr¡guez" "Midfielder" 13 0
"5302" "2010-11" "Deportivo de La Coru¤a" "Sa£l Fern ndez Garc¡a" "Midfielder" 3 0
"5303" "2010-11" "Deportivo de La Coru¤a" "Yves Hadley Desmarets" "Midfielder" 1 0
"5305" "2010-11" "Deportivo de La Coru¤a" "Diego Seoane Prez" "Midfielder" 8 0
"5306" "2010-11" "Deportivo de La Coru¤a" "Miguel Alfonso Herrero Javaloyas" "Forward" 2 0
"5308" "2010-11" "Deportivo de La Coru¤a" "Jos Eduardo Rosa Vale Castro" "Defender" 2 0
"5309" "2010-11" "Deportivo de La Coru¤a" "Jonathan Urretaviscaya Da Luz" "Forward" 2 0
"5311" "2010-11" "Deportivo de La Coru¤a" "Knut Olav Rindaroy" "Midfielder" 2 0
"5313" "2010-11" "Deportivo de La Coru¤a" "David Rochela Calvo" "Defender" 1 0
"5315" "2010-11" "Hrcules" "David Corts Caballero" "Midfielder" 33 0
"5316" "2010-11" "Hrcules" "Francisco Pe¤a Romero" "Midfielder" 27 0
"5317" "2010-11" "Hrcules" "Abraham Paz Cruz" "Defender" 25 2
"5318" "2010-11" "Hrcules" "No El¡as Pamarot" "Defender" 28 0
"5319" "2010-11" "Hrcules" "Abel Enrique Aguilar Tapia" "Midfielder" 28 0
"5320" "2010-11" "Hrcules" "Tiago Filipe Figueiras Gomes" "Midfielder" 13 2
"5321" "2010-11" "Hrcules" "Mat¡as Leonel Fritzler" "Midfielder" 12 0
"5322" "2010-11" "Hrcules" "David Sergio Trezeguet" "Forward" 22 12
"5323" "2010-11" "Hrcules" "Nelson Antonio Haedo Valdez" "Forward" 9 8
"5324" "2010-11" "Hrcules" "Jorge L¢pez Marco" "Forward" 6 1
"5325" "2010-11" "Hrcules" "Francisco Femen¡a Far" "Midfielder" 9 1
"5326" "2010-11" "Hrcules" "Javier Garc¡a Portillo" "Forward" 6 1
"5327" "2010-11" "Hrcules" "Royston Ricky Drenthe" "Midfielder" 8 4
"5328" "2010-11" "Hrcules" "Sendoa Aguirre Basterretxea" "Forward" 1 3
"5329" "2010-11" "Hrcules" "Olivier Thomert Jean-marc" "Forward" 1 1
"5330" "2010-11" "Hrcules" "Juan Ram¢n Cabrero Obrer" "Midfielder" 12 0
"5331" "2010-11" "Hrcules" "Sergio Rodr¡guez Garc¡a" "Defender" 10 0
"5332" "2010-11" "Hrcules" "Francisco Javier Farin¢s Zapata" "Midfielder" 6 1
"5333" "2010-11" "Hrcules" "Cristian Hidalgo Gonz lez" "Forward" 1 0
"5334" "2010-11" "Hrcules" "Corneliu Cristian Pulhac" "Defender" 6 0
"5335" "2010-11" "Hrcules" "Francisco Joaqu¡n Prez Rufete" "Midfielder" 1 0
"5336" "2010-11" "Hrcules" "Adama Mohamed Sarr" "Defender" 2 0
"5338" "2010-11" "Almer¡a" "M¡chel Macedo Rocha Machado" "Defender" 28 0
"5339" "2010-11" "Almer¡a" "Marcelo Andrs Silva Fern ndez" "Defender" 18 1
"5340" "2010-11" "Almer¡a" "Carlos Garc¡a Bad¡as" "Defender" 29 1
"5341" "2010-11" "Almer¡a" "Hern n Dar¡o Bernardello" "Midfielder" 26 1
"5342" "2010-11" "Almer¡a" "Modeste M'Bami" "Midfielder" 23 1
"5343" "2010-11" "Almer¡a" "Juan Manuel Ortiz Palaz¢n" "Midfielder" 20 1
"5344" "2010-11" "Almer¡a" "Miguel µngel Garc¡a Prez-Rold n" "Midfielder" 7 2
"5345" "2010-11" "Almer¡a" "Pablo Daniel Piatti" "Forward" 25 8
"5346" "2010-11" "Almer¡a" "Albert Crusat Domene" "Forward" 15 3
"5347" "2010-11" "Almer¡a" "Kalu Tongololiki Mawakavamba Jawarapawara Uche" "Forward" 13 7
"5348" "2010-11" "Almer¡a" "Jos Leonardo Ulloa" "Forward" 8 7
"5349" "2010-11" "Almer¡a" "Wilmer Santiago Acasiete Ariadela" "Defender" 16 0
"5350" "2010-11" "Almer¡a" "Henok Goitom" "Forward" 3 1
"5351" "2010-11" "Almer¡a" "Fabi n Andrs Vargas Rivera" "Midfielder" 4 1
"5352" "2010-11" "Almer¡a" "Michael Jakobsen" "Midfielder" 11 0
"5354" "2010-11" "Almer¡a" "Hern n Dar¡o Pellerano" "Defender" 5 0
"5356" "2010-11" "Almer¡a" "Manuel Castellano Castro" "Midfielder" 1 0
"5357" "2010-11" "Almer¡a" "Baltasar Rigo Cifr" "Defender" 1 0
"5359" "2011-12" "Real Madrid" "µlvaro Arbeloa Coca" "Midfielder" 23 0
"5360" "2011-12" "Real Madrid" "Marcelo Vieira Da Silva Junior" "Midfielder" 27 3
"5361" "2011-12" "Real Madrid" "Sergio Ramos Garc¡a" "Defender" 33 3
"5362" "2011-12" "Real Madrid" "Kpler Laveran Lima Ferreira" "Defender" 27 1
"5363" "2011-12" "Real Madrid" "Xabier Alonso Olano" "Midfielder" 32 1
"5364" "2011-12" "Real Madrid" "Mesut zil" "Midfielder" 8 4
"5365" "2011-12" "Real Madrid" "Sami Khedira" "Midfielder" 16 2
"5366" "2011-12" "Real Madrid" "Cristiano Ronaldo Dos Santos Aveiro" "Forward" 35 46
"5367" "2011-12" "Real Madrid" "Karim Mostafa Benzema" "Forward" 9 21
"5368" "2011-12" "Real Madrid" "Gonzalo Gerardo Higua¡n" "Forward" 4 22
"5369" "2011-12" "Real Madrid" "Ricardo Izecson Dos Santos Leite" "Midfielder" 4 5
"5370" "2011-12" "Real Madrid" "µngel Fabi n Di Mar¡a Hern ndez" "Forward" 2 5
"5371" "2011-12" "Real Madrid" "Fabio Alexandre Da Silva Coentrao" "Midfielder" 12 0
"5372" "2011-12" "Real Madrid" "Lassana Diarra" "Midfielder" 7 0
"5373" "2011-12" "Real Madrid" "Jos Mar¡a Callej¢n Bueno" "Forward" 1 5
"5374" "2011-12" "Real Madrid" "Esteban Flix Granero Molina" "Midfielder" 3 0
"5375" "2011-12" "Real Madrid" "Raphal Varane" "Defender" 7 1
"5376" "2011-12" "Real Madrid" "Ra£l Albiol Tortajada" "Defender" 5 0
"5377" "2011-12" "Real Madrid" "Ricardo Alberto Silveira Carvalho" "Defender" 6 0
"5379" "2011-12" "Real Madrid" "Hamit Altintop" "Midfielder" 1 1
"5382" "2011-12" "Barcelona" "Daniel Alves Da Silva" "Midfielder" 25 2
"5383" "2011-12" "Barcelona" "Adriano Correia Claro" "Midfielder" 10 1
"5384" "2011-12" "Barcelona" "Javier Alejandro Mascherano" "Defender" 29 0
"5385" "2011-12" "Barcelona" "Carles Puyol Saforcada" "Defender" 17 3
"5386" "2011-12" "Barcelona" "Sergio Busquets Burgos" "Midfielder" 24 1
"5387" "2011-12" "Barcelona" "Xavier Hern ndez Creus" "Midfielder" 14 10
"5388" "2011-12" "Barcelona" "Francesc Fbregas Soler" "Midfielder" 9 9
"5389" "2011-12" "Barcelona" "Andrs Iniesta Luj n" "Midfielder" 11 2
"5390" "2011-12" "Barcelona" "Lionel Andrs Messi Cuccittini" "Forward" 36 50
"5391" "2011-12" "Barcelona" "Pedro Eliezer Rodr¡guez Ledesma" "Forward" 6 5
"5392" "2011-12" "Barcelona" "Thiago Alc ntara Do Nascimento" "Midfielder" 15 2
"5393" "2011-12" "Barcelona" "Alexis Alejandro S nchez S nchez" "Forward" 7 12
"5394" "2011-12" "Barcelona" "ric Sylvain Abidal" "Midfielder" 16 0
"5395" "2011-12" "Barcelona" "Seydou Keita" "Midfielder" 10 3
"5396" "2011-12" "Barcelona" "Gerard Piqu Bernabeu" "Defender" 12 2
"5397" "2011-12" "Barcelona" "Juan Isaac Cuenca L¢pez" "Forward" 8 2
"5398" "2011-12" "Barcelona" "David Villa S nchez" "Forward" 7 5
"5399" "2011-12" "Barcelona" "Cristian Tello Herrera" "Forward" 1 3
"5400" "2011-12" "Barcelona" "Maxwell Scherrer Cabelino Andrade" "Midfielder" 3 0
"5401" "2011-12" "Barcelona" "Mart¡n Montoya Torralbo" "Midfielder" 3 0
"5405" "2011-12" "Barcelona" "Sergi Roberto Carnicer" "Midfielder" 1 0
"5409" "2011-12" "Valencia" "Antonio Barrag n Fern ndez" "Midfielder" 12 0
"5410" "2011-12" "Valencia" "Jeremy Mathieu" "Midfielder" 18 0
"5411" "2011-12" "Valencia" "Adil Rami" "Defender" 33 2
"5412" "2011-12" "Valencia" "V¡ctor Ruiz Torre" "Defender" 21 0
"5413" "2011-12" "Valencia" "Jordi Alba Ramos" "Midfielder" 22 2
"5414" "2011-12" "Valencia" "Sofiane Feghouli" "Midfielder" 8 6
"5415" "2011-12" "Valencia" "Alberto Facundo Costa" "Midfielder" 16 5
"5416" "2011-12" "Valencia" "Roberto Soldado Rillo" "Forward" 19 17
"5417" "2011-12" "Valencia" "Jonas Gonalves Oliveira" "Forward" 8 10
"5418" "2011-12" "Valencia" "Pablo Hern ndez Dom¡nguez" "Forward" 14 3
"5419" "2011-12" "Valencia" "Pablo Daniel Piatti" "Forward" 1 2
"5420" "2011-12" "Valencia" "David Albelda Aliqus" "Midfielder" 12 0
"5421" "2011-12" "Valencia" "Aritz Aduriz Zubeldia" "Forward" 6 7
"5422" "2011-12" "Valencia" "Mehmet Topal" "Midfielder" 12 0
"5423" "2011-12" "Valencia" "Daniel Parejo Mu¤oz" "Midfielder" 7 0
"5424" "2011-12" "Valencia" "Bruno Saltor Grau" "Midfielder" 7 0
"5425" "2011-12" "Valencia" "Ever Maximiliano David Banega" "Midfielder" 9 0
"5426" "2011-12" "Valencia" "Ricardo Miguel Moreira da Costa" "Defender" 9 0
"5427" "2011-12" "Valencia" "µngel Dealbert Ib ¤ez" "Defender" 11 0
"5428" "2011-12" "Valencia" "Luis Miguel Brito Garc¡a Monteiro" "Midfielder" 10 0
"5429" "2011-12" "Valencia" "Sergio Canales Madrazo" "Midfielder" 2 1
"5430" "2011-12" "Valencia" "Hedwiges Mart¡nez Maduro" "Midfielder" 3 0
"5433" "2011-12" "M laga" "Jes£s G mez Duarte" "Midfielder" 23 0
"5434" "2011-12" "M laga" "Ignacio Monreal Eraso" "Midfielder" 26 0
"5435" "2011-12" "M laga" "Mart¡n Gast¢n Demichelis" "Defender" 32 2
"5436" "2011-12" "M laga" "Joris Mathijsen" "Defender" 27 0
"5437" "2011-12" "M laga" "Santiago Cazorla Gonz lez" "Midfielder" 27 9
"5438" "2011-12" "M laga" "Jeremy Toulalan" "Midfielder" 22 3
"5439" "2011-12" "M laga" "Eliseu Pereira Dos Santos" "Midfielder" 9 2
"5440" "2011-12" "M laga" "Jos Salom¢n Rond¢n Gimnez" "Forward" 14 11
"5441" "2011-12" "M laga" "Francisco Rom n Alarc¢n Su rez" "Forward" 19 5
"5442" "2011-12" "M laga" "Joaqu¡n S nchez Rodr¡guez" "Forward" 6 2
"5443" "2011-12" "M laga" "Sebasti n Bruno Fern ndez Miglierina" "Forward" 4 5
"5444" "2011-12" "M laga" "Sergio Paulo Barbosa Valente" "Midfielder" 3 1
"5445" "2011-12" "M laga" "Rutgerus Johannes Martinus Van Nistelrooy" "Forward" 4 4
"5446" "2011-12" "M laga" "Weligton Robson Pena De Oliveira" "Defender" 19 1
"5447" "2011-12" "M laga" "Sergio S nchez Ortega" "Defender" 14 0
"5448" "2011-12" "M laga" "Enzo Maresca" "Midfielder" 2 2
"5449" "2011-12" "M laga" "Ignacio Camacho Barnola" "Midfielder" 8 1
"5453" "2011-12" "M laga" "Julio Csar Clemente Baptista" "Forward" 2 1
"5454" "2011-12" "M laga" "Francisco Portillo Soler" "Midfielder" 1 0
"5455" "2011-12" "Atltico de Madrid" "Juan Francisco Torres Beln" "Midfielder" 19 0
"5456" "2011-12" "Atltico de Madrid" "Filipe Luis Kasmirski" "Midfielder" 36 0
"5457" "2011-12" "Atltico de Madrid" "Diego Roberto God¡n Leal" "Defender" 23 2
"5458" "2011-12" "Atltico de Madrid" "Joao Miranda De Souza Filho" "Defender" 24 1
"5459" "2011-12" "Atltico de Madrid" "Gabriel Fern ndez Arenas" "Midfielder" 26 2
"5460" "2011-12" "Atltico de Madrid" "Diego Ribas Da Cunha" "Midfielder" 13 3
"5461" "2011-12" "Atltico de Madrid" "Arda Turan" "Midfielder" 7 3
"5462" "2011-12" "Atltico de Madrid" "Mario Su rez Mata" "Midfielder" 13 0
"5463" "2011-12" "Atltico de Madrid" "Radamel Falcao Garc¡a Z rate" "Forward" 27 24
"5464" "2011-12" "Atltico de Madrid" "Adri n L¢pez µlvarez" "Forward" 20 7
"5465" "2011-12" "Atltico de Madrid" "µlvaro Dom¡nguez Soto" "Defender" 22 3
"5466" "2011-12" "Atltico de Madrid" "Eduardo Antonio Salvio" "Forward" 6 3
"5467" "2011-12" "Atltico de Madrid" "Tiago Cardoso Mendes" "Midfielder" 11 0
"5468" "2011-12" "Atltico de Madrid" "Jorge Resurrecci¢n Merodio" "Midfielder" 4 2
"5469" "2011-12" "Atltico de Madrid" "Luis Amaranto Perea Mosquera" "Defender" 11 0
"5470" "2011-12" "Atltico de Madrid" "Silvio Manuel Azevedo Ferreira S  Pereira" "Defender" 5 0
"5471" "2011-12" "Atltico de Madrid" "Paulo Assunao Da Silva" "Midfielder" 3 0
"5473" "2011-12" "Atltico de Madrid" "Antonio L¢pez Guerrero" "Midfielder" 1 0
"5476" "2011-12" "Levante" "Javier Rodr¡guez Venta" "Midfielder" 23 0
"5477" "2011-12" "Levante" "Juan Francisco Garc¡a Garc¡a" "Midfielder" 26 0
"5478" "2011-12" "Levante" "Sergio Mart¡nez Ballesteros" "Defender" 36 1
"5479" "2011-12" "Levante" "Pedro L¢pez Mu¤oz" "Midfielder" 14 0
"5480" "2011-12" "Levante" "Valmiro Lopes Rocha" "Midfielder" 22 6
"5481" "2011-12" "Levante" "Xavier Torres Buigues" "Midfielder" 20 5
"5482" "2011-12" "Levante" "Jos Javier Barkero Saludes" "Midfielder" 15 7
"5483" "2011-12" "Levante" "Vicente Iborra De la Fuente" "Midfielder" 16 0
"5484" "2011-12" "Levante" "Francisco Javier Farin¢s Zapata" "Midfielder" 14 1
"5485" "2011-12" "Levante" "Arouna Kon" "Forward" 25 15
"5486" "2011-12" "Levante" "Rubn Su rez Estrada" "Forward" 1 8
"5487" "2011-12" "Levante" "Victoriano Rivas µlvaro" "Defender" 14 2
"5488" "2011-12" "Levante" "Nabil El Zhar" "Forward" 2 0
"5489" "2011-12" "Levante" "Gustavo Daniel Cabral" "Defender" 15 1
"5490" "2011-12" "Levante" "Juan Luis G¢mez L¢pez" "Midfielder" 3 6
"5491" "2011-12" "Levante" "Asier Del Horno Cosgaya" "Midfielder" 10 0
"5492" "2011-12" "Levante" "Abdelkader Ghezzal" "Forward" 3 2
"5494" "2011-12" "Levante" "David Navarro Pedr¢s" "Defender" 3 0
"5498" "2011-12" "Osasuna" "Marc Bertr n Vilanova" "Midfielder" 24 0
"5499" "2011-12" "Osasuna" "Dami Abella Prez" "Midfielder" 22 0
"5500" "2011-12" "Osasuna" "Miguel Fla¤o Bezunartea" "Defender" 26 1
"5501" "2011-12" "Osasuna" "Sergio Fern ndez Gonz lez" "Defender" 17 1
"5502" "2011-12" "Osasuna" "Francisco Pu¤al Mart¡nez" "Midfielder" 29 0
"5503" "2011-12" "Osasuna" "µlvaro Cejudo Carmona" "Midfielder" 12 4
"5504" "2011-12" "Osasuna" "Javad Nekounam" "Midfielder" 23 5
"5505" "2011-12" "Osasuna" "Juan Francisco Mart¡nez Modesto" "Forward" 18 6
"5506" "2011-12" "Osasuna" "Roland Conde Lamah" "Forward" 9 1
"5507" "2011-12" "Osasuna" "Manuel Jes£s Ortiz Toribio" "Defender" 12 1
"5508" "2011-12" "Osasuna" "Ibrahima Balde" "Forward" 9 7
"5509" "2011-12" "Osasuna" "David Timor Copov¡" "Midfielder" 3 0
"5510" "2011-12" "Osasuna" "Jukka Raitala" "Midfielder" 8 0
"5511" "2011-12" "Osasuna" "Roversio Rodrigues De Barros" "Defender" 10 2
"5512" "2011-12" "Osasuna" "Dejan Lekic" "Forward" 3 4
"5513" "2011-12" "Osasuna" "Rubn Gonz lez Rocha" "Defender" 5 0
"5514" "2011-12" "Osasuna" "Eneko Satr£stegui Plano" "Defender" 4 0
"5515" "2011-12" "Osasuna" "Enrique Sola Clemente" "Forward" 3 0
"5516" "2011-12" "Osasuna" "Raoul Cedric Lo" "Midfielder" 4 0
"5523" "2011-12" "Mallorca" "Pablo Cendr¢s L¢pez" "Midfielder" 18 0
"5524" "2011-12" "Mallorca" "Pablo C ceres Rodr¡guez" "Midfielder" 22 0
"5525" "2011-12" "Mallorca" "Iv n Ramis Barrios" "Defender" 31 2
"5526" "2011-12" "Mallorca" "Jos Manuel Flores Moreno" "Defender" 30 0
"5527" "2011-12" "Mallorca" "Gonzalo Castro Irizabal" "Midfielder" 19 6
"5528" "2011-12" "Mallorca" "Tom s Pina Isla" "Midfielder" 14 1
"5529" "2011-12" "Mallorca" "Josep Llu¡s Mart¡ Soler" "Midfielder" 20 1
"5530" "2011-12" "Mallorca" "Fernando Dami n Tissone" "Midfielder" 12 0
"5531" "2011-12" "Mallorca" "V¡ctor Manuel Casades£s Casta¤o" "Forward" 19 9
"5532" "2011-12" "Mallorca" "Michael Pereira" "Forward" 19 3
"5533" "2011-12" "Mallorca" "Emilio Nsue L¢pez" "Forward" 14 3
"5534" "2011-12" "Mallorca" "Tomer Hemed" "Forward" 5 7
"5535" "2011-12" "Mallorca" "Alejandro Alfaro Ligero" "Forward" 1 2
"5536" "2011-12" "Mallorca" "Pedro Bigas Rigo" "Defender" 8 0
"5537" "2011-12" "Mallorca" "Jos Carlos De Araujo Nunes" "Defender" 10 2
"5538" "2011-12" "Mallorca" "Sergio Tejera Rodr¡guez" "Forward" 1 0
"5539" "2011-12" "Mallorca" "µlvaro Gimnez Candela" "Forward" 2 2
"5540" "2011-12" "Mallorca" "JoÆo Victor De Albuquerque Bruno" "Midfielder" 4 0
"5541" "2011-12" "Mallorca" "Gianni Michel Eugene Zuiverloon" "Defender" 5 0
"5542" "2011-12" "Mallorca" "Mart¡ Cresp¡ Pascual" "Defender" 4 0
"5548" "2011-12" "Sevilla" "Jorge And£jar Moreno" "Midfielder" 21 0
"5549" "2011-12" "Sevilla" "Fernando Navarro Corbacho" "Midfielder" 30 0
"5550" "2011-12" "Sevilla" "Federico Juli n Fazio" "Defender" 23 2
"5551" "2011-12" "Sevilla" "Julien Escud" "Defender" 22 1
"5552" "2011-12" "Sevilla" "Gary Alexis Medel Soto" "Midfielder" 24 2
"5553" "2011-12" "Sevilla" "Piotr Trochowski" "Midfielder" 10 1
"5554" "2011-12" "Sevilla" "Ivan Rakitic" "Midfielder" 7 0
"5555" "2011-12" "Sevilla" "Jes£s Navas Gonz lez" "Forward" 37 5
"5556" "2011-12" "Sevilla" "µlvaro Negredo S nchez" "Forward" 14 14
"5557" "2011-12" "Sevilla" "Manuel Del Moral Fern ndez" "Forward" 12 10
"5558" "2011-12" "Sevilla" "Emir Spahic" "Defender" 20 0
"5559" "2011-12" "Sevilla" "Frederic Kanout" "Forward" 6 4
"5560" "2011-12" "Sevilla" "Diego Perotti" "Midfielder" 5 0
"5561" "2011-12" "Sevilla" "Jos Mart¡n C ceres Silva" "Defender" 12 1
"5562" "2011-12" "Sevilla" "Antonio Manuel Luna Rodr¡guez" "Defender" 7 1
"5564" "2011-12" "Sevilla" "Juan Torres Ruiz" "Defender" 5 1
"5565" "2011-12" "Sevilla" "Papa Babacar Diawara" "Forward" 1 3
"5571" "2011-12" "Athletic Club" "Andoni Iraola Sagarna" "Midfielder" 30 1
"5572" "2011-12" "Athletic Club" "Jon Aurtenetxe Borde" "Midfielder" 23 1
"5573" "2011-12" "Athletic Club" "Fernando Gabriel Amorebieta Mardaras" "Defender" 21 3
"5574" "2011-12" "Athletic Club" "Markel Susaeta Laskurain" "Midfielder" 22 6
"5575" "2011-12" "Athletic Club" "Ander Iturraspe Derteano" "Midfielder" 25 1
"5576" "2011-12" "Athletic Club" "Javier Mart¡nez Aginaga" "Midfielder" 25 4
"5577" "2011-12" "Athletic Club" "Ander Herrera Agera" "Midfielder" 12 1
"5578" "2011-12" "Athletic Club" "àscar De Marcos Arana" "Forward" 29 4
"5579" "2011-12" "Athletic Club" "Iker Muniain Go¤i" "Forward" 19 2
"5580" "2011-12" "Athletic Club" "Fernando Javier Llorente Torres" "Forward" 13 17
"5581" "2011-12" "Athletic Club" "Gaizka Toquero Pinedo" "Forward" 6 4
"5582" "2011-12" "Athletic Club" "Mikel San Jos Dom¡nguez" "Defender" 14 2
"5583" "2011-12" "Athletic Club" "I¤igo Prez Soto" "Midfielder" 3 0
"5584" "2011-12" "Athletic Club" "Borja Ekiza Imaz" "Defender" 10 0
"5585" "2011-12" "Athletic Club" "Ibai G¢mez Prez" "Forward" 5 0
"5586" "2011-12" "Athletic Club" "Igor Gabilondo Del Campo" "Midfielder" 2 2
"5587" "2011-12" "Athletic Club" "David L¢pez Moreno" "Midfielder" 1 1
"5588" "2011-12" "Athletic Club" "Carlos Gurpegui Nausia" "Midfielder" 4 0
"5591" "2011-12" "Getafe" "Juan Valera Esp¡n" "Midfielder" 28 1
"5592" "2011-12" "Getafe" "Jos Manuel Jimnez Ortiz" "Midfielder" 17 0
"5593" "2011-12" "Getafe" "Daniel Alberto D¡az" "Defender" 36 0
"5594" "2011-12" "Getafe" "Miguel Torres G¢mez" "Midfielder" 15 1
"5595" "2011-12" "Getafe" "Mehdi Gregory Giuseppe Lacen" "Midfielder" 23 1
"5596" "2011-12" "Getafe" "Abdelaziz Barrada" "Midfielder" 14 4
"5597" "2011-12" "Getafe" "Francisco Javier Casquero Paredes" "Midfielder" 7 1
"5598" "2011-12" "Getafe" "Miguel Marcos Madera" "Midfielder" 13 1
"5599" "2011-12" "Getafe" "Nicol s Ladislao Fedor Flores" "Forward" 20 12
"5600" "2011-12" "Getafe" "Diego Castro Jimnez" "Forward" 16 7
"5601" "2011-12" "Getafe" "Daniel Gonz lez Giza" "Forward" 7 4
"5602" "2011-12" "Getafe" "Pedro R¡os Maestre" "Forward" 4 2
"5603" "2011-12" "Getafe" "Pablo Sarabia Garc¡a" "Midfielder" 2 0
"5604" "2011-12" "Getafe" "Jaime Gavil n Mart¡nez" "Midfielder" 3 1
"5605" "2011-12" "Getafe" "Alberto Lopo Garc¡a" "Defender" 11 0
"5606" "2011-12" "Getafe" "Juan Antonio Rodr¡guez Villamuela" "Midfielder" 8 0
"5607" "2011-12" "Getafe" "Peter Tsepo Masilela" "Midfielder" 9 0
"5608" "2011-12" "Getafe" "Rafael L¢pez G¢mez" "Defender" 7 0
"5610" "2011-12" "Getafe" "Rubn Salvador Prez Del M rmol" "Midfielder" 6 0
"5611" "2011-12" "Getafe" "µlvaro Arroyo Mart¡nez" "Midfielder" 2 0
"5613" "2011-12" "Getafe" "Alejandro Prez Navarro" "Defender" 1 0
"5616" "2011-12" "Real Sociedad" "I¤igo Mart¡nez Berridi" "Defender" 23 3
"5617" "2011-12" "Real Sociedad" "Alberto De la Bella Madue¤o" "Midfielder" 20 0
"5618" "2011-12" "Real Sociedad" "Mikel Gonz lez De Mart¡n" "Defender" 23 1
"5619" "2011-12" "Real Sociedad" "David Zurutuza Veillet" "Midfielder" 18 3
"5620" "2011-12" "Real Sociedad" "Antoine Griezmann" "Midfielder" 21 7
"5621" "2011-12" "Real Sociedad" "Mikel Aranburu Eizaguirre" "Midfielder" 14 2
"5622" "2011-12" "Real Sociedad" "Xabier Prieto Argarate" "Midfielder" 19 2
"5623" "2011-12" "Real Sociedad" "Daniel Estrada Aguirrezabalaga" "Midfielder" 19 2
"5624" "2011-12" "Real Sociedad" "Carlos Alberto Vela Garrido" "Forward" 13 12
"5625" "2011-12" "Real Sociedad" "Imanol Agirretxe Arruti" "Forward" 7 10
"5626" "2011-12" "Real Sociedad" "Vadim Sergeievich Demidov" "Defender" 18 0
"5627" "2011-12" "Real Sociedad" "Carlos Mart¡nez D¡ez" "Midfielder" 16 0
"5628" "2011-12" "Real Sociedad" "Asier Illarramendi Andonegi" "Midfielder" 9 0
"5629" "2011-12" "Real Sociedad" "Liassine Cadamuro-Betaiba" "Defender" 10 0
"5630" "2011-12" "Real Sociedad" "Gorka Elustondo Urkola" "Midfielder" 12 1
"5631" "2011-12" "Real Sociedad" "McDonald Mariga Wanyama" "Midfielder" 7 0
"5632" "2011-12" "Real Sociedad" "Diego Ifr n Sala" "Forward" 1 1
"5633" "2011-12" "Real Sociedad" "Markel Bergara Larra¤aga" "Midfielder" 5 0
"5634" "2011-12" "Real Sociedad" "Joseba Llorente Etxarri" "Forward" 1 0
"5635" "2011-12" "Real Sociedad" "Ion Ansotegi Gorostola" "Defender" 8 0
"5638" "2011-12" "Betis" "Paulo Afonso Santos J£nior" "Defender" 16 0
"5639" "2011-12" "Betis" "Jos Antonio Dorado Ram¡rez" "Midfielder" 31 1
"5640" "2011-12" "Betis" "Ignacio Prez Santamaria" "Midfielder" 36 1
"5641" "2011-12" "Betis" "Be¤at Etxebarr¡a Urkiaga" "Midfielder" 18 6
"5642" "2011-12" "Betis" "Iriney Santos Da Silva" "Midfielder" 23 0
"5643" "2011-12" "Betis" "Jefferson Antonio Montero Vite" "Midfielder" 6 1
"5644" "2011-12" "Betis" "Jos Alberto Ca¤as Ruiz-Herrera" "Midfielder" 16 0
"5645" "2011-12" "Betis" "Rubn Castro Mart¡n" "Forward" 29 16
"5646" "2011-12" "Betis" "Roque Luis Santa Cruz Cantero" "Forward" 11 7
"5647" "2011-12" "Betis" "Salvador Sevilla L¢pez" "Forward" 3 2
"5648" "2011-12" "Betis" "Jonathan Pereira Rodr¡guez" "Forward" 5 4
"5649" "2011-12" "Betis" "Jorge Molina Vidal" "Forward" 4 6
"5650" "2011-12" "Betis" "Francisco Javier Chica Torres" "Midfielder" 11 0
"5651" "2011-12" "Betis" "Alejandro Pozuelo Melero" "Forward" 4 2
"5652" "2011-12" "Betis" "Nlson Augusto Tomar Marcos" "Defender" 13 1
"5653" "2011-12" "Betis" "Juan Manuel G¢mez S nchez" "Midfielder" 4 0
"5654" "2011-12" "Betis" "Pedro Mario µlvarez Abrante" "Defender" 7 0
"5655" "2011-12" "Betis" "Antonio Amaya Carazo" "Defender" 9 0
"5656" "2011-12" "Betis" "Jos Isidoro G¢mez Torres" "Midfielder" 9 0
"5658" "2011-12" "Betis" "Ustaritz Aldekoaotalora Astarloa" "Defender" 5 0
"5660" "2011-12" "Betis" "Alejandro Mart¡nez S nchez" "Midfielder" 1 0
"5666" "2011-12" "Espanyol" "D¡dac Vil Rosell¢" "Defender" 37 2
"5667" "2011-12" "Espanyol" "Hctor Alfredo Moreno Herrera" "Defender" 35 3
"5668" "2011-12" "Espanyol" "Ra£l Rodr¡guez Navarro" "Defender" 26 0
"5669" "2011-12" "Espanyol" "Juan Daniel Forl¡n" "Defender" 18 0
"5670" "2011-12" "Espanyol" "Joan Verd£ Fern ndez" "Midfielder" 32 5
"5671" "2011-12" "Espanyol" "Javier L¢pez Rodr¡guez" "Midfielder" 21 1
"5672" "2011-12" "Espanyol" "Jos Ra£l Baena Urdiales" "Midfielder" 18 1
"5673" "2011-12" "Espanyol" "Koffi Christian Ndri" "Midfielder" 10 3
"5674" "2011-12" "Espanyol" "Sergio Garc¡a De la Fuente" "Forward" 13 5
"5675" "2011-12" "Espanyol" "µlvaro V zquez Garcia" "Forward" 3 5
"5676" "2011-12" "Espanyol" "Vladimir Weiss" "Midfielder" 10 2
"5677" "2011-12" "Espanyol" "Cristian G¢mez Garc¡a" "Midfielder" 2 1
"5678" "2011-12" "Espanyol" "Thievy Guivane Bifouma Koulossa" "Forward" 5 1
"5679" "2011-12" "Espanyol" "Philippe Coutinho Correia" "Midfielder" 7 5
"5680" "2011-12" "Espanyol" "Rui Pedro da Rocha Fonte" "Forward" 1 1
"5681" "2011-12" "Espanyol" "Kalu Tongololiki Mawakavamba Jawarapawara Uche" "Forward" 3 6
"5682" "2011-12" "Espanyol" "Ernesto Gal n Ö¤igo" "Midfielder" 9 0
"5683" "2011-12" "Espanyol" "Jordi Amat Maas" "Defender" 6 0
"5685" "2011-12" "Espanyol" "Javier M rquez Moreno" "Midfielder" 1 0
"5686" "2011-12" "Espanyol" "V¡ctor S nchez Mata" "Midfielder" 4 0
"5688" "2011-12" "Espanyol" "Jes£s Alberto D tolo" "Midfielder" 1 0
"5692" "2011-12" "Rayo Vallecano" "Roberto Rom n Triguero" "Midfielder" 33 1
"5693" "2011-12" "Rayo Vallecano" "Jos Manuel Casado Bizcocho" "Midfielder" 28 0
"5694" "2011-12" "Rayo Vallecano" "Jordi Figueras Montel" "Defender" 17 0
"5695" "2011-12" "Rayo Vallecano" "Alejandro Arribas Garrido" "Defender" 31 1
"5696" "2011-12" "Rayo Vallecano" "Miguel Prez Cuesta" "Midfielder" 34 15
"5697" "2011-12" "Rayo Vallecano" "Jos Mar¡a Movilla Cubero" "Midfielder" 15 2
"5698" "2011-12" "Rayo Vallecano" "Javier Fuego Mart¡nez" "Midfielder" 29 0
"5699" "2011-12" "Rayo Vallecano" "Roberto Trashorras Gayoso" "Midfielder" 11 2
"5700" "2011-12" "Rayo Vallecano" "Francisco Medina Luna" "Forward" 10 3
"5701" "2011-12" "Rayo Vallecano" "Ra£l Tamudo Montero" "Forward" 7 9
"5702" "2011-12" "Rayo Vallecano" "Alhassane Bangoura" "Forward" 6 3
"5703" "2011-12" "Rayo Vallecano" "Mikel Labaka Zurriarain" "Defender" 8 1
"5704" "2011-12" "Rayo Vallecano" "Andrija Delibasic" "Forward" 1 1
"5707" "2011-12" "Rayo Vallecano" "Ra£l Bravo Sanflix" "Midfielder" 2 0
"5708" "2011-12" "Rayo Vallecano" "Pape Maly Diamanka" "Midfielder" 1 0
"5717" "2011-12" "Real Zaragoza" "Paulo Csar Da Silva Barrios" "Defender" 25 1
"5718" "2011-12" "Real Zaragoza" "Javier Paredes Arango" "Midfielder" 28 0
"5719" "2011-12" "Real Zaragoza" "Maurizio Lanzaro" "Defender" 15 1
"5720" "2011-12" "Real Zaragoza" "Abraham Minero Fern ndez" "Defender" 12 1
"5721" "2011-12" "Real Zaragoza" "µngel Lafita Castillo" "Midfielder" 17 3
"5722" "2011-12" "Real Zaragoza" "Rubn Micael Freitas Da Ressureiao" "Midfielder" 10 0
"5723" "2011-12" "Real Zaragoza" "Leonardo Daniel Ponzio" "Midfielder" 14 1
"5724" "2011-12" "Real Zaragoza" "Hlder Manuel Marques Postiga" "Forward" 23 9
"5725" "2011-12" "Real Zaragoza" "Eduard Oriol Gracia" "Forward" 1 2
"5726" "2011-12" "Real Zaragoza" "Franco Zuculini" "Midfielder" 3 0
"5727" "2011-12" "Real Zaragoza" "Juan Carlos Prez L¢pez" "Midfielder" 4 3
"5728" "2011-12" "Real Zaragoza" "Pablo Edson Barrera Acosta" "Midfielder" 5 1
"5729" "2011-12" "Real Zaragoza" "Adam Josef Pinter" "Defender" 12 0
"5730" "2011-12" "Real Zaragoza" "Ivan Obradovic" "Defender" 10 0
"5731" "2011-12" "Real Zaragoza" "Efra¡n Ju rez Valdez" "Defender" 13 1
"5732" "2011-12" "Real Zaragoza" "Pablo Sebasti n µlvarez Valeira" "Defender" 14 0
"5733" "2011-12" "Real Zaragoza" "David Mateos Ramajo" "Defender" 9 0
"5734" "2011-12" "Real Zaragoza" "Fernando Jos Da Silva Freitas Meira" "Defender" 9 0
"5735" "2011-12" "Real Zaragoza" "Tomislav Dujmovic" "Midfielder" 4 1
"5740" "2011-12" "Granada" "Guilherme Madalena Siqueira" "Defender" 30 6
"5741" "2011-12" "Granada" "Allan Romeo Nyom" "Defender" 29 0
"5742" "2011-12" "Granada" "I¤igo L¢pez Monta¤a" "Defender" 25 4
"5743" "2011-12" "Granada" "Borja G¢mez Prez" "Defender" 19 0
"5744" "2011-12" "Granada" "Mikel Rico Moreno" "Midfielder" 32 3
"5745" "2011-12" "Granada" "Daniel Gonz lez Ben¡tez" "Midfielder" 16 0
"5746" "2011-12" "Granada" "Carlos Jorge Neto Martins" "Midfielder" 6 3
"5747" "2011-12" "Granada" "Franco Daniel Jara" "Forward" 12 3
"5748" "2011-12" "Granada" "Odion Jude Ighalo" "Forward" 5 6
"5749" "2011-12" "Granada" "Abel G¢mez Moreno" "Midfielder" 6 1
"5750" "2011-12" "Granada" "Diego Mainz Garc¡a" "Defender" 19 1
"5751" "2011-12" "Granada" "Alexandre Geijo Pazos" "Forward" 8 2
"5752" "2011-12" "Granada" "Moiss Hurtado Prez" "Midfielder" 8 0
"5753" "2011-12" "Granada" "Francisco Manuel Rico Castro" "Midfielder" 10 2
"5754" "2011-12" "Granada" "Hassan Yebda" "Midfielder" 7 0
"5755" "2011-12" "Granada" "Jaime Romero G¢mez" "Midfielder" 1 1
"5756" "2011-12" "Granada" "Pape Malickou Diakhat" "Defender" 10 0
"5757" "2011-12" "Granada" "David Corts Caballero" "Midfielder" 7 0
"5759" "2011-12" "Granada" "Manuel Lucena Medina" "Defender" 2 0
"5760" "2011-12" "Granada" "Henrique Almeida Caixeta Nascentes" "Forward" 1 0
"5761" "2011-12" "Granada" "No El¡as Pamarot" "Defender" 1 0
"5762" "2011-12" "Villarreal" "Mario Gaspar Prez Mart¡nez" "Midfielder" 17 1
"5763" "2011-12" "Villarreal" "Joan Oriol Gracia" "Midfielder" 19 0
"5764" "2011-12" "Villarreal" "Mateo Pablo Musacchio" "Defender" 28 0
"5765" "2011-12" "Villarreal" "Cristi n Eduardo Zapata Valencia" "Defender" 27 0
"5766" "2011-12" "Villarreal" "Gonzalo Javier Rodr¡guez Prado" "Defender" 19 1
"5767" "2011-12" "Villarreal" "Bruno Soriano Llido" "Midfielder" 37 3
"5768" "2011-12" "Villarreal" "Borja Valero Iglesias" "Midfielder" 28 5
"5769" "2011-12" "Villarreal" "Rubn Gracia Calmache" "Midfielder" 5 0
"5770" "2011-12" "Villarreal" "Marcos Antonio Senna Da Silva" "Midfielder" 15 5
"5771" "2011-12" "Villarreal" "Marco Gast¢n Rubn Rodr¡guez" "Forward" 17 9
"5772" "2011-12" "Villarreal" "Javier Camu¤as Gallego" "Forward" 4 1
"5773" "2011-12" "Villarreal" "µngel Domingo L¢pez Ruano" "Midfielder" 10 1
"5774" "2011-12" "Villarreal" "Nilmar Honorato Da Silva" "Forward" 3 4
"5775" "2011-12" "Villarreal" "Hern n Arsenio Prez Gonz lez" "Midfielder" 3 4
"5776" "2011-12" "Villarreal" "Carlos Marchena L¢pez" "Defender" 5 0
"5777" "2011-12" "Villarreal" "Jos Manuel Catal  Mazuecos" "Defender" 11 0
"5779" "2011-12" "Villarreal" "Giuseppe Rossi" "Forward" 7 3
"5780" "2011-12" "Villarreal" "Jos Luis Moreno Barroso" "Midfielder" 1 0
"5781" "2011-12" "Villarreal" "Jaume Vicent Costa Jord " "Midfielder" 6 0
"5787" "2011-12" "Sporting de Gij¢n" "Alberto Lora Ramos" "Midfielder" 21 3
"5788" "2011-12" "Sporting de Gij¢n" "Roberto Canella Su rez" "Midfielder" 27 0
"5789" "2011-12" "Sporting de Gij¢n" "Alberto Tom s Bot¡a Rabasco" "Defender" 29 1
"5790" "2011-12" "Sporting de Gij¢n" "Iv n Hern ndez Soto" "Defender" 18 0
"5791" "2011-12" "Sporting de Gij¢n" "Miguel µngel De las Cuevas Barber " "Midfielder" 23 3
"5792" "2011-12" "Sporting de Gij¢n" "Andr Castro Pereira" "Midfielder" 15 2
"5793" "2011-12" "Sporting de Gij¢n" "Alberto Rivera Pizarro" "Midfielder" 12 0
"5794" "2011-12" "Sporting de Gij¢n" "àscar Guido Trejo" "Forward" 13 4
"5795" "2011-12" "Sporting de Gij¢n" "David Barral Torres" "Forward" 15 9
"5796" "2011-12" "Sporting de Gij¢n" "Gregory Arnolin" "Defender" 17 0
"5797" "2011-12" "Sporting de Gij¢n" "Dami n Nicol s Su rez Su rez" "Defender" 13 0
"5798" "2011-12" "Sporting de Gij¢n" "Ignacio Cases Mora" "Midfielder" 11 0
"5799" "2011-12" "Sporting de Gij¢n" "Sebasti n Eguren Ledesma" "Midfielder" 7 2
"5800" "2011-12" "Sporting de Gij¢n" "Alejandro G lvez Jimena" "Midfielder" 10 2
"5801" "2011-12" "Sporting de Gij¢n" "Gast¢n Maximiliano Sangoy" "Forward" 4 4
"5802" "2011-12" "Sporting de Gij¢n" "Ayoze Garc¡a Prez" "Midfielder" 3 0
"5803" "2011-12" "Sporting de Gij¢n" "Pedro Orfila Artime" "Midfielder" 8 0
"5804" "2011-12" "Sporting de Gij¢n" "Mate Bilic" "Forward" 1 4
"5806" "2011-12" "Sporting de Gij¢n" "Carmelo Gonz lez Jimnez" "Midfielder" 1 1
"5807" "2011-12" "Sporting de Gij¢n" "Formose Mendy" "Midfielder" 3 0
"5808" "2011-12" "Sporting de Gij¢n" "Sergio µlvarez D¡az" "Midfielder" 2 0
"5809" "2011-12" "Sporting de Gij¢n" "Moiss Garc¡a Rosa" "Defender" 3 0
"5811" "2011-12" "Sporting de Gij¢n" "Ricardo Le¢n Brito" "Midfielder" 1 0
"5812" "2011-12" "Sporting de Gij¢n" "Alejandro Menndez D¡ez" "Midfielder" 2 0
"5814" "2011-12" "Racing de Santander" "Francisco Jes£s Prez Malia" "Midfielder" 20 0
"5815" "2011-12" "Racing de Santander" "Domingo Cisma Gonz lez" "Midfielder" 23 0
"5816" "2011-12" "Racing de Santander" "Marc Torrej¢n Moya" "Defender" 26 1
"5817" "2011-12" "Racing de Santander" "Bernardo Jos Espinosa Z£¤iga" "Defender" 24 2
"5818" "2011-12" "Racing de Santander" "µlvaro Gonz lez Sober¢n" "Defender" 33 1
"5819" "2011-12" "Racing de Santander" "Papakouly Diop" "Midfielder" 22 1
"5820" "2011-12" "Racing de Santander" "Adri n Gonz lez Morales" "Midfielder" 14 3
"5821" "2011-12" "Racing de Santander" "Manuel Jes£s Arana Rodr¡guez" "Midfielder" 15 2
"5822" "2011-12" "Racing de Santander" "Christian Ricardo Stuani Curbelo" "Forward" 14 9
"5823" "2011-12" "Racing de Santander" "Pedro Munitis µlvarez" "Forward" 9 0
"5824" "2011-12" "Racing de Santander" "Jairo Samperio Bustara" "Midfielder" 5 2
"5825" "2011-12" "Racing de Santander" "Christian Fern ndez Salas" "Midfielder" 13 1
"5826" "2011-12" "Racing de Santander" "Lautaro Germ n Acosta" "Midfielder" 5 2
"5827" "2011-12" "Racing de Santander" "Gonzalo Colsa Albendea" "Midfielder" 10 1
"5828" "2011-12" "Racing de Santander" "Juli n Luque Conde" "Forward" 2 0
"5829" "2011-12" "Racing de Santander" "Eduardo Bedia Pel ez" "Midfielder" 5 0
"5830" "2011-12" "Racing de Santander" "Alexandros Tziolis" "Midfielder" 4 0
"5831" "2011-12" "Racing de Santander" "Ariel Gerardo Nahuelpan Osten" "Forward" 1 2
"5832" "2011-12" "Racing de Santander" "Osmar Barba Ib ¤ez" "Defender" 4 0
"5833" "2011-12" "Racing de Santander" "Babacar El Hadji Khouma" "Forward" 1 0
"5834" "2011-12" "Racing de Santander" "Mamadou Kon" "Forward" 2 0
"5835" "2011-12" "Racing de Santander" "Kennedy Bakirciogl" "Midfielder" 1 0
"5836" "2011-12" "Racing de Santander" "Enrique Rivero Prez" "Midfielder" 4 0
"5841" "2012-13" "Barcelona" "Daniel Alves Da Silva" "Midfielder" 21 0
"5842" "2012-13" "Barcelona" "Jordi Alba Ramos" "Midfielder" 24 2
"5843" "2012-13" "Barcelona" "Gerard Piqu Bernabeu" "Defender" 24 2
"5844" "2012-13" "Barcelona" "Javier Alejandro Mascherano" "Defender" 18 0
"5845" "2012-13" "Barcelona" "Francesc Fbregas Soler" "Midfielder" 14 11
"5846" "2012-13" "Barcelona" "Sergio Busquets Burgos" "Midfielder" 21 1
"5847" "2012-13" "Barcelona" "Andrs Iniesta Luj n" "Midfielder" 15 3
"5848" "2012-13" "Barcelona" "Xavier Hern ndez Creus" "Midfielder" 17 5
"5849" "2012-13" "Barcelona" "Lionel Andrs Messi Cuccittini" "Forward" 27 46
"5850" "2012-13" "Barcelona" "Pedro Eliezer Rodr¡guez Ledesma" "Forward" 12 7
"5851" "2012-13" "Barcelona" "Alexis Alejandro S nchez S nchez" "Forward" 7 8
"5852" "2012-13" "Barcelona" "David Villa S nchez" "Forward" 5 10
"5853" "2012-13" "Barcelona" "Thiago Alc ntara Do Nascimento" "Midfielder" 8 2
"5854" "2012-13" "Barcelona" "Adriano Correia Claro" "Midfielder" 9 5
"5855" "2012-13" "Barcelona" "Alexandre Dimitri Song Billong" "Midfielder" 15 1
"5856" "2012-13" "Barcelona" "Cristian Tello Herrera" "Forward" 7 7
"5857" "2012-13" "Barcelona" "Mart¡n Montoya Torralbo" "Midfielder" 11 1
"5858" "2012-13" "Barcelona" "Carles Puyol Saforcada" "Defender" 7 1
"5859" "2012-13" "Barcelona" "Marc Bartra Aregall" "Defender" 3 0
"5860" "2012-13" "Barcelona" "ric Sylvain Abidal" "Midfielder" 1 0
"5864" "2012-13" "Real Madrid" "µlvaro Arbeloa Coca" "Midfielder" 17 0
"5865" "2012-13" "Real Madrid" "Fabio Alexandre Da Silva Coentrao" "Midfielder" 13 1
"5866" "2012-13" "Real Madrid" "Kpler Laveran Lima Ferreira" "Defender" 25 1
"5867" "2012-13" "Real Madrid" "Sergio Ramos Garc¡a" "Defender" 25 4
"5868" "2012-13" "Real Madrid" "Luka Modric" "Midfielder" 17 3
"5869" "2012-13" "Real Madrid" "Mesut zil" "Midfielder" 10 9
"5870" "2012-13" "Real Madrid" "Xabier Alonso Olano" "Midfielder" 19 0
"5871" "2012-13" "Real Madrid" "Cristiano Ronaldo Dos Santos Aveiro" "Forward" 25 34
"5872" "2012-13" "Real Madrid" "µngel Fabi n Di Mar¡a Hern ndez" "Forward" 6 7
"5873" "2012-13" "Real Madrid" "Gonzalo Gerardo Higua¡n" "Forward" 12 16
"5874" "2012-13" "Real Madrid" "Karim Mostafa Benzema" "Forward" 5 11
"5875" "2012-13" "Real Madrid" "Jos Mar¡a Callej¢n Bueno" "Forward" 7 3
"5876" "2012-13" "Real Madrid" "Sami Khedira" "Midfielder" 15 3
"5877" "2012-13" "Real Madrid" "Michael Kojo Essien" "Midfielder" 17 2
"5878" "2012-13" "Real Madrid" "Ra£l Albiol Tortajada" "Defender" 13 1
"5879" "2012-13" "Real Madrid" "Ricardo Izecson Dos Santos Leite" "Midfielder" 1 3
"5880" "2012-13" "Real Madrid" "Raphal Varane" "Defender" 11 0
"5881" "2012-13" "Real Madrid" "Marcelo Vieira Da Silva Junior" "Midfielder" 9 0
"5882" "2012-13" "Real Madrid" "Ricardo Alberto Silveira Carvalho" "Defender" 9 0
"5883" "2012-13" "Real Madrid" "µlvaro Borja Morata Mart¡n" "Forward" 2 2
"5884" "2012-13" "Real Madrid" "Jos Ignacio Fern ndez Iglesias" "Defender" 5 0
"5886" "2012-13" "Real Madrid" "Carlos Henrique Jos Francisco Venancio Casimiro" "Midfielder" 1 0
"5891" "2012-13" "Atltico de Madrid" "Juan Francisco Torres Beln" "Midfielder" 35 1
"5892" "2012-13" "Atltico de Madrid" "Filipe Luis Kasmirski" "Midfielder" 29 1
"5893" "2012-13" "Atltico de Madrid" "Diego Roberto God¡n Leal" "Defender" 33 1
"5894" "2012-13" "Atltico de Madrid" "Joao Miranda De Souza Filho" "Defender" 34 2
"5895" "2012-13" "Atltico de Madrid" "Gabriel Fern ndez Arenas" "Midfielder" 25 0
"5896" "2012-13" "Atltico de Madrid" "Jorge Resurrecci¢n Merodio" "Midfielder" 17 3
"5897" "2012-13" "Atltico de Madrid" "Arda Turan" "Midfielder" 9 5
"5898" "2012-13" "Atltico de Madrid" "Mario Su rez Mata" "Midfielder" 16 1
"5899" "2012-13" "Atltico de Madrid" "Radamel Falcao Garc¡a Z rate" "Forward" 28 28
"5900" "2012-13" "Atltico de Madrid" "Diego Da Silva Costa" "Forward" 8 10
"5901" "2012-13" "Atltico de Madrid" "Adri n L¢pez µlvarez" "Forward" 2 3
"5902" "2012-13" "Atltico de Madrid" "Cristian Gabriel Rodr¡guez Barrotti" "Midfielder" 3 1
"5903" "2012-13" "Atltico de Madrid" "Ra£l Garc¡a Escudero" "Midfielder" 5 5
"5904" "2012-13" "Atltico de Madrid" "Tiago Cardoso Mendes" "Midfielder" 12 2
"5905" "2012-13" "Atltico de Madrid" "Daniel Alberto D¡az" "Defender" 7 0
"5908" "2012-13" "Atltico de Madrid" "Emiliano Adri n Insua Zapata" "Defender" 2 0
"5909" "2012-13" "Atltico de Madrid" "Javier Manquillo Gait n" "Midfielder" 2 0
"5910" "2012-13" "Atltico de Madrid" "Domingo Cisma Gonz lez" "Midfielder" 1 0
"5912" "2012-13" "Atltico de Madrid" "Jorge Pulido Mayoral" "Defender" 1 0
"5915" "2012-13" "Real Sociedad" "Carlos Mart¡nez D¡ez" "Midfielder" 26 1
"5916" "2012-13" "Real Sociedad" "Alberto De la Bella Madue¤o" "Midfielder" 33 3
"5917" "2012-13" "Real Sociedad" "Mikel Gonz lez De Mart¡n" "Defender" 34 2
"5918" "2012-13" "Real Sociedad" "I¤igo Mart¡nez Berridi" "Defender" 34 4
"5919" "2012-13" "Real Sociedad" "Xabier Prieto Argarate" "Midfielder" 22 9
"5920" "2012-13" "Real Sociedad" "Antoine Griezmann" "Midfielder" 25 10
"5921" "2012-13" "Real Sociedad" "Asier Illarramendi Andonegi" "Midfielder" 17 0
"5922" "2012-13" "Real Sociedad" "Markel Bergara Larra¤aga" "Midfielder" 22 0
"5923" "2012-13" "Real Sociedad" "Carlos Alberto Vela Garrido" "Forward" 15 14
"5924" "2012-13" "Real Sociedad" "Imanol Agirretxe Arruti" "Forward" 16 14
"5925" "2012-13" "Real Sociedad" "Gonzalo Castro Irizabal" "Midfielder" 1 6
"5926" "2012-13" "Real Sociedad" "Rubn Pardo Gutirrez" "Midfielder" 4 0
"5927" "2012-13" "Real Sociedad" "Diego Ifr n Sala" "Forward" 1 2
"5928" "2012-13" "Real Sociedad" "David Zurutuza Veillet" "Midfielder" 2 2
"5929" "2012-13" "Real Sociedad" "Daniel Estrada Aguirrezabalaga" "Midfielder" 8 0
"5931" "2012-13" "Real Sociedad" "Ion Ansotegi Gorostola" "Defender" 4 0
"5932" "2012-13" "Real Sociedad" "Gorka Elustondo Urkola" "Midfielder" 3 1
"5934" "2012-13" "Real Sociedad" "Liassine Cadamuro-Betaiba" "Defender" 2 0
"5935" "2012-13" "Valencia" "Joao Pedro Da Silva Pereira" "Midfielder" 24 0
"5936" "2012-13" "Valencia" "Aly Cissokho" "Midfielder" 14 2
"5937" "2012-13" "Valencia" "Adil Rami" "Defender" 20 0
"5938" "2012-13" "Valencia" "Ricardo Miguel Moreira da Costa" "Defender" 21 4
"5939" "2012-13" "Valencia" "Alberto Facundo Costa" "Midfielder" 20 1
"5940" "2012-13" "Valencia" "Sofiane Feghouli" "Midfielder" 17 3
"5941" "2012-13" "Valencia" "Ever Maximiliano David Banega" "Midfielder" 12 4
"5942" "2012-13" "Valencia" "Roberto Soldado Rillo" "Forward" 25 24
"5943" "2012-13" "Valencia" "Jonas Gonalves Oliveira" "Forward" 12 13
"5944" "2012-13" "Valencia" "Jos Andrs Guardado Hern ndez" "Forward" 21 1
"5945" "2012-13" "Valencia" "Daniel Parejo Mu¤oz" "Midfielder" 18 1
"5946" "2012-13" "Valencia" "V¡ctor Ruiz Torre" "Defender" 15 0
"5947" "2012-13" "Valencia" "David Albelda Aliqus" "Midfielder" 2 0
"5948" "2012-13" "Valencia" "Nelson Antonio Haedo Valdez" "Forward" 2 6
"5949" "2012-13" "Valencia" "Jeremy Mathieu" "Midfielder" 13 1
"5950" "2012-13" "Valencia" "Jonathan Viera Ramos" "Forward" 4 2
"5951" "2012-13" "Valencia" "Antonio Barrag n Fern ndez" "Midfielder" 9 0
"5952" "2012-13" "Valencia" "Pablo Daniel Piatti" "Forward" 2 1
"5953" "2012-13" "Valencia" "Fernando Rubn Gago" "Midfielder" 8 0
"5956" "2012-13" "M laga" "Jes£s G mez Duarte" "Midfielder" 26 0
"5957" "2012-13" "M laga" "Mart¡n Gast¢n Demichelis" "Defender" 28 3
"5958" "2012-13" "M laga" "Weligton Robson Pena De Oliveira" "Defender" 33 2
"5959" "2012-13" "M laga" "Sergio S nchez Ortega" "Defender" 12 0
"5960" "2012-13" "M laga" "Ignacio Camacho Barnola" "Midfielder" 26 2
"5961" "2012-13" "M laga" "Eliseu Pereira Dos Santos" "Midfielder" 19 1
"5962" "2012-13" "M laga" "Francisco Portillo Soler" "Midfielder" 11 2
"5963" "2012-13" "M laga" "Francisco Rom n Alarc¢n Su rez" "Forward" 23 9
"5964" "2012-13" "M laga" "Joaqu¡n S nchez Rodr¡guez" "Forward" 9 4
"5965" "2012-13" "M laga" "Javier Pedro Saviola Fern ndez" "Forward" 2 8
"5966" "2012-13" "M laga" "Roque Luis Santa Cruz Cantero" "Forward" 10 9
"5967" "2012-13" "M laga" "Manuel Rolando Iturra Urrutia" "Midfielder" 8 0
"5968" "2012-13" "M laga" "Jeremy Toulalan" "Midfielder" 13 0
"5969" "2012-13" "M laga" "Ignacio Monreal Eraso" "Midfielder" 12 1
"5970" "2012-13" "M laga" "Julio Csar Clemente Baptista" "Forward" 6 4
"5971" "2012-13" "M laga" "Sebasti n Bruno Fern ndez Miglierina" "Forward" 1 0
"5972" "2012-13" "M laga" "Sergio Paulo Barbosa Valente" "Midfielder" 2 0
"5973" "2012-13" "M laga" "Diego Alfredo Lugano Moreno" "Defender" 10 0
"5974" "2012-13" "M laga" "Vitorino Gabriel Pacheco Antunes" "Midfielder" 10 1
"5975" "2012-13" "M laga" "Gustavo Lucas Domingues Piazon" "Midfielder" 1 0
"5976" "2012-13" "M laga" "Pedro Andrs Morales Flores" "Forward" 1 3
"5977" "2012-13" "M laga" "Onyewu Oguchialu Chijioke" "Defender" 1 0
"5980" "2012-13" "Betis" "Francisco Javier Chica Torres" "Midfielder" 21 0
"5981" "2012-13" "Betis" "Paulo Afonso Santos J£nior" "Defender" 15 2
"5982" "2012-13" "Betis" "Antonio Amaya Carazo" "Defender" 24 0
"5983" "2012-13" "Betis" "Be¤at Etxebarr¡a Urkiaga" "Midfielder" 22 4
"5984" "2012-13" "Betis" "Ignacio Prez Santamaria" "Midfielder" 25 0
"5985" "2012-13" "Betis" "Jos Alberto Ca¤as Ruiz-Herrera" "Midfielder" 23 0
"5986" "2012-13" "Betis" "Juan Carlos Prez L¢pez" "Midfielder" 2 0
"5987" "2012-13" "Betis" "Rubn Castro Mart¡n" "Forward" 32 18
"5988" "2012-13" "Betis" "Jorge Molina Vidal" "Forward" 13 13
"5989" "2012-13" "Betis" "Joel Nathaniel Campbell Samuels" "Forward" 5 2
"5990" "2012-13" "Betis" "Rubn Salvador Prez Del M rmol" "Midfielder" 14 1
"5991" "2012-13" "Betis" "Pedro Mario µlvarez Abrante" "Defender" 14 1
"5992" "2012-13" "Betis" "Salvador Sevilla L¢pez" "Forward" 2 2
"5993" "2012-13" "Betis" "Dorlan Mauricio Pabon R¡os" "Forward" 8 8
"5994" "2012-13" "Betis" "Alejandro Mart¡nez S nchez" "Midfielder" 11 0
"5995" "2012-13" "Betis" "Emmanuel Nosakhare Igiebor" "Midfielder" 2 1
"5996" "2012-13" "Betis" "µngel Domingo L¢pez Ruano" "Midfielder" 7 1
"5998" "2012-13" "Betis" "Nlson Augusto Tomar Marcos" "Defender" 9 0
"5999" "2012-13" "Betis" "Damien Perquis" "Defender" 5 0
"6001" "2012-13" "Betis" "Salvador Jos Milhazes Agra" "Forward" 2 1
"6002" "2012-13" "Betis" "Alejandro Pozuelo Melero" "Forward" 1 1
"6003" "2012-13" "Betis" "Jos Antonio Dorado Ram¡rez" "Midfielder" 5 0
"6004" "2012-13" "Betis" "Jonathan Pereira Rodr¡guez" "Forward" 1 0
"6010" "2012-13" "Rayo Vallecano" "Roberto Rom n Triguero" "Midfielder" 28 1
"6011" "2012-13" "Rayo Vallecano" "Jos Manuel Casado Bizcocho" "Midfielder" 19 0
"6012" "2012-13" "Rayo Vallecano" "Jordi Amat Maas" "Defender" 20 1
"6013" "2012-13" "Rayo Vallecano" "Javier Fuego Mart¡nez" "Midfielder" 32 0
"6014" "2012-13" "Rayo Vallecano" "Roberto Trashorras Gayoso" "Midfielder" 23 1
"6015" "2012-13" "Rayo Vallecano" "Alejandro G lvez Jimena" "Midfielder" 22 0
"6016" "2012-13" "Rayo Vallecano" "Francisco Medina Luna" "Forward" 21 18
"6017" "2012-13" "Rayo Vallecano" "Alejandro Dami n Dom¡nguez" "Forward" 18 5
"6018" "2012-13" "Rayo Vallecano" "Leonardo Carrilho Baptistao" "Forward" 16 7
"6019" "2012-13" "Rayo Vallecano" "Jos Carlos Fern ndez V zquez" "Forward" 12 2
"6020" "2012-13" "Rayo Vallecano" "Alhassane Bangoura" "Forward" 11 3
"6021" "2012-13" "Rayo Vallecano" "Andrija Delibasic" "Forward" 6 6
"6022" "2012-13" "Rayo Vallecano" "Adri n Gonz lez Morales" "Midfielder" 4 0
"6023" "2012-13" "Rayo Vallecano" "Franco Dami n V zquez" "Forward" 2 3
"6024" "2012-13" "Rayo Vallecano" "Jordi Figueras Montel" "Defender" 12 0
"6025" "2012-13" "Rayo Vallecano" "Anaitz Arbilla Zabala" "Defender" 6 0
"6026" "2012-13" "Rayo Vallecano" "Jos Ignacio Mart¡nez Garc¡a" "Defender" 7 1
"6027" "2012-13" "Rayo Vallecano" "Mikel Labaka Zurriarain" "Defender" 5 0
"6028" "2012-13" "Rayo Vallecano" "Nicki Bille Nielsen" "Forward" 2 0
"6029" "2012-13" "Rayo Vallecano" "Sergio Rodr¡guez Garc¡a" "Defender" 1 0
"6036" "2012-13" "Sevilla" "Alex Sandro Mendona Dos Santos" "Midfielder" 15 1
"6037" "2012-13" "Sevilla" "Fernando Navarro Corbacho" "Midfielder" 33 0
"6038" "2012-13" "Sevilla" "Federico Juli n Fazio" "Defender" 21 3
"6039" "2012-13" "Sevilla" "Emir Spahic" "Defender" 20 1
"6040" "2012-13" "Sevilla" "Ivan Rakitic" "Midfielder" 23 8
"6041" "2012-13" "Sevilla" "Gary Alexis Medel Soto" "Midfielder" 23 6
"6042" "2012-13" "Sevilla" "Geoffrey Kondogbia" "Midfielder" 9 1
"6043" "2012-13" "Sevilla" "Jes£s Navas Gonz lez" "Forward" 36 0
"6044" "2012-13" "Sevilla" "µlvaro Negredo S nchez" "Forward" 26 25
"6045" "2012-13" "Sevilla" "Jos Antonio Reyes Calder¢n" "Forward" 4 4
"6046" "2012-13" "Sevilla" "Hedwiges Mart¡nez Maduro" "Midfielder" 5 0
"6047" "2012-13" "Sevilla" "Jorge And£jar Moreno" "Midfielder" 9 3
"6048" "2012-13" "Sevilla" "Alberto Tom s Bot¡a Rabasco" "Defender" 9 1
"6049" "2012-13" "Sevilla" "Manuel Del Moral Fern ndez" "Forward" 1 1
"6050" "2012-13" "Sevilla" "Papa Babacar Diawara" "Forward" 2 0
"6051" "2012-13" "Sevilla" "Alberto Moreno Prez" "Midfielder" 11 0
"6052" "2012-13" "Sevilla" "Diego Perotti" "Midfielder" 1 0
"6053" "2012-13" "Sevilla" "Juan Torres Ruiz" "Defender" 7 0
"6055" "2012-13" "Sevilla" "Piotr Trochowski" "Midfielder" 1 2
"6061" "2012-13" "Getafe" "Juan Valera Esp¡n" "Midfielder" 27 2
"6062" "2012-13" "Getafe" "Miguel Torres G¢mez" "Midfielder" 19 0
"6063" "2012-13" "Getafe" "Alexis Ruano Delgado" "Defender" 23 3
"6064" "2012-13" "Getafe" "Alberto Lopo Garc¡a" "Defender" 17 1
"6065" "2012-13" "Getafe" "Xavier Torres Buigues" "Midfielder" 26 0
"6066" "2012-13" "Getafe" "Abdelaziz Barrada" "Midfielder" 14 4
"6067" "2012-13" "Getafe" "µngel Lafita Castillo" "Midfielder" 10 2
"6068" "2012-13" "Getafe" "Diego Castro Jimnez" "Forward" 23 7
"6069" "2012-13" "Getafe" "Pedro Le¢n S nchez Gil" "Forward" 16 3
"6070" "2012-13" "Getafe" "Adri n Colunga Prez" "Forward" 5 6
"6071" "2012-13" "Getafe" "Rafael L¢pez G¢mez" "Defender" 14 1
"6072" "2012-13" "Getafe" "Jaime Gavil n Mart¡nez" "Midfielder" 2 0
"6073" "2012-13" "Getafe" "Mehdi Gregory Giuseppe Lacen" "Midfielder" 5 0
"6074" "2012-13" "Getafe" "Miguel Marcos Madera" "Midfielder" 6 0
"6075" "2012-13" "Getafe" "Borja Fern ndez Fern ndez" "Midfielder" 6 1
"6076" "2012-13" "Getafe" "Francisco Alc cer Garc¡a" "Forward" 1 3
"6077" "2012-13" "Getafe" "Jos Manuel Jimnez Ortiz" "Midfielder" 10 1
"6078" "2012-13" "Getafe" "Federico Fern ndez" "Defender" 12 1
"6079" "2012-13" "Getafe" "David µngel Abraham" "Defender" 8 0
"6080" "2012-13" "Getafe" "Pablo Sarabia Garc¡a" "Midfielder" 2 1
"6081" "2012-13" "Getafe" "Juan Antonio Rodr¡guez Villamuela" "Midfielder" 5 2
"6082" "2012-13" "Getafe" "Sergio Escudero Palomo" "Defender" 7 1
"6084" "2012-13" "Getafe" "Nicol s Ladislao Fedor Flores" "Forward" 1 0
"6085" "2012-13" "Levante" "Christian Lell" "Midfielder" 17 2
"6086" "2012-13" "Levante" "Juan Francisco Garc¡a Garc¡a" "Midfielder" 26 0
"6087" "2012-13" "Levante" "David Navarro Pedr¢s" "Defender" 33 1
"6088" "2012-13" "Levante" "Sergio Mart¡nez Ballesteros" "Defender" 25 0
"6089" "2012-13" "Levante" "Vicente Iborra De la Fuente" "Midfielder" 30 4
"6090" "2012-13" "Levante" "Papakouly Diop" "Midfielder" 17 0
"6091" "2012-13" "Levante" "Jos Javier Barkero Saludes" "Midfielder" 17 5
"6092" "2012-13" "Levante" "Rubn Garc¡a Santos" "Midfielder" 11 4
"6093" "2012-13" "Levante" "Nabil El Zhar" "Forward" 3 2
"6094" "2012-13" "Levante" "Miguel Alfonso Herrero Javaloyas" "Forward" 4 5
"6095" "2012-13" "Levante" "Pedro R¡os Maestre" "Forward" 4 2
"6096" "2012-13" "Levante" "Juan Luis G¢mez L¢pez" "Midfielder" 7 2
"6097" "2012-13" "Levante" "Obafemi Akinwunmi Martins" "Forward" 16 7
"6098" "2012-13" "Levante" "Pedro L¢pez Mu¤oz" "Midfielder" 14 0
"6099" "2012-13" "Levante" "Loukas Vyntra" "Defender" 15 0
"6100" "2012-13" "Levante" "Robert Acquafresca" "Forward" 4 3
"6101" "2012-13" "Levante" "Hctor Rodas Ram¡rez" "Defender" 5 0
"6102" "2012-13" "Levante" "Valmiro Lopes Rocha" "Midfielder" 3 0
"6103" "2012-13" "Levante" "Nikolaos Karabelas" "Midfielder" 5 0
"6106" "2012-13" "Levante" "Theofanis Gekas" "Forward" 1 0
"6107" "2012-13" "Levante" "Simao Mate Junior" "Midfielder" 1 0
"6109" "2012-13" "Levante" "Dariusz Dudka" "Midfielder" 1 0
"6110" "2012-13" "Athletic Club" "Andoni Iraola Sagarna" "Midfielder" 33 0
"6111" "2012-13" "Athletic Club" "Jon Aurtenetxe Borde" "Midfielder" 17 1
"6112" "2012-13" "Athletic Club" "Mikel San Jos Dom¡nguez" "Defender" 19 5
"6113" "2012-13" "Athletic Club" "Markel Susaeta Laskurain" "Midfielder" 28 7
"6114" "2012-13" "Athletic Club" "Ander Herrera Agera" "Midfielder" 20 1
"6115" "2012-13" "Athletic Club" "Ander Iturraspe Derteano" "Midfielder" 19 0
"6116" "2012-13" "Athletic Club" "Carlos Gurpegui Nausia" "Midfielder" 20 1
"6117" "2012-13" "Athletic Club" "àscar De Marcos Arana" "Forward" 32 6
"6118" "2012-13" "Athletic Club" "Aritz Aduriz Zubeldia" "Forward" 13 14
"6119" "2012-13" "Athletic Club" "Iker Muniain Go¤i" "Forward" 9 1
"6120" "2012-13" "Athletic Club" "Ibai G¢mez Prez" "Forward" 10 4
"6121" "2012-13" "Athletic Club" "Borja Ekiza Imaz" "Defender" 22 0
"6122" "2012-13" "Athletic Club" "Fernando Javier Llorente Torres" "Forward" 2 4
"6123" "2012-13" "Athletic Club" "Aymeric Laporte" "Defender" 12 0
"6124" "2012-13" "Athletic Club" "Fernando Gabriel Amorebieta Mardaras" "Defender" 8 0
"6126" "2012-13" "Athletic Club" "Ismael L¢pez Blanco" "Forward" 3 0
"6127" "2012-13" "Athletic Club" "Jon s Ramalho Chimeno" "Defender" 1 0
"6128" "2012-13" "Athletic Club" "Xabier Castillo Aranburu" "Midfielder" 1 0
"6129" "2012-13" "Athletic Club" "I¤igo Prez Soto" "Midfielder" 2 0
"6133" "2012-13" "Espanyol" "Juan Daniel Forl¡n" "Defender" 26 0
"6134" "2012-13" "Espanyol" "Joan Capdevila Mndez" "Midfielder" 23 0
"6135" "2012-13" "Espanyol" "Hctor Alfredo Moreno Herrera" "Defender" 29 2
"6136" "2012-13" "Espanyol" "Diego Daniel Colotto" "Defender" 26 2
"6137" "2012-13" "Espanyol" "Joan Verd£ Fern ndez" "Midfielder" 19 9
"6138" "2012-13" "Espanyol" "V¡ctor S nchez Mata" "Midfielder" 25 1
"6139" "2012-13" "Espanyol" "Javier L¢pez Rodr¡guez" "Midfielder" 24 1
"6140" "2012-13" "Espanyol" "Wakaso Mubarak" "Midfielder" 6 3
"6141" "2012-13" "Espanyol" "Sergio Garc¡a De la Fuente" "Forward" 23 7
"6142" "2012-13" "Espanyol" "Christian Ricardo Stuani Curbelo" "Forward" 16 7
"6143" "2012-13" "Espanyol" "Simao Pedro Fonseca Sabrosa" "Midfielder" 7 3
"6144" "2012-13" "Espanyol" "Ra£l Rodr¡guez Navarro" "Defender" 17 0
"6145" "2012-13" "Espanyol" "V¡ctor Guillermo µlvarez Delgado" "Defender" 10 0
"6146" "2012-13" "Espanyol" "Jos Ra£l Baena Urdiales" "Midfielder" 6 1
"6147" "2012-13" "Espanyol" "Samuele Longo" "Forward" 4 3
"6148" "2012-13" "Espanyol" "Cristian G¢mez Garc¡a" "Midfielder" 2 0
"6151" "2012-13" "Espanyol" "Rui Pedro da Rocha Fonte" "Forward" 1 0
"6152" "2012-13" "Espanyol" "Felipe Mattioni Rohde" "Defender" 2 0
"6154" "2012-13" "Espanyol" "Juan µngel Alb¡n Leites" "Midfielder" 1 1
"6155" "2012-13" "Valladolid" "Antonio Rukavina" "Midfielder" 36 1
"6156" "2012-13" "Valladolid" "Mikel Balenziaga Oruesagasti" "Midfielder" 30 0
"6157" "2012-13" "Valladolid" "Marc Valiente Hern ndez" "Defender" 26 0
"6158" "2012-13" "Valladolid" "µlvaro Rubio Robres" "Midfielder" 18 0
"6159" "2012-13" "Valladolid" "àscar Javier Gonz lez Marcos" "Midfielder" 24 12
"6160" "2012-13" "Valladolid" "Juli n Omar Ramos Su rez" "Midfielder" 13 1
"6161" "2012-13" "Valladolid" "Jes£s Rueda Ambrosio" "Midfielder" 25 0
"6162" "2012-13" "Valladolid" "V¡ctor Prez Alonso" "Midfielder" 24 4
"6163" "2012-13" "Valladolid" "Patrick Ebert" "Forward" 14 6
"6164" "2012-13" "Valladolid" "Mateus Alberto Contreiras Gonalves" "Forward" 7 8
"6165" "2012-13" "Valladolid" "Javier Guerra Rodr¡guez" "Forward" 11 8
"6166" "2012-13" "Valladolid" "Alberto Bueno Calvo" "Forward" 3 5
"6167" "2012-13" "Valladolid" "Llu¡s Sastre Reus" "Midfielder" 9 1
"6168" "2012-13" "Valladolid" "Henrique Sereno Fonseca" "Defender" 16 1
"6169" "2012-13" "Valladolid" "Daniel Alexander Larsson" "Midfielder" 7 0
"6170" "2012-13" "Valladolid" "Carlos Gonz lez Pe¤a" "Midfielder" 11 0
"6176" "2012-13" "Granada" "Allan Romeo Nyom" "Defender" 27 0
"6177" "2012-13" "Granada" "Guilherme Madalena Siqueira" "Defender" 30 6
"6178" "2012-13" "Granada" "Diego Mainz Garc¡a" "Defender" 26 1
"6179" "2012-13" "Granada" "I¤igo L¢pez Monta¤a" "Defender" 21 0
"6180" "2012-13" "Granada" "Mikel Rico Moreno" "Midfielder" 35 2
"6181" "2012-13" "Granada" "Yacine Nasr Eddine Brahimi" "Midfielder" 10 0
"6182" "2012-13" "Granada" "Iriney Santos Da Silva" "Midfielder" 13 0
"6183" "2012-13" "Granada" "Gabriel Torje" "Forward" 9 3
"6184" "2012-13" "Granada" "Youssef El Arabi" "Forward" 8 8
"6185" "2012-13" "Granada" "Odion Jude Ighalo" "Forward" 12 5
"6186" "2012-13" "Granada" "Pape Malickou Diakhat" "Defender" 14 0
"6187" "2012-13" "Granada" "Manuel Agudo Dur n" "Forward" 10 3
"6188" "2012-13" "Granada" "Juan Manuel Ortiz Palaz¢n" "Midfielder" 4 0
"6189" "2012-13" "Granada" "Borja G¢mez Prez" "Defender" 11 0
"6190" "2012-13" "Granada" "Brayan Alexis Angulo Le¢n" "Defender" 3 1
"6191" "2012-13" "Granada" "Daniel Gonz lez Ben¡tez" "Midfielder" 6 1
"6192" "2012-13" "Granada" "Antonio Mariano Floro Flores" "Forward" 3 1
"6194" "2012-13" "Granada" "Manuel Lucena Medina" "Defender" 1 0
"6198" "2012-13" "Osasuna" "Dami Abella Prez" "Midfielder" 22 0
"6199" "2012-13" "Osasuna" "Oier Sanjurjo Mat" "Midfielder" 22 0
"6200" "2012-13" "Osasuna" "Miguel Fla¤o Bezunartea" "Defender" 20 0
"6201" "2012-13" "Osasuna" "Alejandro Arribas Garrido" "Defender" 28 2
"6202" "2012-13" "Osasuna" "Marc Bertr n Vilanova" "Midfielder" 20 0
"6203" "2012-13" "Osasuna" "Emiliano Daniel Armenteros" "Midfielder" 22 3
"6204" "2012-13" "Osasuna" "µlvaro Cejudo Carmona" "Midfielder" 6 3
"6205" "2012-13" "Osasuna" "Raoul Cedric Lo" "Midfielder" 14 2
"6206" "2012-13" "Osasuna" "Enrique Sola Clemente" "Forward" 11 9
"6207" "2012-13" "Osasuna" "Juan Francisco Mart¡nez Modesto" "Forward" 13 3
"6208" "2012-13" "Osasuna" "Manuel Jes£s Ortiz Toribio" "Defender" 14 1
"6209" "2012-13" "Osasuna" "Francisco Pu¤al Mart¡nez" "Midfielder" 11 1
"6210" "2012-13" "Osasuna" "Fernando Macedo Da Silva Rodilla" "Midfielder" 13 0
"6211" "2012-13" "Osasuna" "Joseba Llorente Etxarri" "Forward" 1 1
"6212" "2012-13" "Osasuna" "Rubn Gonz lez Rocha" "Defender" 12 0
"6213" "2012-13" "Osasuna" "Miguel µngel De las Cuevas Barber " "Midfielder" 2 1
"6214" "2012-13" "Osasuna" "Francisco Andrs Silva Gajardo" "Midfielder" 11 1
"6215" "2012-13" "Osasuna" "David Timor Copov¡" "Midfielder" 7 1
"6216" "2012-13" "Osasuna" "Sisinio Gonz lez Mart¡nez" "Midfielder" 4 0
"6217" "2012-13" "Osasuna" "Roland Conde Lamah" "Forward" 4 2
"6218" "2012-13" "Osasuna" "Masoud Shojaei Soleimani" "Forward" 1 1
"6219" "2012-13" "Osasuna" "Anthony Gildas Kofi Annan" "Midfielder" 2 0
"6220" "2012-13" "Osasuna" "Roberto Torres Morales" "Midfielder" 1 1
"6223" "2012-13" "Osasuna" "Unai Garc¡a Lugea" "Defender" 1 0
"6225" "2012-13" "Celta de Vigo" "Andrs Jos T£¤ez Arceo" "Defender" 30 0
"6226" "2012-13" "Celta de Vigo" "Roberto Lago Soto" "Midfielder" 28 0
"6227" "2012-13" "Celta de Vigo" "Gustavo Daniel Cabral" "Defender" 23 2
"6228" "2012-13" "Celta de Vigo" "Jonathan Castro Otto" "Defender" 14 0
"6229" "2012-13" "Celta de Vigo" "Augusto Mat¡as Fern ndez" "Midfielder" 17 6
"6230" "2012-13" "Celta de Vigo" "Borja Oubi¤a Melndez" "Midfielder" 35 1
"6231" "2012-13" "Celta de Vigo" "Michael Krohn-Dehli" "Midfielder" 24 1
"6232" "2012-13" "Celta de Vigo" "Iago Aspas Juncal" "Forward" 19 12
"6233" "2012-13" "Celta de Vigo" "Alejandro L¢pez S nchez" "Forward" 13 2
"6234" "2012-13" "Celta de Vigo" "Mario Bermejo Castanedo" "Forward" 5 5
"6235" "2012-13" "Celta de Vigo" "Hugo Mallo Novegil" "Defender" 17 0
"6236" "2012-13" "Celta de Vigo" "Ignacio Insa Bohigues" "Midfielder" 6 2
"6237" "2012-13" "Celta de Vigo" "Enrique De Lucas Mart¡nez" "Midfielder" 1 3
"6238" "2012-13" "Celta de Vigo" "Park Chu Young" "Forward" 2 3
"6239" "2012-13" "Celta de Vigo" "Jonathan Vila Pereira" "Midfielder" 10 0
"6240" "2012-13" "Celta de Vigo" "Carlos Bellv¡s Llorens" "Midfielder" 6 0
"6241" "2012-13" "Celta de Vigo" "Vadim Sergeievich Demidov" "Defender" 10 0
"6243" "2012-13" "Celta de Vigo" "Danijel Pranjic" "Midfielder" 2 0
"6245" "2012-13" "Celta de Vigo" "Levy Clement Madinda" "Midfielder" 1 0
"6249" "2012-13" "Mallorca" "Pedro Tonon Geromel" "Defender" 27 1
"6250" "2012-13" "Mallorca" "Pedro Bigas Rigo" "Defender" 22 1
"6251" "2012-13" "Mallorca" "Jos Carlos De Araujo Nunes" "Defender" 20 0
"6252" "2012-13" "Mallorca" "Tom s Pina Isla" "Midfielder" 23 0
"6253" "2012-13" "Mallorca" "Javier M rquez Moreno" "Midfielder" 7 3
"6254" "2012-13" "Mallorca" "Josep Llu¡s Mart¡ Soler" "Midfielder" 9 1
"6255" "2012-13" "Mallorca" "V¡ctor Manuel Casades£s Casta¤o" "Forward" 20 8
"6256" "2012-13" "Mallorca" "Tomer Hemed" "Forward" 19 11
"6257" "2012-13" "Mallorca" "Giovani Dos Santos Ram¡rez" "Forward" 19 6
"6258" "2012-13" "Mallorca" "Emilio Nsue L¢pez" "Forward" 16 2
"6259" "2012-13" "Mallorca" "Michael Pereira" "Forward" 10 1
"6260" "2012-13" "Mallorca" "Alejandro Alfaro Ligero" "Forward" 4 6
"6261" "2012-13" "Mallorca" "Alan Hutton" "Defender" 16 0
"6262" "2012-13" "Mallorca" "Anderson Conceiao Benedito" "Defender" 13 0
"6263" "2012-13" "Mallorca" "Joaqu¡n Navarro Jimnez" "Midfielder" 7 0
"6264" "2012-13" "Mallorca" "Fernando Dami n Tissone" "Midfielder" 7 0
"6265" "2012-13" "Mallorca" "µngel Javier Arizmendi De Lucas" "Forward" 1 2
"6266" "2012-13" "Mallorca" "Kevin Mart¡n Garc¡a Mart¡nez" "Defender" 7 1
"6267" "2012-13" "Mallorca" "Antonio L¢pez Guerrero" "Midfielder" 7 0
"6268" "2012-13" "Mallorca" "JoÆo Victor De Albuquerque Bruno" "Midfielder" 1 0
"6273" "2012-13" "Deportivo de La Coru¤a" "Manuel Pablo Garc¡a D¡az" "Midfielder" 20 0
"6274" "2012-13" "Deportivo de La Coru¤a" "Aythami Artiles Oliva" "Defender" 21 0
"6275" "2012-13" "Deportivo de La Coru¤a" "Carlos Marchena L¢pez" "Defender" 19 2
"6276" "2012-13" "Deportivo de La Coru¤a" "Jos Eduardo Rosa Vale Castro" "Defender" 18 0
"6277" "2012-13" "Deportivo de La Coru¤a" "Juan Carlos Valer¢n Santana" "Midfielder" 9 1
"6278" "2012-13" "Deportivo de La Coru¤a" "Abel Enrique Aguilar Tapia" "Midfielder" 24 3
"6279" "2012-13" "Deportivo de La Coru¤a" "Alejandro Berganti¤os Garc¡a" "Midfielder" 17 1
"6280" "2012-13" "Deportivo de La Coru¤a" "Bruno Alexandre Vilela Gama" "Forward" 25 6
"6281" "2012-13" "Deportivo de La Coru¤a" "Iv n S nchez-Rico Soto" "Forward" 9 13
"6282" "2012-13" "Deportivo de La Coru¤a" "Luis Miguel Afonso Fernandes" "Forward" 31 8
"6283" "2012-13" "Deportivo de La Coru¤a" "Juan Dom¡nguez Lamas" "Midfielder" 15 1
"6285" "2012-13" "Deportivo de La Coru¤a" "Evaldo Dos Santos Fabiano" "Midfielder" 12 0
"6286" "2012-13" "Deportivo de La Coru¤a" "Javier Camu¤as Gallego" "Forward" 1 1
"6287" "2012-13" "Deportivo de La Coru¤a" "Ayoze D¡az D¡az" "Midfielder" 10 0
"6288" "2012-13" "Deportivo de La Coru¤a" "Laureano Sanabria Ruiz" "Midfielder" 10 0
"6291" "2012-13" "Deportivo de La Coru¤a" "Paulo Assunao Da Silva" "Midfielder" 3 0
"6292" "2012-13" "Deportivo de La Coru¤a" "Claudiano Bezerra Da Silva" "Defender" 4 0
"6294" "2012-13" "Deportivo de La Coru¤a" "Roderick Jefferson Gonalves Miranda" "Defender" 1 0
"6296" "2012-13" "Deportivo de La Coru¤a" "Pablo Ins£a Blanco" "Defender" 2 0
"6297" "2012-13" "Deportivo de La Coru¤a" "Tiago Miguel Ba¡a Pinto" "Midfielder" 1 0
"6298" "2012-13" "Real Zaragoza" "Cristian Sapunaru" "Midfielder" 26 2
"6299" "2012-13" "Real Zaragoza" "Abraham Minero Fern ndez" "Defender" 33 0
"6300" "2012-13" "Real Zaragoza" "Glenn Loovens" "Defender" 16 0
"6301" "2012-13" "Real Zaragoza" "µlvaro Gonz lez Sober¢n" "Defender" 31 1
"6302" "2012-13" "Real Zaragoza" "Antonio Galdeano Ben¡tez" "Midfielder" 25 9
"6303" "2012-13" "Real Zaragoza" "Jos Mar¡a Movilla Cubero" "Midfielder" 17 0
"6304" "2012-13" "Real Zaragoza" "Jos Mar¡a Mart¡n Bejarano-Serrano" "Midfielder" 9 0
"6305" "2012-13" "Real Zaragoza" "Francesc Monta¤s Claverias" "Forward" 25 5
"6306" "2012-13" "Real Zaragoza" "Hlder Manuel Marques Postiga" "Forward" 29 14
"6307" "2012-13" "Real Zaragoza" "V¡ctor Rodr¡guez Romero" "Forward" 5 1
"6308" "2012-13" "Real Zaragoza" "Javier Paredes Arango" "Midfielder" 15 0
"6309" "2012-13" "Real Zaragoza" "Adam Josef Pinter" "Defender" 12 0
"6310" "2012-13" "Real Zaragoza" "Franco Zuculini" "Midfielder" 1 1
"6311" "2012-13" "Real Zaragoza" "Eduard Oriol Gracia" "Forward" 2 0
"6312" "2012-13" "Real Zaragoza" "Koffi Christian Ndri" "Midfielder" 1 0
"6313" "2012-13" "Real Zaragoza" "Rodrigo R¡os Lozano" "Forward" 1 2
"6315" "2012-13" "Real Zaragoza" "Jos Manuel Fern ndez Reyes" "Defender" 6 0
"6318" "2012-13" "Real Zaragoza" "Ra£l Goni Bayo" "Defender" 3 0
"6327" "2013-14" "Atltico de Madrid" "Juan Francisco Torres Beln" "Midfielder" 34 0
"6328" "2013-14" "Atltico de Madrid" "Filipe Luis Kasmirski" "Midfielder" 31 0
"6329" "2013-14" "Atltico de Madrid" "Diego Roberto God¡n Leal" "Defender" 34 4
"6330" "2013-14" "Atltico de Madrid" "Joao Miranda De Souza Filho" "Defender" 32 2
"6331" "2013-14" "Atltico de Madrid" "Gabriel Fern ndez Arenas" "Midfielder" 31 3
"6332" "2013-14" "Atltico de Madrid" "Jorge Resurrecci¢n Merodio" "Midfielder" 17 6
"6333" "2013-14" "Atltico de Madrid" "Arda Turan" "Midfielder" 7 3
"6334" "2013-14" "Atltico de Madrid" "Tiago Cardoso Mendes" "Midfielder" 19 2
"6335" "2013-14" "Atltico de Madrid" "Diego Da Silva Costa" "Forward" 26 27
"6336" "2013-14" "Atltico de Madrid" "David Villa S nchez" "Forward" 7 13
"6337" "2013-14" "Atltico de Madrid" "Ra£l Garc¡a Escudero" "Midfielder" 5 9
"6338" "2013-14" "Atltico de Madrid" "Mario Su rez Mata" "Midfielder" 13 0
"6339" "2013-14" "Atltico de Madrid" "Adri n L¢pez µlvarez" "Forward" 1 1
"6340" "2013-14" "Atltico de Madrid" "Tobias Albertine Maurits Alderweireld" "Defender" 10 1
"6344" "2013-14" "Atltico de Madrid" "Emiliano Adri n Insua Zapata" "Defender" 5 0
"6345" "2013-14" "Atltico de Madrid" "Javier Manquillo Gait n" "Midfielder" 3 0
"6346" "2013-14" "Atltico de Madrid" "Jose Mar¡a Gimnez De Vargas" "Defender" 1 0
"6348" "2013-14" "Barcelona" "Daniel Alves Da Silva" "Midfielder" 26 2
"6349" "2013-14" "Barcelona" "Javier Alejandro Mascherano" "Defender" 23 0
"6350" "2013-14" "Barcelona" "Gerard Piqu Bernabeu" "Defender" 24 2
"6351" "2013-14" "Barcelona" "Sergio Busquets Burgos" "Midfielder" 26 1
"6352" "2013-14" "Barcelona" "Francesc Fbregas Soler" "Midfielder" 13 8
"6353" "2013-14" "Barcelona" "Andrs Iniesta Luj n" "Midfielder" 18 3
"6354" "2013-14" "Barcelona" "Xavier Hern ndez Creus" "Midfielder" 13 3
"6355" "2013-14" "Barcelona" "Lionel Andrs Messi Cuccittini" "Forward" 24 28
"6356" "2013-14" "Barcelona" "Pedro Eliezer Rodr¡guez Ledesma" "Forward" 10 15
"6357" "2013-14" "Barcelona" "Alexis Alejandro S nchez S nchez" "Forward" 13 19
"6358" "2013-14" "Barcelona" "Adriano Correia Claro" "Midfielder" 21 3
"6359" "2013-14" "Barcelona" "Neymar Da Silva Santos J£nior" "Forward" 8 9
"6360" "2013-14" "Barcelona" "Marc Bartra Aregall" "Defender" 17 1
"6361" "2013-14" "Barcelona" "Alexandre Dimitri Song Billong" "Midfielder" 10 0
"6362" "2013-14" "Barcelona" "Jordi Alba Ramos" "Midfielder" 12 0
"6363" "2013-14" "Barcelona" "Mart¡n Montoya Torralbo" "Midfielder" 11 0
"6365" "2013-14" "Barcelona" "Sergi Roberto Carnicer" "Midfielder" 1 0
"6366" "2013-14" "Barcelona" "Carles Puyol Saforcada" "Defender" 4 1
"6371" "2013-14" "Real Madrid" "Daniel Carvajal Ramos" "Midfielder" 21 2
"6372" "2013-14" "Real Madrid" "Marcelo Vieira Da Silva Junior" "Midfielder" 21 1
"6373" "2013-14" "Real Madrid" "Sergio Ramos Garc¡a" "Defender" 28 4
"6374" "2013-14" "Real Madrid" "Kpler Laveran Lima Ferreira" "Defender" 30 4
"6375" "2013-14" "Real Madrid" "Luka Modric" "Midfielder" 21 1
"6376" "2013-14" "Real Madrid" "Xabier Alonso Olano" "Midfielder" 18 0
"6377" "2013-14" "Real Madrid" "Karim Mostafa Benzema" "Forward" 13 17
"6378" "2013-14" "Real Madrid" "Cristiano Ronaldo Dos Santos Aveiro" "Forward" 26 31
"6379" "2013-14" "Real Madrid" "µngel Fabi n Di Mar¡a Hern ndez" "Forward" 10 4
"6380" "2013-14" "Real Madrid" "Gareth Bale" "Forward" 17 15
"6381" "2013-14" "Real Madrid" "Francisco Rom n Alarc¢n Su rez" "Forward" 10 8
"6382" "2013-14" "Real Madrid" "Asier Illarramendi Andonegi" "Midfielder" 7 2
"6383" "2013-14" "Real Madrid" "µlvaro Arbeloa Coca" "Midfielder" 11 0
"6384" "2013-14" "Real Madrid" "µlvaro Borja Morata Mart¡n" "Forward" 2 8
"6385" "2013-14" "Real Madrid" "Raphal Varane" "Defender" 11 0
"6386" "2013-14" "Real Madrid" "Sami Khedira" "Midfielder" 6 1
"6387" "2013-14" "Real Madrid" "Jes Rodr¡guez Ruiz" "Forward" 2 5
"6388" "2013-14" "Real Madrid" "Jos Ignacio Fern ndez Iglesias" "Defender" 8 0
"6389" "2013-14" "Real Madrid" "Fabio Alexandre Da Silva Coentrao" "Midfielder" 4 0
"6394" "2013-14" "Athletic Club" "Andoni Iraola Sagarna" "Midfielder" 26 1
"6395" "2013-14" "Athletic Club" "Mikel Balenziaga Oruesagasti" "Midfielder" 26 0
"6396" "2013-14" "Athletic Club" "Aymeric Laporte" "Defender" 29 2
"6397" "2013-14" "Athletic Club" "Markel Susaeta Laskurain" "Midfielder" 14 6
"6398" "2013-14" "Athletic Club" "Mikel Rico Moreno" "Midfielder" 17 5
"6399" "2013-14" "Athletic Club" "Ander Herrera Agera" "Midfielder" 14 5
"6400" "2013-14" "Athletic Club" "Ander Iturraspe Derteano" "Midfielder" 26 0
"6401" "2013-14" "Athletic Club" "Carlos Gurpegui Nausia" "Midfielder" 26 2
"6402" "2013-14" "Athletic Club" "Iker Muniain Go¤i" "Forward" 20 7
"6403" "2013-14" "Athletic Club" "Aritz Aduriz Zubeldia" "Forward" 15 16
"6404" "2013-14" "Athletic Club" "àscar De Marcos Arana" "Forward" 14 5
"6405" "2013-14" "Athletic Club" "Mikel San Jos Dom¡nguez" "Defender" 19 5
"6406" "2013-14" "Athletic Club" "Be¤at Etxebarr¡a Urkiaga" "Midfielder" 5 1
"6407" "2013-14" "Athletic Club" "Gaizka Toquero Pinedo" "Forward" 3 0
"6408" "2013-14" "Athletic Club" "Ibai G¢mez Prez" "Forward" 2 8
"6409" "2013-14" "Athletic Club" "Erik Mor n Arribas" "Midfielder" 2 0
"6410" "2013-14" "Athletic Club" "Guillermo Fern ndez Hierro" "Forward" 1 1
"6411" "2013-14" "Athletic Club" "Enrique Sola Clemente" "Forward" 2 1
"6412" "2013-14" "Athletic Club" "Enric Saborit Teixidor" "Defender" 2 0
"6413" "2013-14" "Athletic Club" "Xabier Etxeita Gorritxategi" "Defender" 2 0
"6416" "2013-14" "Sevilla" "Jorge And£jar Moreno" "Midfielder" 22 3
"6417" "2013-14" "Sevilla" "Alberto Moreno Prez" "Midfielder" 24 3
"6418" "2013-14" "Sevilla" "Federico Juli n Fazio" "Defender" 25 2
"6419" "2013-14" "Sevilla" "Nicol s Mart¡n Pareja" "Defender" 19 0
"6420" "2013-14" "Sevilla" "Daniel Filipe Martins Carrio" "Defender" 20 2
"6421" "2013-14" "Sevilla" "Ivan Rakitic" "Midfielder" 27 12
"6422" "2013-14" "Sevilla" "Vicente Iborra De la Fuente" "Midfielder" 16 3
"6423" "2013-14" "Sevilla" "Stphane M'Bia Etoundi" "Midfielder" 9 3
"6424" "2013-14" "Sevilla" "Carlos Arturo Bacca Ahumada" "Forward" 9 14
"6425" "2013-14" "Sevilla" "V¡ctor Mach¡n Prez" "Forward" 13 4
"6426" "2013-14" "Sevilla" "Kevin Gameiro" "Forward" 10 15
"6427" "2013-14" "Sevilla" "Fernando Navarro Corbacho" "Midfielder" 20 0
"6428" "2013-14" "Sevilla" "Jairo Samperio Bustara" "Midfielder" 5 4
"6429" "2013-14" "Sevilla" "Diogo Gomes Jos Rosario Figueiras" "Midfielder" 17 1
"6430" "2013-14" "Sevilla" "Jos Antonio Reyes Calder¢n" "Forward" 3 0
"6431" "2013-14" "Sevilla" "Marko Marin" "Forward" 6 0
"6432" "2013-14" "Sevilla" "Piotr Trochowski" "Midfielder" 3 0
"6433" "2013-14" "Sevilla" "Sebasti n Carlos Crist¢foro Pepe" "Midfielder" 1 0
"6434" "2013-14" "Sevilla" "Juan Torres Ruiz" "Defender" 6 1
"6435" "2013-14" "Sevilla" "Diego Perotti" "Midfielder" 2 1
"6436" "2013-14" "Sevilla" "Bryan Mart¡n Rabello Mella" "Forward" 1 0
"6437" "2013-14" "Sevilla" "Carlos Fern ndez Luna" "Forward" 2 0
"6439" "2013-14" "Sevilla" "Antonio Jes£s Cot n Prez" "Midfielder" 2 0
"6440" "2013-14" "Sevilla" "Moiss Delgado L¢pez" "Defender" 1 0
"6445" "2013-14" "Villarreal" "Mario Gaspar Prez Mart¡nez" "Midfielder" 36 1
"6446" "2013-14" "Villarreal" "Jaume Vicent Costa Jord " "Midfielder" 26 1
"6447" "2013-14" "Villarreal" "Mateo Pablo Musacchio" "Defender" 31 1
"6448" "2013-14" "Villarreal" "Jos Antonio Dorado Ram¡rez" "Midfielder" 15 0
"6449" "2013-14" "Villarreal" "Bruno Soriano Llido" "Midfielder" 29 6
"6450" "2013-14" "Villarreal" "Rubn Gracia Calmache" "Midfielder" 16 3
"6451" "2013-14" "Villarreal" "Manuel Trigueros Mu¤oz" "Midfielder" 10 2
"6452" "2013-14" "Villarreal" "Tom s Pina Isla" "Midfielder" 12 2
"6453" "2013-14" "Villarreal" "Giovani Dos Santos Ram¡rez" "Forward" 14 11
"6454" "2013-14" "Villarreal" "Ikechukwu Tongololiki Mawakavamba Jawarapawara Uche" "Forward" 10 13
"6455" "2013-14" "Villarreal" "Javier Ignacio Aquino Carmona" "Midfielder" 10 1
"6456" "2013-14" "Villarreal" "Jonathan Pereira Rodr¡guez" "Forward" 2 4
"6457" "2013-14" "Villarreal" "Jeremy Louis Perbet" "Forward" 6 10
"6458" "2013-14" "Villarreal" "Gabriel Armando De Abreu" "Defender" 16 0
"6459" "2013-14" "Villarreal" "Moiss G¢mez Bordonado" "Forward" 7 2
"6460" "2013-14" "Villarreal" "Bojan Jokic" "Defender" 14 0
"6461" "2013-14" "Villarreal" "Hern n Arsenio Prez Gonz lez" "Midfielder" 2 1
"6462" "2013-14" "Villarreal" "Aleksandar Pantic" "Defender" 5 0
"6463" "2013-14" "Villarreal" "Mat¡as Nahuel Leiva Esquivel" "Forward" 1 0
"6464" "2013-14" "Villarreal" "Pablo I¤iguez de Heredia Larraz" "Midfielder" 2 0
"6467" "2013-14" "Real Sociedad" "Carlos Mart¡nez D¡ez" "Midfielder" 21 0
"6468" "2013-14" "Real Sociedad" "Jos µngel Valds D¡az" "Midfielder" 21 1
"6469" "2013-14" "Real Sociedad" "Mikel Gonz lez De Mart¡n" "Defender" 15 0
"6470" "2013-14" "Real Sociedad" "I¤igo Mart¡nez Berridi" "Defender" 34 2
"6471" "2013-14" "Real Sociedad" "Markel Bergara Larra¤aga" "Midfielder" 26 1
"6472" "2013-14" "Real Sociedad" "Antoine Griezmann" "Midfielder" 18 17
"6473" "2013-14" "Real Sociedad" "Rubn Pardo Gutirrez" "Midfielder" 8 3
"6474" "2013-14" "Real Sociedad" "David Zurutuza Veillet" "Midfielder" 7 1
"6475" "2013-14" "Real Sociedad" "Carlos Alberto Vela Garrido" "Forward" 29 16
"6476" "2013-14" "Real Sociedad" "Imanol Agirretxe Arruti" "Forward" 9 8
"6477" "2013-14" "Real Sociedad" "Xabier Prieto Argarate" "Midfielder" 16 2
"6478" "2013-14" "Real Sociedad" "Ion Ansotegi Gorostola" "Defender" 16 2
"6479" "2013-14" "Real Sociedad" "Gonzalo Castro Irizabal" "Midfielder" 4 2
"6480" "2013-14" "Real Sociedad" "Haris Seferovic" "Forward" 2 2
"6481" "2013-14" "Real Sociedad" "Alberto De la Bella Madue¤o" "Midfielder" 15 1
"6482" "2013-14" "Real Sociedad" "Gorka Elustondo Urkola" "Midfielder" 7 0
"6483" "2013-14" "Real Sociedad" "Joseba Zald£a Bengoetxea" "Midfielder" 9 0
"6485" "2013-14" "Real Sociedad" "Liassine Cadamuro-Betaiba" "Defender" 4 0
"6486" "2013-14" "Real Sociedad" "Esteban Flix Granero Molina" "Midfielder" 1 0
"6487" "2013-14" "Real Sociedad" "Daniel Estrada Aguirrezabalaga" "Midfielder" 2 0
"6488" "2013-14" "Real Sociedad" "Jon Gazta¤aga Arrospide" "Defender" 1 0
"6489" "2013-14" "Real Sociedad" "Marco Sangalli Fuentes" "Forward" 1 0
"6491" "2013-14" "Valencia" "Joao Pedro Da Silva Pereira" "Midfielder" 22 0
"6492" "2013-14" "Valencia" "Jeremy Mathieu" "Midfielder" 29 3
"6493" "2013-14" "Valencia" "Ricardo Miguel Moreira da Costa" "Defender" 17 3
"6494" "2013-14" "Valencia" "Antonio Barrag n Fern ndez" "Midfielder" 13 0
"6495" "2013-14" "Valencia" "Daniel Parejo Mu¤oz" "Midfielder" 18 4
"6496" "2013-14" "Valencia" "Juan Bernat Velasco" "Midfielder" 25 1
"6497" "2013-14" "Valencia" "Javier Fuego Mart¡nez" "Midfielder" 21 2
"6498" "2013-14" "Valencia" "Sofiane Feghouli" "Midfielder" 14 4
"6499" "2013-14" "Valencia" "Jonas Gonalves Oliveira" "Forward" 12 10
"6500" "2013-14" "Valencia" "Francisco Alc cer Garc¡a" "Forward" 9 6
"6501" "2013-14" "Valencia" "Federico Nicol s Cartabia" "Midfielder" 4 0
"6502" "2013-14" "Valencia" "Ever Maximiliano David Banega" "Midfielder" 7 1
"6503" "2013-14" "Valencia" "Pablo Daniel Piatti" "Forward" 6 5
"6504" "2013-14" "Valencia" "Eduardo Jes£s Vargas Rojas" "Forward" 5 3
"6505" "2013-14" "Valencia" "Jos Andrs Guardado Hern ndez" "Forward" 9 0
"6506" "2013-14" "Valencia" "Oriol Romeu Vidal" "Midfielder" 10 0
"6507" "2013-14" "Valencia" "Dorlan Mauricio Pabon R¡os" "Forward" 5 3
"6508" "2013-14" "Valencia" "Hlder Manuel Marques Postiga" "Forward" 6 3
"6509" "2013-14" "Valencia" "V¡ctor Ruiz Torre" "Defender" 7 1
"6510" "2013-14" "Valencia" "Miguel Alfonso Herrero Javaloyas" "Forward" 2 0
"6511" "2013-14" "Valencia" "Seydou Keita" "Midfielder" 7 1
"6512" "2013-14" "Valencia" "Philippe Senderos" "Defender" 6 0
"6513" "2013-14" "Valencia" "R£ben Miguel Nunes Vezo" "Defender" 4 1
"6515" "2013-14" "Valencia" "Adil Rami" "Defender" 3 0
"6516" "2013-14" "Valencia" "Jos Luis Gay  Pe¤a" "Midfielder" 1 0
"6518" "2013-14" "Celta de Vigo" "Andreu Fonts Prat" "Defender" 31 0
"6519" "2013-14" "Celta de Vigo" "Hugo Mallo Novegil" "Defender" 31 0
"6520" "2013-14" "Celta de Vigo" "Gustavo Daniel Cabral" "Defender" 20 1
"6521" "2013-14" "Celta de Vigo" "Jonathan Castro Otto" "Defender" 22 0
"6522" "2013-14" "Celta de Vigo" "Augusto Mat¡as Fern ndez" "Midfielder" 9 2
"6523" "2013-14" "Celta de Vigo" "Rafael Alc ntara Do Nascimento" "Midfielder" 20 4
"6524" "2013-14" "Celta de Vigo" "Borja Oubi¤a Melndez" "Midfielder" 19 1
"6525" "2013-14" "Celta de Vigo" "Charles Dias De Oliveira" "Forward" 13 12
"6526" "2013-14" "Celta de Vigo" "Manuel Agudo Dur n" "Forward" 15 14
"6527" "2013-14" "Celta de Vigo" "Alejandro L¢pez S nchez" "Forward" 8 5
"6528" "2013-14" "Celta de Vigo" "Fabi n Ariel Orellana Valenzuela" "Forward" 14 5
"6529" "2013-14" "Celta de Vigo" "Michael Krohn-Dehli" "Midfielder" 13 0
"6530" "2013-14" "Celta de Vigo" "Santiago Mina Lorenzo" "Forward" 3 2
"6531" "2013-14" "Celta de Vigo" "Jon Aurtenetxe Borde" "Midfielder" 15 0
"6532" "2013-14" "Celta de Vigo" "David Costas Cordal" "Defender" 12 0
"6533" "2013-14" "Celta de Vigo" "Levy Clement Madinda" "Midfielder" 4 0
"6534" "2013-14" "Celta de Vigo" "Antonio Rodr¡guez Dovale" "Forward" 10 0
"6536" "2013-14" "Celta de Vigo" "I¤igo L¢pez Monta¤a" "Defender" 4 1
"6537" "2013-14" "Celta de Vigo" "David Rodr¡guez S nchez" "Forward" 1 0
"6542" "2013-14" "Levante" "Pedro L¢pez Mu¤oz" "Midfielder" 22 1
"6543" "2013-14" "Levante" "Juan Francisco Garc¡a Garc¡a" "Midfielder" 33 0
"6544" "2013-14" "Levante" "Loukas Vyntra" "Defender" 29 2
"6545" "2013-14" "Levante" "David Navarro Pedr¢s" "Defender" 27 1
"6546" "2013-14" "Levante" "Papakouly Diop" "Midfielder" 23 4
"6547" "2013-14" "Levante" "Simao Mate Junior" "Midfielder" 24 1
"6548" "2013-14" "Levante" "Rubn Garc¡a Santos" "Midfielder" 13 2
"6549" "2013-14" "Levante" "Andreas Ivanschitz" "Midfielder" 5 3
"6550" "2013-14" "Levante" "David Barral Torres" "Forward" 14 7
"6551" "2013-14" "Levante" "Nabil El Zhar" "Forward" 4 4
"6552" "2013-14" "Levante" "Jordi Xumetra Feliu" "Midfielder" 9 1
"6553" "2013-14" "Levante" "Nikolaos Karabelas" "Midfielder" 13 0
"6554" "2013-14" "Levante" "Papa Babacar Diawara" "Forward" 4 3
"6555" "2013-14" "Levante" "Srgio Ricardo Da Silva Pinto" "Midfielder" 4 0
"6556" "2013-14" "Levante" "Hctor Rodas Ram¡rez" "Defender" 12 0
"6557" "2013-14" "Levante" "Issam El Adoua" "Defender" 8 0
"6558" "2013-14" "Levante" "V¡ctor Manuel Casades£s Casta¤o" "Forward" 7 1
"6559" "2013-14" "Levante" "Pedro R¡os Maestre" "Forward" 3 1
"6560" "2013-14" "Levante" "Mohamed Lamine Sissoko" "Midfielder" 3 0
"6562" "2013-14" "Levante" "Christian Lell" "Midfielder" 3 0
"6564" "2013-14" "Levante" "Alberto G¢mez Fern ndez" "Defender" 1 0
"6568" "2013-14" "M laga" "Jes£s G mez Duarte" "Midfielder" 25 0
"6569" "2013-14" "M laga" "Vitorino Gabriel Pacheco Antunes" "Midfielder" 32 0
"6570" "2013-14" "M laga" "Sergio S nchez Ortega" "Defender" 25 0
"6571" "2013-14" "M laga" "Marcos Alberto Angeleri" "Defender" 21 0
"6572" "2013-14" "M laga" "Ignacio Camacho Barnola" "Midfielder" 24 5
"6573" "2013-14" "M laga" "Sergi Darder Moll" "Midfielder" 18 2
"6574" "2013-14" "M laga" "Fernando Dami n Tissone" "Midfielder" 16 1
"6575" "2013-14" "M laga" "Roque Luis Santa Cruz Cantero" "Forward" 16 6
"6576" "2013-14" "M laga" "Samuel Garc¡a S nchez" "Forward" 4 4
"6577" "2013-14" "M laga" "Nordin Amrabat" "Forward" 10 2
"6578" "2013-14" "M laga" "Eliseu Pereira Dos Santos" "Midfielder" 11 2
"6579" "2013-14" "M laga" "Francisco Portillo Soler" "Midfielder" 9 3
"6580" "2013-14" "M laga" "Sergio Paulo Barbosa Valente" "Midfielder" 11 2
"6581" "2013-14" "M laga" "Juan Miguel Jimnez L¢pez" "Forward" 4 4
"6582" "2013-14" "M laga" "Weligton Robson Pena De Oliveira" "Defender" 13 1
"6583" "2013-14" "M laga" "Fl vio Nunes Ferreira" "Midfielder" 14 0
"6585" "2013-14" "M laga" "Mounir El Hamdaoui" "Forward" 1 3
"6587" "2013-14" "M laga" "Fabrice Olinga Essono" "Forward" 1 0
"6588" "2013-14" "M laga" "Oleksandr Iakovenko" "Midfielder" 1 1
"6592" "2013-14" "M laga" "Roberto Leandro Chen Rodr¡guez" "Defender" 2 0
"6594" "2013-14" "Rayo Vallecano" "Roberto Rom n Triguero" "Midfielder" 17 0
"6595" "2013-14" "Rayo Vallecano" "Anaitz Arbilla Zabala" "Defender" 23 1
"6596" "2013-14" "Rayo Vallecano" "Jos Ignacio Mart¡nez Garc¡a" "Defender" 17 0
"6597" "2013-14" "Rayo Vallecano" "Roberto Trashorras Gayoso" "Midfielder" 32 1
"6598" "2013-14" "Rayo Vallecano" "Sa£l ¥¡guez Escl pez" "Midfielder" 31 2
"6599" "2013-14" "Rayo Vallecano" "Iago Falqu Silva" "Midfielder" 12 3
"6600" "2013-14" "Rayo Vallecano" "Alejandro G lvez Jimena" "Midfielder" 22 2
"6601" "2013-14" "Rayo Vallecano" "Alberto Bueno Calvo" "Forward" 13 11
"6602" "2013-14" "Rayo Vallecano" "Joaqu¡n Oscar Larrivey" "Forward" 19 12
"6603" "2013-14" "Rayo Vallecano" "Alhassane Bangoura" "Forward" 14 0
"6604" "2013-14" "Rayo Vallecano" "Jos Ra£l Baena Urdiales" "Midfielder" 7 0
"6605" "2013-14" "Rayo Vallecano" "Jos Eduardo Rosa Vale Castro" "Defender" 18 0
"6606" "2013-14" "Rayo Vallecano" "Rubn Rochina Naixes" "Forward" 2 3
"6607" "2013-14" "Rayo Vallecano" "Adri n Gonz lez Morales" "Midfielder" 7 1
"6608" "2013-14" "Rayo Vallecano" "Johan Andrs Mojica Palacio" "Midfielder" 6 0
"6609" "2013-14" "Rayo Vallecano" "Razvan Dinca Rat" "Defender" 7 0
"6611" "2013-14" "Rayo Vallecano" "Leonel Ezequiel Galeano" "Defender" 3 0
"6615" "2013-14" "Rayo Vallecano" "Borja L¢pez Menndez" "Defender" 2 0
"6617" "2013-14" "Rayo Vallecano" "Sergio Rodr¡guez Garc¡a" "Defender" 1 0
"6620" "2013-14" "Getafe" "Juan Valera Esp¡n" "Midfielder" 19 0
"6621" "2013-14" "Getafe" "Lisandro Ezequiel L¢pez Dessypris" "Defender" 22 3
"6622" "2013-14" "Getafe" "Alexis Ruano Delgado" "Defender" 25 0
"6623" "2013-14" "Getafe" "Rafael L¢pez G¢mez" "Defender" 23 0
"6624" "2013-14" "Getafe" "Borja Fern ndez Fern ndez" "Midfielder" 14 0
"6625" "2013-14" "Getafe" "µngel Lafita Castillo" "Midfielder" 13 7
"6626" "2013-14" "Getafe" "Pablo Sarabia Garc¡a" "Midfielder" 11 1
"6627" "2013-14" "Getafe" "Pedro Le¢n S nchez Gil" "Forward" 22 7
"6628" "2013-14" "Getafe" "Diego Castro Jimnez" "Forward" 17 1
"6629" "2013-14" "Getafe" "Ciprian Marica" "Forward" 13 6
"6630" "2013-14" "Getafe" "Adri n Colunga Prez" "Forward" 7 4
"6631" "2013-14" "Getafe" "Pedro Mosquera Parada" "Midfielder" 11 0
"6632" "2013-14" "Getafe" "Sergio Escudero Palomo" "Defender" 13 2
"6633" "2013-14" "Getafe" "Roberto Lago Soto" "Midfielder" 14 0
"6634" "2013-14" "Getafe" "Mehdi Gregory Giuseppe Lacen" "Midfielder" 7 0
"6635" "2013-14" "Getafe" "µlvaro Arroyo Mart¡nez" "Midfielder" 13 1
"6636" "2013-14" "Getafe" "Juan Antonio Rodr¡guez Villamuela" "Midfielder" 10 0
"6637" "2013-14" "Getafe" "Miguel Marcos Madera" "Midfielder" 4 0
"6638" "2013-14" "Getafe" "Jaime Gavil n Mart¡nez" "Midfielder" 2 0
"6640" "2013-14" "Getafe" "Nicol s Ladislao Fedor Flores" "Forward" 1 2
"6641" "2013-14" "Getafe" "Alberto Lopo Garc¡a" "Defender" 1 0
"6642" "2013-14" "Getafe" "Carlos Mart¡n Vigaray" "Defender" 1 0
"6645" "2013-14" "Espanyol" "Hctor Alfredo Moreno Herrera" "Defender" 30 1
"6646" "2013-14" "Espanyol" "Juan Rafael Fuentes Hern ndez" "Midfielder" 30 0
"6647" "2013-14" "Espanyol" "Diego Daniel Colotto" "Defender" 30 4
"6648" "2013-14" "Espanyol" "Ra£l Rodr¡guez Navarro" "Defender" 12 0
"6649" "2013-14" "Espanyol" "David L¢pez Silva" "Midfielder" 26 2
"6650" "2013-14" "Espanyol" "Javier L¢pez Rodr¡guez" "Midfielder" 30 0
"6651" "2013-14" "Espanyol" "V¡ctor S nchez Mata" "Midfielder" 26 4
"6652" "2013-14" "Espanyol" "Simao Pedro Fonseca Sabrosa" "Midfielder" 5 0
"6653" "2013-14" "Espanyol" "Sergio Garc¡a De la Fuente" "Forward" 30 12
"6654" "2013-14" "Espanyol" "Christian Ricardo Stuani Curbelo" "Forward" 21 6
"6655" "2013-14" "Espanyol" "Luis Miguel Afonso Fernandes" "Forward" 2 3
"6656" "2013-14" "Espanyol" "Jhon Andrs C¢rdoba Copete" "Forward" 2 4
"6657" "2013-14" "Espanyol" "Abraham Gonz lez Casanova" "Midfielder" 3 0
"6659" "2013-14" "Espanyol" "Sidnei Rechel Da Silva J£nior" "Defender" 11 0
"6660" "2013-14" "Espanyol" "Manuel Lanzarote Bruno" "Forward" 1 1
"6661" "2013-14" "Espanyol" "Gabriel Torje" "Forward" 1 0
"6662" "2013-14" "Espanyol" "Thievy Guivane Bifouma Koulossa" "Forward" 1 3
"6664" "2013-14" "Espanyol" "Joan Capdevila Mndez" "Midfielder" 2 0
"6665" "2013-14" "Espanyol" "Felipe Mattioni Rohde" "Defender" 2 0
"6667" "2013-14" "Granada" "Allan Romeo Nyom" "Defender" 24 0
"6668" "2013-14" "Granada" "Brayan Alexis Angulo Le¢n" "Defender" 32 0
"6669" "2013-14" "Granada" "Jeison Fabi n Murillo Cer¢n" "Defender" 28 1
"6670" "2013-14" "Granada" "Diego Mainz Garc¡a" "Defender" 13 0
"6671" "2013-14" "Granada" "Manuel Rolando Iturra Urrutia" "Midfielder" 29 1
"6672" "2013-14" "Granada" "Yacine Nasr Eddine Brahimi" "Midfielder" 19 3
"6673" "2013-14" "Granada" "Francisco Manuel Rico Castro" "Midfielder" 26 2
"6674" "2013-14" "Granada" "Jos Luis Garc¡a Del Pozo" "Midfielder" 17 2
"6675" "2013-14" "Granada" "Youssef El Arabi" "Forward" 18 12
"6676" "2013-14" "Granada" "Francisco Medina Luna" "Forward" 9 5
"6677" "2013-14" "Granada" "Iv n S nchez-Rico Soto" "Forward" 2 2
"6678" "2013-14" "Granada" "Diego Mario Buonanotte Rende" "Midfielder" 3 0
"6679" "2013-14" "Granada" "Dimitri Christophe Foulquier" "Midfielder" 9 0
"6680" "2013-14" "Granada" "Michael Pereira" "Forward" 2 0
"6681" "2013-14" "Granada" "Pape Malickou Diakhat" "Defender" 10 0
"6682" "2013-14" "Granada" "Alexandre Serge Coeff" "Defender" 7 0
"6683" "2013-14" "Granada" "Odion Jude Ighalo" "Forward" 1 2
"6684" "2013-14" "Granada" "Hassan Yebda" "Midfielder" 3 1
"6685" "2013-14" "Granada" "Tiago Abiola Delfim Almeida Ilori" "Defender" 9 0
"6686" "2013-14" "Granada" "Mohammed Fatau" "Midfielder" 3 0
"6691" "2013-14" "Elche" "Dami n Nicol s Su rez Su rez" "Defender" 29 1
"6692" "2013-14" "Elche" "Domingo Cisma Gonz lez" "Midfielder" 17 0
"6693" "2013-14" "Elche" "Alberto Tom s Bot¡a Rabasco" "Defender" 29 0
"6694" "2013-14" "Elche" "David Rodr¡guez Lomb n" "Defender" 25 1
"6695" "2013-14" "Elche" "Rubn Salvador Prez Del M rmol" "Midfielder" 26 0
"6696" "2013-14" "Elche" "Carles Gil de Pareja Vicent" "Midfielder" 21 1
"6697" "2013-14" "Elche" "Carlos Alberto S nchez Moreno" "Midfielder" 18 0
"6698" "2013-14" "Elche" "Javier M rquez Moreno" "Midfielder" 10 2
"6699" "2013-14" "Elche" "Ferr n Corominas Telechea" "Forward" 24 5
"6700" "2013-14" "Elche" "Fidel Chaves De la Torre" "Forward" 7 2
"6701" "2013-14" "Elche" "Richmond Boakye Yiadom" "Forward" 2 6
"6702" "2013-14" "Elche" "Manuel Del Moral Fern ndez" "Forward" 3 2
"6703" "2013-14" "Elche" "Eduard Alb car Gallego" "Midfielder" 17 3
"6704" "2013-14" "Elche" "Sergio Pelegr¡n L¢pez" "Defender" 15 0
"6705" "2013-14" "Elche" "Cristian Ignacio Herrera Prez" "Forward" 3 3
"6706" "2013-14" "Elche" "Aar¢n ¥¡guez Escl pez" "Midfielder" 2 1
"6707" "2013-14" "Elche" "Alberto Rivera Pizarro" "Midfielder" 5 0
"6708" "2013-14" "Elche" "Cristian Sapunaru" "Midfielder" 3 1
"6709" "2013-14" "Elche" "Sergio Mart¡nez Mantec¢n" "Midfielder" 2 0
"6710" "2013-14" "Elche" "Garry Mendes Rodrigues" "Forward" 2 1
"6712" "2013-14" "Elche" "Charlie Dean I'Anson" "Defender" 2 0
"6717" "2013-14" "Almer¡a" "µngel Trujillo Canorea" "Defender" 36 1
"6718" "2013-14" "Almer¡a" "Marco Natanael Torsiglieri" "Defender" 25 1
"6719" "2013-14" "Almer¡a" "Rafael Ramos Lozano" "Defender" 23 0
"6720" "2013-14" "Almer¡a" "Jos Antonio Garc¡a Rabasco" "Midfielder" 27 8
"6721" "2013-14" "Almer¡a" "Jes£s Joaqu¡n Fern ndez S enz de la Torre" "Midfielder" 14 3
"6722" "2013-14" "Almer¡a" "Sebasti n Rak n Dubarbier Bruschini" "Midfielder" 21 1
"6723" "2013-14" "Almer¡a" "Fernando Soriano Marco" "Midfielder" 3 4
"6724" "2013-14" "Almer¡a" "Ram¢n Olamilekan Azeez" "Midfielder" 17 2
"6725" "2013-14" "Almer¡a" "Aleix Vidal Parreu" "Forward" 24 6
"6726" "2013-14" "Almer¡a" "Rodrigo R¡os Lozano" "Forward" 11 8
"6727" "2013-14" "Almer¡a" "àscar D¡az Gonz lez" "Forward" 2 4
"6728" "2013-14" "Almer¡a" "Marcos Tbar Ramiro" "Midfielder" 9 0
"6729" "2013-14" "Almer¡a" "Miguel µngel Garc¡a Prez-Rold n" "Midfielder" 3 1
"6730" "2013-14" "Almer¡a" "Hlder Rodrigues Barbosa Jorge Leal" "Forward" 3 1
"6731" "2013-14" "Almer¡a" "Nlson Augusto Tomar Marcos" "Defender" 12 0
"6732" "2013-14" "Almer¡a" "Jonathan Sundy Zongo" "Forward" 6 1
"6733" "2013-14" "Almer¡a" "Hern n Dar¡o Pellerano" "Defender" 10 0
"6734" "2013-14" "Almer¡a" "Jos Manuel Jimnez Ortiz" "Midfielder" 8 0
"6735" "2013-14" "Almer¡a" "Christian Fern ndez Salas" "Midfielder" 3 0
"6736" "2013-14" "Almer¡a" "Francisco Manuel Vlez Jimnez" "Midfielder" 2 1
"6737" "2013-14" "Almer¡a" "Ra£l Garc¡a Carnero" "Midfielder" 1 0
"6739" "2013-14" "Almer¡a" "Hans Alexis Mart¡nez Cabrera" "Defender" 1 0
"6744" "2013-14" "Osasuna" "Dami Abella Prez" "Midfielder" 28 0
"6745" "2013-14" "Osasuna" "Alejandro Arribas Garrido" "Defender" 34 1
"6746" "2013-14" "Osasuna" "Jordan Loties" "Defender" 27 0
"6747" "2013-14" "Osasuna" "Marc Bertr n Vilanova" "Midfielder" 26 0
"6748" "2013-14" "Osasuna" "Francisco Andrs Silva Gajardo" "Midfielder" 24 0
"6749" "2013-14" "Osasuna" "µlvaro Cejudo Carmona" "Midfielder" 7 2
"6750" "2013-14" "Osasuna" "Emiliano Daniel Armenteros" "Midfielder" 16 4
"6751" "2013-14" "Osasuna" "Roberto Torres Morales" "Midfielder" 13 5
"6752" "2013-14" "Osasuna" "Miguel µngel De las Cuevas Barber " "Midfielder" 5 0
"6753" "2013-14" "Osasuna" "Oriol Riera Magem" "Forward" 22 13
"6754" "2013-14" "Osasuna" "Francisco Pu¤al Mart¡nez" "Midfielder" 13 1
"6755" "2013-14" "Osasuna" "Manuel Jes£s Ortiz Toribio" "Defender" 9 0
"6756" "2013-14" "Osasuna" "Oier Sanjurjo Mat" "Midfielder" 8 2
"6757" "2013-14" "Osasuna" "Raoul Cedric Lo" "Midfielder" 10 0
"6758" "2013-14" "Osasuna" "Miguel Fla¤o Bezunartea" "Defender" 10 0
"6759" "2013-14" "Osasuna" "Joan Oriol Gracia" "Midfielder" 6 0
"6760" "2013-14" "Osasuna" "Carlos Javier Acu¤a Caballero" "Forward" 2 3
"6761" "2013-14" "Osasuna" "Sisinio Gonz lez Mart¡nez" "Midfielder" 2 0
"6767" "2013-14" "Valladolid" "Antonio Rukavina" "Midfielder" 34 1
"6768" "2013-14" "Valladolid" "Carlos Gonz lez Pe¤a" "Midfielder" 36 1
"6769" "2013-14" "Valladolid" "Marc Valiente Hern ndez" "Defender" 24 1
"6770" "2013-14" "Valladolid" "Zakarya Bergdich" "Defender" 9 0
"6771" "2013-14" "Valladolid" "Jes£s Rueda Ambrosio" "Midfielder" 32 1
"6772" "2013-14" "Valladolid" "µlvaro Rubio Robres" "Midfielder" 19 0
"6773" "2013-14" "Valladolid" "Fausto Rossi" "Midfielder" 18 1
"6774" "2013-14" "Valladolid" "Daniel Alexander Larsson" "Midfielder" 2 3
"6775" "2013-14" "Valladolid" "Javier Guerra Rodr¡guez" "Forward" 23 15
"6776" "2013-14" "Valladolid" "Patrick Ebert" "Forward" 7 3
"6777" "2013-14" "Valladolid" "Juli n Omar Ramos Su rez" "Midfielder" 3 0
"6778" "2013-14" "Valladolid" "àscar Javier Gonz lez Marcos" "Midfielder" 14 1
"6779" "2013-14" "Valladolid" "Valdet Rama" "Forward" 4 1
"6780" "2013-14" "Valladolid" "Mateus Alberto Contreiras Gonalves" "Forward" 3 3
"6781" "2013-14" "Valladolid" "V¡ctor Prez Alonso" "Midfielder" 6 1
"6782" "2013-14" "Valladolid" "Stefan Mitrovic" "Defender" 16 0
"6783" "2013-14" "Valladolid" "Llu¡s Sastre Reus" "Midfielder" 8 0
"6784" "2013-14" "Valladolid" "Javier Baraja Vegas" "Midfielder" 3 0
"6785" "2013-14" "Valladolid" "Humberto Osorio Botello" "Forward" 1 4
"6787" "2013-14" "Valladolid" "Gilberto Garc¡a Olarte" "Defender" 3 1
"6788" "2013-14" "Valladolid" "Heinz Barmettler Veloz" "Defender" 1 0
"6790" "2013-14" "Betis" "Francisco Javier Chica Torres" "Midfielder" 18 2
"6791" "2013-14" "Betis" "Paulo Afonso Santos J£nior" "Defender" 17 0
"6792" "2013-14" "Betis" "Antonio Amaya Carazo" "Defender" 20 1
"6793" "2013-14" "Betis" "Jordi Figueras Montel" "Defender" 20 1
"6794" "2013-14" "Betis" "Lorenzo Enrique Reyes Vicencio" "Midfielder" 14 1
"6795" "2013-14" "Betis" "Juan Carlos Prez L¢pez" "Midfielder" 8 0
"6796" "2013-14" "Betis" "Alfred N'Diaye" "Midfielder" 15 0
"6797" "2013-14" "Betis" "Juan Francisco Moreno Fuertes" "Forward" 20 1
"6798" "2013-14" "Betis" "Jorge Molina Vidal" "Forward" 19 9
"6799" "2013-14" "Betis" "Rubn Castro Mart¡n" "Forward" 19 10
"6800" "2013-14" "Betis" "Javier Magro Matilla" "Midfielder" 10 0
"6801" "2013-14" "Betis" "Salvador Sevilla L¢pez" "Forward" 7 4
"6802" "2013-14" "Betis" "Cedric Mabwati Gerard" "Midfielder" 5 0
"6803" "2013-14" "Betis" "Jos Antonio Delgado Villar" "Midfielder" 8 0
"6804" "2013-14" "Betis" "Joan Verd£ Fern ndez" "Midfielder" 8 2
"6805" "2013-14" "Betis" "µlvaro Vadillo Cifuentes" "Midfielder" 2 0
"6806" "2013-14" "Betis" "Ignacio Prez Santamaria" "Midfielder" 14 0
"6807" "2013-14" "Betis" "Damien Perquis" "Defender" 8 0
"6808" "2013-14" "Betis" "D¡dac Vil Rosell¢" "Defender" 9 0
"6809" "2013-14" "Betis" "Xavier Torres Buigues" "Midfielder" 8 0
"6810" "2013-14" "Betis" "Emmanuel Nosakhare Igiebor" "Midfielder" 6 1
"6811" "2013-14" "Betis" "Braian Dami n Rodr¡guez Carballo" "Forward" 2 2
"6812" "2013-14" "Betis" "Manuel Jes£s V zquez Florido" "Forward" 1 0
"6813" "2013-14" "Betis" "Jos Antonio Caro Mart¡nez" "Defender" 1 0
"6814" "2013-14" "Betis" "Markus Steinhfer" "Defender" 1 0
