# Supplementary material for: GWRM: An R Package for Identifying Sources of Variation in Overdispersed Count Data
Source: PLoS One. 2016 Dec 9;11(12):e0167570. doi: 10.1371/journal.pone.0167570 (PMC5148598; doi:10.1371/journal.pone.0167570)
Supplement: S2 File — (TXT) [file pone.0167570.s003.txt]

EXAMPLE 1: NUMBER OF VISITS TO DOCTOR
-------------------------------------

# GWRM fit with a stepwise algorithm

> library(GWRM)
> library(COUNT)
> data(badhealth)
> badhealth.gw0 <- gw(numvisit ~ 1, data = badhealth)
> summary(badhealth.gw0)

Call:  gw(formula = numvisit ~ 1, data = badhealth)

Coefficients:
             Estimate   Std. Error  z value    Pr(>|z|) 
(Intercept)  8.554e-01  4.419e-02   1.936e+01  1.844e-83

Fit:
  log-likelihood  AIC    BIC    df   
  -2283            4572   4587   1124

betaII:
  par       Estimate  Std. Error
  k         1.773977  0.857405  
  ro        4.178057  0.886486  

Degrees of Freedom: Total (i.e. Null);  1124 Residual

Code of convergence: 0  

Method: L-BFGS-B 

> badhealth.finalgw <- step(badhealth.gw0, scope = ~ badh + age, data = badhealth)

Start:  AIC=4572.3
numvisit ~ 1

trying +badh
trying +age
       Df    AIC
+ badh  1 4464.7
+ age   1 4567.8
<none>    4572.3

Step:  AIC=4464.7
numvisit ~ badh

trying -badh
trying +age
       Df    AIC
<none>    4464.7
+ age   1 4466.2
- badh  1 4572.3
> summary(badhealth.finalgw)

Call:  gw(formula = numvisit ~ badh, data = badhealth)

Coefficients:
             Estimate   Std. Error  z value    Pr(>|z|) 
(Intercept)  6.581e-01  4.143e-02   1.589e+01  8.032e-57
badh         1.162e+00  1.069e-01   1.087e+01  1.572e-27

Fit:
  log-likelihood  AIC    BIC    df   
  -2228            4465   4485   1123

betaII:
  par        Estimate   Std. Error
  k          1.567578   0.3305424 
  ro         6.852336   1.8424138 

Degrees of Freedom: Total (i.e. Null);  1123 Residual

Code of convergence: 0  

Method: L-BFGS-B 

# Poisson fit

> badhealth.pois <- glm(numvisit ~ badh + age, family = poisson, data = badhealth)
> summary(badhealth.pois)

Call:
glm(formula = numvisit ~ badh + age, family = poisson, data = badhealth)

Deviance Residuals: 
    Min       1Q   Median       3Q      Max  
-3.6653  -1.9186  -0.6789   0.6292  10.0684  

Coefficients:
            Estimate Std. Error z value Pr(>|z|)    
(Intercept) 0.447022   0.071428   6.258 3.89e-10 ***
badh        1.108331   0.046169  24.006  < 2e-16 ***
age         0.005822   0.001822   3.195   0.0014 ** 
---
Signif. codes:  0 �***� 0.001 �**� 0.01 �*� 0.05 �.� 0.1 � � 1

(Dispersion parameter for poisson family taken to be 1)

    Null deviance: 4020.3  on 1126  degrees of freedom
Residual deviance: 3465.3  on 1124  degrees of freedom
AIC: 5638.6

Number of Fisher Scoring iterations: 5

# NegbinII fit

> library(MASS)
> badhealth.nb <- glm.nb(numvisit ~ badh + age, data = badhealth)
> summary(badhealth.nb)

Call:
glm.nb(formula = numvisit ~ badh + age, data = badhealth, init.theta = 0.9974812528, 
    link = log)

Deviance Residuals: 
    Min       1Q   Median       3Q      Max  
-2.0304  -1.4361  -0.4152   0.3180   3.9516  

Coefficients:
            Estimate Std. Error z value Pr(>|z|)    
(Intercept) 0.404116   0.130847   3.088  0.00201 ** 
badh        1.107342   0.111603   9.922  < 2e-16 ***
age         0.006952   0.003397   2.047  0.04070 *  
---
Signif. codes:  0 �***� 0.001 �**� 0.01 �*� 0.05 �.� 0.1 � � 1

(Dispersion parameter for Negative Binomial(0.9975) family taken to be 1)

    Null deviance: 1355.7  on 1126  degrees of freedom
Residual deviance: 1217.7  on 1124  degrees of freedom
AIC: 4475.3

Number of Fisher Scoring iterations: 1


              Theta:  0.9975 
          Std. Err.:  0.0693 

 2 x log-likelihood:  -4467.2850 

# Predictions by GWRM model

> badh.0 <- subset(badhealth, badh == 0)
> predictions.finalgw.0 <- predict(badhealth.finalgw, newdata = badh.0)
> predictions.finalgw.0[1,]

[1] 1.931035

> badh.1 <- subset(badhealth, badh == 1)
> predictions.finalgw.1 <- predict(badhealth.finalgw, newdata = badh.1)
> predictions.finalgw.1[1,]

[1] 6.173427

# Partition of variance: without covariate age

> partvar(badhealth.finalgw)

$Prop.Variance.Components
     Randomness  Liability Proneness
1     0.2930119 0.15504514 0.5519430
2     0.2930119 0.15504514 0.5519430
3     0.2930119 0.15504514 0.5519430
4     0.2930119 0.15504514 0.5519430
5     0.2930119 0.15504514 0.5519430
6     0.2930119 0.15504514 0.5519430
7     0.2930119 0.15504514 0.5519430
8     0.2930119 0.15504514 0.5519430
9     0.2930119 0.15504514 0.5519430
10    0.1324292 0.07007398 0.7974968
11    0.2930119 0.15504514 0.5519430
12    0.2930119 0.15504514 0.5519430
13    0.2930119 0.15504514 0.5519430
14    0.2930119 0.15504514 0.5519430
15    0.2930119 0.15504514 0.5519430
16    0.1324292 0.07007398 0.7974968
17    0.2930119 0.15504514 0.5519430
18    0.2930119 0.15504514 0.5519430
19    0.2930119 0.15504514 0.5519430
20    0.2930119 0.15504514 0.5519430
21    0.2930119 0.15504514 0.5519430
22    0.2930119 0.15504514 0.5519430
23    0.2930119 0.15504514 0.5519430
24    0.2930119 0.15504514 0.5519430
25    0.2930119 0.15504514 0.5519430
26    0.2930119 0.15504514 0.5519430
27    0.2930119 0.15504514 0.5519430
28    0.2930119 0.15504514 0.5519430
29    0.2930119 0.15504514 0.5519430
30    0.2930119 0.15504514 0.5519430
31    0.2930119 0.15504514 0.5519430
32    0.2930119 0.15504514 0.5519430
33    0.2930119 0.15504514 0.5519430
34    0.2930119 0.15504514 0.5519430
35    0.2930119 0.15504514 0.5519430
36    0.2930119 0.15504514 0.5519430
37    0.2930119 0.15504514 0.5519430
38    0.2930119 0.15504514 0.5519430
39    0.2930119 0.15504514 0.5519430
40    0.2930119 0.15504514 0.5519430
41    0.2930119 0.15504514 0.5519430
42    0.2930119 0.15504514 0.5519430
43    0.2930119 0.15504514 0.5519430
44    0.2930119 0.15504514 0.5519430
45    0.1324292 0.07007398 0.7974968
46    0.2930119 0.15504514 0.5519430
47    0.2930119 0.15504514 0.5519430
48    0.2930119 0.15504514 0.5519430
49    0.1324292 0.07007398 0.7974968
50    0.2930119 0.15504514 0.5519430
51    0.2930119 0.15504514 0.5519430
52    0.2930119 0.15504514 0.5519430
53    0.2930119 0.15504514 0.5519430
54    0.2930119 0.15504514 0.5519430
55    0.2930119 0.15504514 0.5519430
56    0.2930119 0.15504514 0.5519430
57    0.2930119 0.15504514 0.5519430
58    0.2930119 0.15504514 0.5519430
59    0.2930119 0.15504514 0.5519430
60    0.2930119 0.15504514 0.5519430
61    0.2930119 0.15504514 0.5519430
62    0.2930119 0.15504514 0.5519430
63    0.2930119 0.15504514 0.5519430
64    0.2930119 0.15504514 0.5519430
65    0.2930119 0.15504514 0.5519430
66    0.1324292 0.07007398 0.7974968
67    0.2930119 0.15504514 0.5519430
68    0.2930119 0.15504514 0.5519430
69    0.2930119 0.15504514 0.5519430
70    0.2930119 0.15504514 0.5519430
71    0.2930119 0.15504514 0.5519430
72    0.2930119 0.15504514 0.5519430
73    0.2930119 0.15504514 0.5519430
74    0.2930119 0.15504514 0.5519430
75    0.1324292 0.07007398 0.7974968
76    0.2930119 0.15504514 0.5519430
77    0.2930119 0.15504514 0.5519430
78    0.2930119 0.15504514 0.5519430
79    0.2930119 0.15504514 0.5519430
80    0.2930119 0.15504514 0.5519430
81    0.2930119 0.15504514 0.5519430
82    0.2930119 0.15504514 0.5519430
83    0.1324292 0.07007398 0.7974968
84    0.2930119 0.15504514 0.5519430
85    0.2930119 0.15504514 0.5519430
86    0.2930119 0.15504514 0.5519430
87    0.2930119 0.15504514 0.5519430
88    0.2930119 0.15504514 0.5519430
89    0.2930119 0.15504514 0.5519430
90    0.2930119 0.15504514 0.5519430
91    0.2930119 0.15504514 0.5519430
92    0.2930119 0.15504514 0.5519430
93    0.2930119 0.15504514 0.5519430
94    0.1324292 0.07007398 0.7974968
95    0.2930119 0.15504514 0.5519430
96    0.2930119 0.15504514 0.5519430
97    0.1324292 0.07007398 0.7974968
98    0.2930119 0.15504514 0.5519430
99    0.2930119 0.15504514 0.5519430
100   0.2930119 0.15504514 0.5519430
101   0.2930119 0.15504514 0.5519430
102   0.1324292 0.07007398 0.7974968
103   0.2930119 0.15504514 0.5519430
104   0.2930119 0.15504514 0.5519430
105   0.2930119 0.15504514 0.5519430
106   0.2930119 0.15504514 0.5519430
107   0.2930119 0.15504514 0.5519430
108   0.2930119 0.15504514 0.5519430
109   0.2930119 0.15504514 0.5519430
110   0.2930119 0.15504514 0.5519430
111   0.1324292 0.07007398 0.7974968
112   0.2930119 0.15504514 0.5519430
113   0.2930119 0.15504514 0.5519430
114   0.2930119 0.15504514 0.5519430
115   0.2930119 0.15504514 0.5519430
116   0.2930119 0.15504514 0.5519430
117   0.1324292 0.07007398 0.7974968
118   0.1324292 0.07007398 0.7974968
119   0.2930119 0.15504514 0.5519430
120   0.2930119 0.15504514 0.5519430
121   0.2930119 0.15504514 0.5519430
122   0.2930119 0.15504514 0.5519430
123   0.1324292 0.07007398 0.7974968
124   0.2930119 0.15504514 0.5519430
125   0.2930119 0.15504514 0.5519430
126   0.1324292 0.07007398 0.7974968
127   0.2930119 0.15504514 0.5519430
128   0.2930119 0.15504514 0.5519430
129   0.2930119 0.15504514 0.5519430
130   0.2930119 0.15504514 0.5519430
131   0.2930119 0.15504514 0.5519430
132   0.2930119 0.15504514 0.5519430
133   0.2930119 0.15504514 0.5519430
134   0.1324292 0.07007398 0.7974968
135   0.2930119 0.15504514 0.5519430
136   0.1324292 0.07007398 0.7974968
137   0.2930119 0.15504514 0.5519430
138   0.2930119 0.15504514 0.5519430
139   0.2930119 0.15504514 0.5519430
140   0.2930119 0.15504514 0.5519430
141   0.2930119 0.15504514 0.5519430
142   0.2930119 0.15504514 0.5519430
143   0.2930119 0.15504514 0.5519430
144   0.2930119 0.15504514 0.5519430
145   0.2930119 0.15504514 0.5519430
146   0.2930119 0.15504514 0.5519430
147   0.2930119 0.15504514 0.5519430
148   0.2930119 0.15504514 0.5519430
149   0.2930119 0.15504514 0.5519430
150   0.2930119 0.15504514 0.5519430
151   0.2930119 0.15504514 0.5519430
152   0.2930119 0.15504514 0.5519430
153   0.1324292 0.07007398 0.7974968
154   0.2930119 0.15504514 0.5519430
155   0.2930119 0.15504514 0.5519430
156   0.2930119 0.15504514 0.5519430
157   0.2930119 0.15504514 0.5519430
158   0.2930119 0.15504514 0.5519430
159   0.2930119 0.15504514 0.5519430
160   0.2930119 0.15504514 0.5519430
161   0.2930119 0.15504514 0.5519430
162   0.2930119 0.15504514 0.5519430
163   0.2930119 0.15504514 0.5519430
164   0.1324292 0.07007398 0.7974968
165   0.2930119 0.15504514 0.5519430
166   0.1324292 0.07007398 0.7974968
167   0.2930119 0.15504514 0.5519430
168   0.2930119 0.15504514 0.5519430
169   0.2930119 0.15504514 0.5519430
170   0.1324292 0.07007398 0.7974968
171   0.2930119 0.15504514 0.5519430
172   0.2930119 0.15504514 0.5519430
173   0.2930119 0.15504514 0.5519430
174   0.2930119 0.15504514 0.5519430
175   0.2930119 0.15504514 0.5519430
176   0.1324292 0.07007398 0.7974968
177   0.2930119 0.15504514 0.5519430
178   0.2930119 0.15504514 0.5519430
179   0.2930119 0.15504514 0.5519430
180   0.2930119 0.15504514 0.5519430
181   0.2930119 0.15504514 0.5519430
182   0.2930119 0.15504514 0.5519430
183   0.2930119 0.15504514 0.5519430
184   0.2930119 0.15504514 0.5519430
185   0.2930119 0.15504514 0.5519430
186   0.2930119 0.15504514 0.5519430
187   0.2930119 0.15504514 0.5519430
188   0.2930119 0.15504514 0.5519430
189   0.2930119 0.15504514 0.5519430
190   0.2930119 0.15504514 0.5519430
191   0.2930119 0.15504514 0.5519430
192   0.2930119 0.15504514 0.5519430
193   0.2930119 0.15504514 0.5519430
194   0.1324292 0.07007398 0.7974968
195   0.2930119 0.15504514 0.5519430
196   0.2930119 0.15504514 0.5519430
197   0.2930119 0.15504514 0.5519430
198   0.2930119 0.15504514 0.5519430
199   0.2930119 0.15504514 0.5519430
200   0.2930119 0.15504514 0.5519430
201   0.2930119 0.15504514 0.5519430
202   0.2930119 0.15504514 0.5519430
203   0.2930119 0.15504514 0.5519430
204   0.2930119 0.15504514 0.5519430
205   0.2930119 0.15504514 0.5519430
206   0.2930119 0.15504514 0.5519430
207   0.2930119 0.15504514 0.5519430
208   0.2930119 0.15504514 0.5519430
209   0.2930119 0.15504514 0.5519430
210   0.2930119 0.15504514 0.5519430
211   0.2930119 0.15504514 0.5519430
212   0.2930119 0.15504514 0.5519430
213   0.2930119 0.15504514 0.5519430
214   0.2930119 0.15504514 0.5519430
215   0.2930119 0.15504514 0.5519430
216   0.2930119 0.15504514 0.5519430
217   0.2930119 0.15504514 0.5519430
218   0.2930119 0.15504514 0.5519430
219   0.2930119 0.15504514 0.5519430
220   0.2930119 0.15504514 0.5519430
221   0.2930119 0.15504514 0.5519430
222   0.2930119 0.15504514 0.5519430
223   0.2930119 0.15504514 0.5519430
224   0.2930119 0.15504514 0.5519430
225   0.2930119 0.15504514 0.5519430
226   0.2930119 0.15504514 0.5519430
227   0.2930119 0.15504514 0.5519430
228   0.1324292 0.07007398 0.7974968
229   0.2930119 0.15504514 0.5519430
230   0.2930119 0.15504514 0.5519430
231   0.2930119 0.15504514 0.5519430
232   0.2930119 0.15504514 0.5519430
233   0.2930119 0.15504514 0.5519430
234   0.2930119 0.15504514 0.5519430
235   0.2930119 0.15504514 0.5519430
236   0.2930119 0.15504514 0.5519430
237   0.2930119 0.15504514 0.5519430
238   0.2930119 0.15504514 0.5519430
239   0.2930119 0.15504514 0.5519430
240   0.2930119 0.15504514 0.5519430
241   0.2930119 0.15504514 0.5519430
242   0.2930119 0.15504514 0.5519430
243   0.2930119 0.15504514 0.5519430
244   0.2930119 0.15504514 0.5519430
245   0.2930119 0.15504514 0.5519430
246   0.1324292 0.07007398 0.7974968
247   0.1324292 0.07007398 0.7974968
248   0.1324292 0.07007398 0.7974968
249   0.2930119 0.15504514 0.5519430
250   0.2930119 0.15504514 0.5519430
251   0.2930119 0.15504514 0.5519430
252   0.2930119 0.15504514 0.5519430
253   0.2930119 0.15504514 0.5519430
254   0.2930119 0.15504514 0.5519430
255   0.2930119 0.15504514 0.5519430
256   0.2930119 0.15504514 0.5519430
257   0.2930119 0.15504514 0.5519430
258   0.2930119 0.15504514 0.5519430
259   0.2930119 0.15504514 0.5519430
260   0.2930119 0.15504514 0.5519430
261   0.2930119 0.15504514 0.5519430
262   0.2930119 0.15504514 0.5519430
263   0.2930119 0.15504514 0.5519430
264   0.2930119 0.15504514 0.5519430
265   0.2930119 0.15504514 0.5519430
266   0.2930119 0.15504514 0.5519430
267   0.2930119 0.15504514 0.5519430
268   0.2930119 0.15504514 0.5519430
269   0.2930119 0.15504514 0.5519430
270   0.2930119 0.15504514 0.5519430
271   0.2930119 0.15504514 0.5519430
272   0.2930119 0.15504514 0.5519430
273   0.2930119 0.15504514 0.5519430
274   0.2930119 0.15504514 0.5519430
275   0.1324292 0.07007398 0.7974968
276   0.2930119 0.15504514 0.5519430
277   0.2930119 0.15504514 0.5519430
278   0.1324292 0.07007398 0.7974968
279   0.2930119 0.15504514 0.5519430
280   0.2930119 0.15504514 0.5519430
281   0.1324292 0.07007398 0.7974968
282   0.2930119 0.15504514 0.5519430
283   0.2930119 0.15504514 0.5519430
284   0.2930119 0.15504514 0.5519430
285   0.2930119 0.15504514 0.5519430
286   0.2930119 0.15504514 0.5519430
287   0.1324292 0.07007398 0.7974968
288   0.2930119 0.15504514 0.5519430
289   0.2930119 0.15504514 0.5519430
290   0.2930119 0.15504514 0.5519430
291   0.2930119 0.15504514 0.5519430
292   0.1324292 0.07007398 0.7974968
293   0.2930119 0.15504514 0.5519430
294   0.2930119 0.15504514 0.5519430
295   0.2930119 0.15504514 0.5519430
296   0.2930119 0.15504514 0.5519430
297   0.2930119 0.15504514 0.5519430
298   0.2930119 0.15504514 0.5519430
299   0.2930119 0.15504514 0.5519430
300   0.2930119 0.15504514 0.5519430
301   0.2930119 0.15504514 0.5519430
302   0.2930119 0.15504514 0.5519430
303   0.2930119 0.15504514 0.5519430
304   0.1324292 0.07007398 0.7974968
305   0.2930119 0.15504514 0.5519430
306   0.2930119 0.15504514 0.5519430
307   0.1324292 0.07007398 0.7974968
308   0.1324292 0.07007398 0.7974968
309   0.2930119 0.15504514 0.5519430
310   0.2930119 0.15504514 0.5519430
311   0.2930119 0.15504514 0.5519430
312   0.2930119 0.15504514 0.5519430
313   0.2930119 0.15504514 0.5519430
314   0.2930119 0.15504514 0.5519430
315   0.2930119 0.15504514 0.5519430
316   0.2930119 0.15504514 0.5519430
317   0.2930119 0.15504514 0.5519430
318   0.2930119 0.15504514 0.5519430
319   0.2930119 0.15504514 0.5519430
320   0.2930119 0.15504514 0.5519430
321   0.2930119 0.15504514 0.5519430
322   0.2930119 0.15504514 0.5519430
323   0.2930119 0.15504514 0.5519430
324   0.2930119 0.15504514 0.5519430
325   0.2930119 0.15504514 0.5519430
326   0.2930119 0.15504514 0.5519430
327   0.2930119 0.15504514 0.5519430
328   0.2930119 0.15504514 0.5519430
329   0.2930119 0.15504514 0.5519430
330   0.2930119 0.15504514 0.5519430
331   0.1324292 0.07007398 0.7974968
332   0.2930119 0.15504514 0.5519430
333   0.2930119 0.15504514 0.5519430
334   0.2930119 0.15504514 0.5519430
335   0.2930119 0.15504514 0.5519430
336   0.2930119 0.15504514 0.5519430
337   0.2930119 0.15504514 0.5519430
338   0.2930119 0.15504514 0.5519430
339   0.2930119 0.15504514 0.5519430
340   0.2930119 0.15504514 0.5519430
341   0.2930119 0.15504514 0.5519430
342   0.2930119 0.15504514 0.5519430
343   0.2930119 0.15504514 0.5519430
344   0.2930119 0.15504514 0.5519430
345   0.2930119 0.15504514 0.5519430
346   0.2930119 0.15504514 0.5519430
347   0.2930119 0.15504514 0.5519430
348   0.2930119 0.15504514 0.5519430
349   0.2930119 0.15504514 0.5519430
350   0.2930119 0.15504514 0.5519430
351   0.2930119 0.15504514 0.5519430
352   0.2930119 0.15504514 0.5519430
353   0.2930119 0.15504514 0.5519430
354   0.2930119 0.15504514 0.5519430
355   0.2930119 0.15504514 0.5519430
356   0.2930119 0.15504514 0.5519430
357   0.2930119 0.15504514 0.5519430
358   0.2930119 0.15504514 0.5519430
359   0.2930119 0.15504514 0.5519430
360   0.2930119 0.15504514 0.5519430
361   0.2930119 0.15504514 0.5519430
362   0.2930119 0.15504514 0.5519430
363   0.2930119 0.15504514 0.5519430
364   0.2930119 0.15504514 0.5519430
365   0.2930119 0.15504514 0.5519430
366   0.2930119 0.15504514 0.5519430
367   0.2930119 0.15504514 0.5519430
368   0.2930119 0.15504514 0.5519430
369   0.2930119 0.15504514 0.5519430
370   0.1324292 0.07007398 0.7974968
371   0.2930119 0.15504514 0.5519430
372   0.2930119 0.15504514 0.5519430
373   0.2930119 0.15504514 0.5519430
374   0.2930119 0.15504514 0.5519430
375   0.2930119 0.15504514 0.5519430
376   0.2930119 0.15504514 0.5519430
377   0.2930119 0.15504514 0.5519430
378   0.2930119 0.15504514 0.5519430
379   0.2930119 0.15504514 0.5519430
380   0.2930119 0.15504514 0.5519430
381   0.2930119 0.15504514 0.5519430
382   0.2930119 0.15504514 0.5519430
383   0.2930119 0.15504514 0.5519430
384   0.2930119 0.15504514 0.5519430
385   0.2930119 0.15504514 0.5519430
386   0.1324292 0.07007398 0.7974968
387   0.2930119 0.15504514 0.5519430
388   0.2930119 0.15504514 0.5519430
389   0.2930119 0.15504514 0.5519430
390   0.2930119 0.15504514 0.5519430
391   0.2930119 0.15504514 0.5519430
392   0.2930119 0.15504514 0.5519430
393   0.2930119 0.15504514 0.5519430
394   0.2930119 0.15504514 0.5519430
395   0.2930119 0.15504514 0.5519430
396   0.2930119 0.15504514 0.5519430
397   0.2930119 0.15504514 0.5519430
398   0.2930119 0.15504514 0.5519430
399   0.2930119 0.15504514 0.5519430
400   0.2930119 0.15504514 0.5519430
401   0.2930119 0.15504514 0.5519430
402   0.2930119 0.15504514 0.5519430
403   0.2930119 0.15504514 0.5519430
404   0.2930119 0.15504514 0.5519430
405   0.2930119 0.15504514 0.5519430
406   0.2930119 0.15504514 0.5519430
407   0.2930119 0.15504514 0.5519430
408   0.2930119 0.15504514 0.5519430
409   0.2930119 0.15504514 0.5519430
410   0.2930119 0.15504514 0.5519430
411   0.1324292 0.07007398 0.7974968
412   0.2930119 0.15504514 0.5519430
413   0.2930119 0.15504514 0.5519430
414   0.2930119 0.15504514 0.5519430
415   0.2930119 0.15504514 0.5519430
416   0.2930119 0.15504514 0.5519430
417   0.2930119 0.15504514 0.5519430
418   0.2930119 0.15504514 0.5519430
419   0.2930119 0.15504514 0.5519430
420   0.2930119 0.15504514 0.5519430
421   0.2930119 0.15504514 0.5519430
422   0.2930119 0.15504514 0.5519430
423   0.2930119 0.15504514 0.5519430
424   0.2930119 0.15504514 0.5519430
425   0.2930119 0.15504514 0.5519430
426   0.2930119 0.15504514 0.5519430
427   0.2930119 0.15504514 0.5519430
428   0.2930119 0.15504514 0.5519430
429   0.2930119 0.15504514 0.5519430
430   0.2930119 0.15504514 0.5519430
431   0.2930119 0.15504514 0.5519430
432   0.2930119 0.15504514 0.5519430
433   0.2930119 0.15504514 0.5519430
434   0.2930119 0.15504514 0.5519430
435   0.2930119 0.15504514 0.5519430
436   0.2930119 0.15504514 0.5519430
437   0.2930119 0.15504514 0.5519430
438   0.2930119 0.15504514 0.5519430
439   0.2930119 0.15504514 0.5519430
440   0.2930119 0.15504514 0.5519430
441   0.2930119 0.15504514 0.5519430
442   0.2930119 0.15504514 0.5519430
443   0.2930119 0.15504514 0.5519430
444   0.2930119 0.15504514 0.5519430
445   0.2930119 0.15504514 0.5519430
446   0.2930119 0.15504514 0.5519430
447   0.2930119 0.15504514 0.5519430
448   0.2930119 0.15504514 0.5519430
449   0.2930119 0.15504514 0.5519430
450   0.2930119 0.15504514 0.5519430
451   0.2930119 0.15504514 0.5519430
452   0.2930119 0.15504514 0.5519430
453   0.2930119 0.15504514 0.5519430
454   0.2930119 0.15504514 0.5519430
455   0.2930119 0.15504514 0.5519430
456   0.2930119 0.15504514 0.5519430
457   0.2930119 0.15504514 0.5519430
458   0.2930119 0.15504514 0.5519430
459   0.2930119 0.15504514 0.5519430
460   0.2930119 0.15504514 0.5519430
461   0.2930119 0.15504514 0.5519430
462   0.2930119 0.15504514 0.5519430
463   0.2930119 0.15504514 0.5519430
464   0.2930119 0.15504514 0.5519430
465   0.2930119 0.15504514 0.5519430
466   0.1324292 0.07007398 0.7974968
467   0.2930119 0.15504514 0.5519430
468   0.2930119 0.15504514 0.5519430
469   0.2930119 0.15504514 0.5519430
470   0.2930119 0.15504514 0.5519430
471   0.2930119 0.15504514 0.5519430
472   0.2930119 0.15504514 0.5519430
473   0.2930119 0.15504514 0.5519430
474   0.1324292 0.07007398 0.7974968
475   0.2930119 0.15504514 0.5519430
476   0.2930119 0.15504514 0.5519430
477   0.2930119 0.15504514 0.5519430
478   0.2930119 0.15504514 0.5519430
479   0.2930119 0.15504514 0.5519430
480   0.2930119 0.15504514 0.5519430
481   0.2930119 0.15504514 0.5519430
482   0.2930119 0.15504514 0.5519430
483   0.2930119 0.15504514 0.5519430
484   0.2930119 0.15504514 0.5519430
485   0.2930119 0.15504514 0.5519430
486   0.2930119 0.15504514 0.5519430
487   0.1324292 0.07007398 0.7974968
488   0.1324292 0.07007398 0.7974968
489   0.2930119 0.15504514 0.5519430
490   0.2930119 0.15504514 0.5519430
491   0.2930119 0.15504514 0.5519430
492   0.2930119 0.15504514 0.5519430
493   0.2930119 0.15504514 0.5519430
494   0.2930119 0.15504514 0.5519430
495   0.2930119 0.15504514 0.5519430
496   0.1324292 0.07007398 0.7974968
497   0.1324292 0.07007398 0.7974968
498   0.2930119 0.15504514 0.5519430
499   0.2930119 0.15504514 0.5519430
500   0.1324292 0.07007398 0.7974968
501   0.1324292 0.07007398 0.7974968
502   0.2930119 0.15504514 0.5519430
503   0.2930119 0.15504514 0.5519430
504   0.1324292 0.07007398 0.7974968
505   0.1324292 0.07007398 0.7974968
506   0.1324292 0.07007398 0.7974968
507   0.1324292 0.07007398 0.7974968
508   0.2930119 0.15504514 0.5519430
509   0.1324292 0.07007398 0.7974968
510   0.2930119 0.15504514 0.5519430
511   0.1324292 0.07007398 0.7974968
512   0.2930119 0.15504514 0.5519430
513   0.2930119 0.15504514 0.5519430
514   0.2930119 0.15504514 0.5519430
515   0.1324292 0.07007398 0.7974968
516   0.2930119 0.15504514 0.5519430
517   0.1324292 0.07007398 0.7974968
518   0.2930119 0.15504514 0.5519430
519   0.2930119 0.15504514 0.5519430
520   0.2930119 0.15504514 0.5519430
521   0.2930119 0.15504514 0.5519430
522   0.2930119 0.15504514 0.5519430
523   0.2930119 0.15504514 0.5519430
524   0.2930119 0.15504514 0.5519430
525   0.2930119 0.15504514 0.5519430
526   0.2930119 0.15504514 0.5519430
527   0.2930119 0.15504514 0.5519430
528   0.2930119 0.15504514 0.5519430
529   0.2930119 0.15504514 0.5519430
530   0.2930119 0.15504514 0.5519430
531   0.2930119 0.15504514 0.5519430
532   0.2930119 0.15504514 0.5519430
533   0.2930119 0.15504514 0.5519430
534   0.1324292 0.07007398 0.7974968
535   0.2930119 0.15504514 0.5519430
536   0.2930119 0.15504514 0.5519430
537   0.2930119 0.15504514 0.5519430
538   0.2930119 0.15504514 0.5519430
539   0.2930119 0.15504514 0.5519430
540   0.2930119 0.15504514 0.5519430
541   0.2930119 0.15504514 0.5519430
542   0.2930119 0.15504514 0.5519430
543   0.1324292 0.07007398 0.7974968
544   0.2930119 0.15504514 0.5519430
545   0.2930119 0.15504514 0.5519430
546   0.2930119 0.15504514 0.5519430
547   0.2930119 0.15504514 0.5519430
548   0.2930119 0.15504514 0.5519430
549   0.2930119 0.15504514 0.5519430
550   0.2930119 0.15504514 0.5519430
551   0.2930119 0.15504514 0.5519430
552   0.2930119 0.15504514 0.5519430
553   0.2930119 0.15504514 0.5519430
554   0.2930119 0.15504514 0.5519430
555   0.1324292 0.07007398 0.7974968
556   0.2930119 0.15504514 0.5519430
557   0.2930119 0.15504514 0.5519430
558   0.2930119 0.15504514 0.5519430
559   0.2930119 0.15504514 0.5519430
560   0.2930119 0.15504514 0.5519430
561   0.1324292 0.07007398 0.7974968
562   0.2930119 0.15504514 0.5519430
563   0.2930119 0.15504514 0.5519430
564   0.2930119 0.15504514 0.5519430
565   0.2930119 0.15504514 0.5519430
566   0.2930119 0.15504514 0.5519430
567   0.2930119 0.15504514 0.5519430
568   0.2930119 0.15504514 0.5519430
569   0.2930119 0.15504514 0.5519430
570   0.2930119 0.15504514 0.5519430
571   0.2930119 0.15504514 0.5519430
572   0.2930119 0.15504514 0.5519430
573   0.2930119 0.15504514 0.5519430
574   0.2930119 0.15504514 0.5519430
575   0.2930119 0.15504514 0.5519430
576   0.2930119 0.15504514 0.5519430
577   0.2930119 0.15504514 0.5519430
578   0.2930119 0.15504514 0.5519430
579   0.2930119 0.15504514 0.5519430
580   0.2930119 0.15504514 0.5519430
581   0.2930119 0.15504514 0.5519430
582   0.2930119 0.15504514 0.5519430
583   0.2930119 0.15504514 0.5519430
584   0.2930119 0.15504514 0.5519430
585   0.2930119 0.15504514 0.5519430
586   0.2930119 0.15504514 0.5519430
587   0.2930119 0.15504514 0.5519430
588   0.2930119 0.15504514 0.5519430
589   0.2930119 0.15504514 0.5519430
590   0.2930119 0.15504514 0.5519430
591   0.2930119 0.15504514 0.5519430
592   0.2930119 0.15504514 0.5519430
593   0.2930119 0.15504514 0.5519430
594   0.2930119 0.15504514 0.5519430
595   0.2930119 0.15504514 0.5519430
596   0.2930119 0.15504514 0.5519430
597   0.1324292 0.07007398 0.7974968
598   0.2930119 0.15504514 0.5519430
599   0.2930119 0.15504514 0.5519430
600   0.2930119 0.15504514 0.5519430
601   0.2930119 0.15504514 0.5519430
602   0.2930119 0.15504514 0.5519430
603   0.2930119 0.15504514 0.5519430
604   0.2930119 0.15504514 0.5519430
605   0.2930119 0.15504514 0.5519430
606   0.2930119 0.15504514 0.5519430
607   0.2930119 0.15504514 0.5519430
608   0.1324292 0.07007398 0.7974968
609   0.2930119 0.15504514 0.5519430
610   0.2930119 0.15504514 0.5519430
611   0.2930119 0.15504514 0.5519430
612   0.2930119 0.15504514 0.5519430
613   0.2930119 0.15504514 0.5519430
614   0.2930119 0.15504514 0.5519430
615   0.2930119 0.15504514 0.5519430
616   0.1324292 0.07007398 0.7974968
617   0.2930119 0.15504514 0.5519430
618   0.2930119 0.15504514 0.5519430
619   0.2930119 0.15504514 0.5519430
620   0.2930119 0.15504514 0.5519430
621   0.2930119 0.15504514 0.5519430
622   0.2930119 0.15504514 0.5519430
623   0.2930119 0.15504514 0.5519430
624   0.2930119 0.15504514 0.5519430
625   0.2930119 0.15504514 0.5519430
626   0.2930119 0.15504514 0.5519430
627   0.2930119 0.15504514 0.5519430
628   0.2930119 0.15504514 0.5519430
629   0.2930119 0.15504514 0.5519430
630   0.2930119 0.15504514 0.5519430
631   0.2930119 0.15504514 0.5519430
632   0.1324292 0.07007398 0.7974968
633   0.2930119 0.15504514 0.5519430
634   0.2930119 0.15504514 0.5519430
635   0.2930119 0.15504514 0.5519430
636   0.2930119 0.15504514 0.5519430
637   0.2930119 0.15504514 0.5519430
638   0.2930119 0.15504514 0.5519430
639   0.2930119 0.15504514 0.5519430
640   0.2930119 0.15504514 0.5519430
641   0.2930119 0.15504514 0.5519430
642   0.2930119 0.15504514 0.5519430
643   0.2930119 0.15504514 0.5519430
644   0.2930119 0.15504514 0.5519430
645   0.2930119 0.15504514 0.5519430
646   0.2930119 0.15504514 0.5519430
647   0.2930119 0.15504514 0.5519430
648   0.2930119 0.15504514 0.5519430
649   0.2930119 0.15504514 0.5519430
650   0.2930119 0.15504514 0.5519430
651   0.2930119 0.15504514 0.5519430
652   0.2930119 0.15504514 0.5519430
653   0.2930119 0.15504514 0.5519430
654   0.2930119 0.15504514 0.5519430
655   0.2930119 0.15504514 0.5519430
656   0.2930119 0.15504514 0.5519430
657   0.2930119 0.15504514 0.5519430
658   0.2930119 0.15504514 0.5519430
659   0.2930119 0.15504514 0.5519430
660   0.2930119 0.15504514 0.5519430
661   0.2930119 0.15504514 0.5519430
662   0.2930119 0.15504514 0.5519430
663   0.2930119 0.15504514 0.5519430
664   0.2930119 0.15504514 0.5519430
665   0.2930119 0.15504514 0.5519430
666   0.2930119 0.15504514 0.5519430
667   0.2930119 0.15504514 0.5519430
668   0.2930119 0.15504514 0.5519430
669   0.2930119 0.15504514 0.5519430
670   0.2930119 0.15504514 0.5519430
671   0.2930119 0.15504514 0.5519430
672   0.2930119 0.15504514 0.5519430
673   0.2930119 0.15504514 0.5519430
674   0.2930119 0.15504514 0.5519430
675   0.2930119 0.15504514 0.5519430
676   0.2930119 0.15504514 0.5519430
677   0.2930119 0.15504514 0.5519430
678   0.2930119 0.15504514 0.5519430
679   0.2930119 0.15504514 0.5519430
680   0.2930119 0.15504514 0.5519430
681   0.2930119 0.15504514 0.5519430
682   0.2930119 0.15504514 0.5519430
683   0.2930119 0.15504514 0.5519430
684   0.2930119 0.15504514 0.5519430
685   0.2930119 0.15504514 0.5519430
686   0.2930119 0.15504514 0.5519430
687   0.2930119 0.15504514 0.5519430
688   0.2930119 0.15504514 0.5519430
689   0.2930119 0.15504514 0.5519430
690   0.2930119 0.15504514 0.5519430
691   0.2930119 0.15504514 0.5519430
692   0.1324292 0.07007398 0.7974968
693   0.1324292 0.07007398 0.7974968
694   0.2930119 0.15504514 0.5519430
695   0.2930119 0.15504514 0.5519430
696   0.2930119 0.15504514 0.5519430
697   0.1324292 0.07007398 0.7974968
698   0.2930119 0.15504514 0.5519430
699   0.2930119 0.15504514 0.5519430
700   0.2930119 0.15504514 0.5519430
701   0.2930119 0.15504514 0.5519430
702   0.2930119 0.15504514 0.5519430
703   0.2930119 0.15504514 0.5519430
704   0.1324292 0.07007398 0.7974968
705   0.2930119 0.15504514 0.5519430
706   0.2930119 0.15504514 0.5519430
707   0.2930119 0.15504514 0.5519430
708   0.1324292 0.07007398 0.7974968
709   0.2930119 0.15504514 0.5519430
710   0.2930119 0.15504514 0.5519430
711   0.2930119 0.15504514 0.5519430
712   0.2930119 0.15504514 0.5519430
713   0.2930119 0.15504514 0.5519430
714   0.2930119 0.15504514 0.5519430
715   0.2930119 0.15504514 0.5519430
716   0.2930119 0.15504514 0.5519430
717   0.2930119 0.15504514 0.5519430
718   0.2930119 0.15504514 0.5519430
719   0.2930119 0.15504514 0.5519430
720   0.1324292 0.07007398 0.7974968
721   0.2930119 0.15504514 0.5519430
722   0.1324292 0.07007398 0.7974968
723   0.2930119 0.15504514 0.5519430
724   0.2930119 0.15504514 0.5519430
725   0.1324292 0.07007398 0.7974968
726   0.2930119 0.15504514 0.5519430
727   0.2930119 0.15504514 0.5519430
728   0.2930119 0.15504514 0.5519430
729   0.1324292 0.07007398 0.7974968
730   0.2930119 0.15504514 0.5519430
731   0.1324292 0.07007398 0.7974968
732   0.2930119 0.15504514 0.5519430
733   0.1324292 0.07007398 0.7974968
734   0.2930119 0.15504514 0.5519430
735   0.2930119 0.15504514 0.5519430
736   0.2930119 0.15504514 0.5519430
737   0.2930119 0.15504514 0.5519430
738   0.2930119 0.15504514 0.5519430
739   0.2930119 0.15504514 0.5519430
740   0.2930119 0.15504514 0.5519430
741   0.2930119 0.15504514 0.5519430
742   0.2930119 0.15504514 0.5519430
743   0.1324292 0.07007398 0.7974968
744   0.1324292 0.07007398 0.7974968
745   0.1324292 0.07007398 0.7974968
746   0.1324292 0.07007398 0.7974968
747   0.2930119 0.15504514 0.5519430
748   0.2930119 0.15504514 0.5519430
749   0.1324292 0.07007398 0.7974968
750   0.1324292 0.07007398 0.7974968
751   0.1324292 0.07007398 0.7974968
752   0.1324292 0.07007398 0.7974968
753   0.1324292 0.07007398 0.7974968
754   0.1324292 0.07007398 0.7974968
755   0.1324292 0.07007398 0.7974968
756   0.1324292 0.07007398 0.7974968
757   0.1324292 0.07007398 0.7974968
758   0.1324292 0.07007398 0.7974968
759   0.1324292 0.07007398 0.7974968
760   0.1324292 0.07007398 0.7974968
761   0.1324292 0.07007398 0.7974968
762   0.1324292 0.07007398 0.7974968
763   0.1324292 0.07007398 0.7974968
764   0.1324292 0.07007398 0.7974968
765   0.1324292 0.07007398 0.7974968
766   0.1324292 0.07007398 0.7974968
767   0.1324292 0.07007398 0.7974968
768   0.2930119 0.15504514 0.5519430
769   0.2930119 0.15504514 0.5519430
770   0.2930119 0.15504514 0.5519430
771   0.2930119 0.15504514 0.5519430
772   0.2930119 0.15504514 0.5519430
773   0.2930119 0.15504514 0.5519430
774   0.2930119 0.15504514 0.5519430
775   0.2930119 0.15504514 0.5519430
776   0.2930119 0.15504514 0.5519430
777   0.2930119 0.15504514 0.5519430
778   0.2930119 0.15504514 0.5519430
779   0.2930119 0.15504514 0.5519430
780   0.2930119 0.15504514 0.5519430
781   0.2930119 0.15504514 0.5519430
782   0.2930119 0.15504514 0.5519430
783   0.2930119 0.15504514 0.5519430
784   0.2930119 0.15504514 0.5519430
785   0.2930119 0.15504514 0.5519430
786   0.2930119 0.15504514 0.5519430
787   0.2930119 0.15504514 0.5519430
788   0.2930119 0.15504514 0.5519430
789   0.2930119 0.15504514 0.5519430
790   0.2930119 0.15504514 0.5519430
791   0.2930119 0.15504514 0.5519430
792   0.2930119 0.15504514 0.5519430
793   0.2930119 0.15504514 0.5519430
794   0.2930119 0.15504514 0.5519430
795   0.2930119 0.15504514 0.5519430
796   0.2930119 0.15504514 0.5519430
797   0.2930119 0.15504514 0.5519430
798   0.2930119 0.15504514 0.5519430
799   0.2930119 0.15504514 0.5519430
800   0.2930119 0.15504514 0.5519430
801   0.2930119 0.15504514 0.5519430
802   0.2930119 0.15504514 0.5519430
803   0.2930119 0.15504514 0.5519430
804   0.2930119 0.15504514 0.5519430
805   0.2930119 0.15504514 0.5519430
806   0.2930119 0.15504514 0.5519430
807   0.2930119 0.15504514 0.5519430
808   0.2930119 0.15504514 0.5519430
809   0.2930119 0.15504514 0.5519430
810   0.2930119 0.15504514 0.5519430
811   0.2930119 0.15504514 0.5519430
812   0.2930119 0.15504514 0.5519430
813   0.2930119 0.15504514 0.5519430
814   0.2930119 0.15504514 0.5519430
815   0.2930119 0.15504514 0.5519430
816   0.2930119 0.15504514 0.5519430
817   0.2930119 0.15504514 0.5519430
818   0.2930119 0.15504514 0.5519430
819   0.2930119 0.15504514 0.5519430
820   0.2930119 0.15504514 0.5519430
821   0.2930119 0.15504514 0.5519430
822   0.2930119 0.15504514 0.5519430
823   0.2930119 0.15504514 0.5519430
824   0.2930119 0.15504514 0.5519430
825   0.2930119 0.15504514 0.5519430
826   0.2930119 0.15504514 0.5519430
827   0.2930119 0.15504514 0.5519430
828   0.2930119 0.15504514 0.5519430
829   0.2930119 0.15504514 0.5519430
830   0.2930119 0.15504514 0.5519430
831   0.2930119 0.15504514 0.5519430
832   0.2930119 0.15504514 0.5519430
833   0.2930119 0.15504514 0.5519430
834   0.2930119 0.15504514 0.5519430
835   0.2930119 0.15504514 0.5519430
836   0.2930119 0.15504514 0.5519430
837   0.2930119 0.15504514 0.5519430
838   0.2930119 0.15504514 0.5519430
839   0.2930119 0.15504514 0.5519430
840   0.2930119 0.15504514 0.5519430
841   0.2930119 0.15504514 0.5519430
842   0.2930119 0.15504514 0.5519430
843   0.2930119 0.15504514 0.5519430
844   0.2930119 0.15504514 0.5519430
845   0.2930119 0.15504514 0.5519430
846   0.2930119 0.15504514 0.5519430
847   0.2930119 0.15504514 0.5519430
848   0.2930119 0.15504514 0.5519430
849   0.2930119 0.15504514 0.5519430
850   0.2930119 0.15504514 0.5519430
851   0.2930119 0.15504514 0.5519430
852   0.2930119 0.15504514 0.5519430
853   0.2930119 0.15504514 0.5519430
854   0.2930119 0.15504514 0.5519430
855   0.2930119 0.15504514 0.5519430
856   0.2930119 0.15504514 0.5519430
857   0.2930119 0.15504514 0.5519430
858   0.2930119 0.15504514 0.5519430
859   0.2930119 0.15504514 0.5519430
860   0.2930119 0.15504514 0.5519430
861   0.2930119 0.15504514 0.5519430
862   0.2930119 0.15504514 0.5519430
863   0.2930119 0.15504514 0.5519430
864   0.2930119 0.15504514 0.5519430
865   0.2930119 0.15504514 0.5519430
866   0.2930119 0.15504514 0.5519430
867   0.2930119 0.15504514 0.5519430
868   0.2930119 0.15504514 0.5519430
869   0.2930119 0.15504514 0.5519430
870   0.2930119 0.15504514 0.5519430
871   0.2930119 0.15504514 0.5519430
872   0.2930119 0.15504514 0.5519430
873   0.2930119 0.15504514 0.5519430
874   0.2930119 0.15504514 0.5519430
875   0.2930119 0.15504514 0.5519430
876   0.2930119 0.15504514 0.5519430
877   0.2930119 0.15504514 0.5519430
878   0.2930119 0.15504514 0.5519430
879   0.2930119 0.15504514 0.5519430
880   0.2930119 0.15504514 0.5519430
881   0.2930119 0.15504514 0.5519430
882   0.2930119 0.15504514 0.5519430
883   0.2930119 0.15504514 0.5519430
884   0.2930119 0.15504514 0.5519430
885   0.2930119 0.15504514 0.5519430
886   0.2930119 0.15504514 0.5519430
887   0.2930119 0.15504514 0.5519430
888   0.2930119 0.15504514 0.5519430
889   0.2930119 0.15504514 0.5519430
890   0.2930119 0.15504514 0.5519430
891   0.2930119 0.15504514 0.5519430
892   0.2930119 0.15504514 0.5519430
893   0.2930119 0.15504514 0.5519430
894   0.2930119 0.15504514 0.5519430
895   0.2930119 0.15504514 0.5519430
896   0.2930119 0.15504514 0.5519430
897   0.2930119 0.15504514 0.5519430
898   0.2930119 0.15504514 0.5519430
899   0.2930119 0.15504514 0.5519430
900   0.2930119 0.15504514 0.5519430
901   0.2930119 0.15504514 0.5519430
902   0.2930119 0.15504514 0.5519430
903   0.2930119 0.15504514 0.5519430
904   0.2930119 0.15504514 0.5519430
905   0.2930119 0.15504514 0.5519430
906   0.2930119 0.15504514 0.5519430
907   0.2930119 0.15504514 0.5519430
908   0.2930119 0.15504514 0.5519430
909   0.2930119 0.15504514 0.5519430
910   0.2930119 0.15504514 0.5519430
911   0.2930119 0.15504514 0.5519430
912   0.2930119 0.15504514 0.5519430
913   0.2930119 0.15504514 0.5519430
914   0.2930119 0.15504514 0.5519430
915   0.2930119 0.15504514 0.5519430
916   0.2930119 0.15504514 0.5519430
917   0.2930119 0.15504514 0.5519430
918   0.2930119 0.15504514 0.5519430
919   0.2930119 0.15504514 0.5519430
920   0.2930119 0.15504514 0.5519430
921   0.2930119 0.15504514 0.5519430
922   0.2930119 0.15504514 0.5519430
923   0.2930119 0.15504514 0.5519430
924   0.2930119 0.15504514 0.5519430
925   0.2930119 0.15504514 0.5519430
926   0.2930119 0.15504514 0.5519430
927   0.2930119 0.15504514 0.5519430
928   0.2930119 0.15504514 0.5519430
929   0.2930119 0.15504514 0.5519430
930   0.2930119 0.15504514 0.5519430
931   0.2930119 0.15504514 0.5519430
932   0.2930119 0.15504514 0.5519430
933   0.2930119 0.15504514 0.5519430
934   0.2930119 0.15504514 0.5519430
935   0.2930119 0.15504514 0.5519430
936   0.2930119 0.15504514 0.5519430
937   0.2930119 0.15504514 0.5519430
938   0.2930119 0.15504514 0.5519430
939   0.2930119 0.15504514 0.5519430
940   0.2930119 0.15504514 0.5519430
941   0.2930119 0.15504514 0.5519430
942   0.2930119 0.15504514 0.5519430
943   0.2930119 0.15504514 0.5519430
944   0.2930119 0.15504514 0.5519430
945   0.2930119 0.15504514 0.5519430
946   0.2930119 0.15504514 0.5519430
947   0.2930119 0.15504514 0.5519430
948   0.2930119 0.15504514 0.5519430
949   0.2930119 0.15504514 0.5519430
950   0.2930119 0.15504514 0.5519430
951   0.2930119 0.15504514 0.5519430
952   0.2930119 0.15504514 0.5519430
953   0.2930119 0.15504514 0.5519430
954   0.2930119 0.15504514 0.5519430
955   0.2930119 0.15504514 0.5519430
956   0.2930119 0.15504514 0.5519430
957   0.2930119 0.15504514 0.5519430
958   0.2930119 0.15504514 0.5519430
959   0.2930119 0.15504514 0.5519430
960   0.2930119 0.15504514 0.5519430
961   0.2930119 0.15504514 0.5519430
962   0.2930119 0.15504514 0.5519430
963   0.2930119 0.15504514 0.5519430
964   0.2930119 0.15504514 0.5519430
965   0.2930119 0.15504514 0.5519430
966   0.2930119 0.15504514 0.5519430
967   0.2930119 0.15504514 0.5519430
968   0.2930119 0.15504514 0.5519430
969   0.2930119 0.15504514 0.5519430
970   0.2930119 0.15504514 0.5519430
971   0.2930119 0.15504514 0.5519430
972   0.2930119 0.15504514 0.5519430
973   0.2930119 0.15504514 0.5519430
974   0.2930119 0.15504514 0.5519430
975   0.2930119 0.15504514 0.5519430
976   0.2930119 0.15504514 0.5519430
977   0.2930119 0.15504514 0.5519430
978   0.2930119 0.15504514 0.5519430
979   0.2930119 0.15504514 0.5519430
980   0.2930119 0.15504514 0.5519430
981   0.2930119 0.15504514 0.5519430
982   0.2930119 0.15504514 0.5519430
983   0.2930119 0.15504514 0.5519430
984   0.2930119 0.15504514 0.5519430
985   0.2930119 0.15504514 0.5519430
986   0.2930119 0.15504514 0.5519430
987   0.2930119 0.15504514 0.5519430
988   0.2930119 0.15504514 0.5519430
989   0.2930119 0.15504514 0.5519430
990   0.2930119 0.15504514 0.5519430
991   0.2930119 0.15504514 0.5519430
992   0.2930119 0.15504514 0.5519430
993   0.2930119 0.15504514 0.5519430
994   0.2930119 0.15504514 0.5519430
995   0.2930119 0.15504514 0.5519430
996   0.2930119 0.15504514 0.5519430
997   0.2930119 0.15504514 0.5519430
998   0.2930119 0.15504514 0.5519430
999   0.2930119 0.15504514 0.5519430
1000  0.2930119 0.15504514 0.5519430
1001  0.2930119 0.15504514 0.5519430
1002  0.2930119 0.15504514 0.5519430
1003  0.2930119 0.15504514 0.5519430
1004  0.2930119 0.15504514 0.5519430
1005  0.2930119 0.15504514 0.5519430
1006  0.2930119 0.15504514 0.5519430
1007  0.2930119 0.15504514 0.5519430
1008  0.2930119 0.15504514 0.5519430
1009  0.2930119 0.15504514 0.5519430
1010  0.2930119 0.15504514 0.5519430
1011  0.2930119 0.15504514 0.5519430
1012  0.2930119 0.15504514 0.5519430
1013  0.2930119 0.15504514 0.5519430
1014  0.2930119 0.15504514 0.5519430
1015  0.2930119 0.15504514 0.5519430
1016  0.2930119 0.15504514 0.5519430
1017  0.2930119 0.15504514 0.5519430
1018  0.2930119 0.15504514 0.5519430
1019  0.2930119 0.15504514 0.5519430
1020  0.2930119 0.15504514 0.5519430
1021  0.2930119 0.15504514 0.5519430
1022  0.2930119 0.15504514 0.5519430
1023  0.2930119 0.15504514 0.5519430
1024  0.2930119 0.15504514 0.5519430
1025  0.2930119 0.15504514 0.5519430
1026  0.2930119 0.15504514 0.5519430
1027  0.2930119 0.15504514 0.5519430
1028  0.2930119 0.15504514 0.5519430
1029  0.2930119 0.15504514 0.5519430
1030  0.2930119 0.15504514 0.5519430
1031  0.2930119 0.15504514 0.5519430
1032  0.2930119 0.15504514 0.5519430
1033  0.2930119 0.15504514 0.5519430
1034  0.2930119 0.15504514 0.5519430
1035  0.2930119 0.15504514 0.5519430
1036  0.2930119 0.15504514 0.5519430
1037  0.2930119 0.15504514 0.5519430
1038  0.2930119 0.15504514 0.5519430
1039  0.2930119 0.15504514 0.5519430
1040  0.2930119 0.15504514 0.5519430
1041  0.2930119 0.15504514 0.5519430
1042  0.2930119 0.15504514 0.5519430
1043  0.2930119 0.15504514 0.5519430
1044  0.2930119 0.15504514 0.5519430
1045  0.2930119 0.15504514 0.5519430
1046  0.2930119 0.15504514 0.5519430
1047  0.2930119 0.15504514 0.5519430
1048  0.2930119 0.15504514 0.5519430
1049  0.2930119 0.15504514 0.5519430
1050  0.2930119 0.15504514 0.5519430
1051  0.2930119 0.15504514 0.5519430
1052  0.2930119 0.15504514 0.5519430
1053  0.2930119 0.15504514 0.5519430
1054  0.2930119 0.15504514 0.5519430
1055  0.2930119 0.15504514 0.5519430
1056  0.2930119 0.15504514 0.5519430
1057  0.2930119 0.15504514 0.5519430
1058  0.2930119 0.15504514 0.5519430
1059  0.2930119 0.15504514 0.5519430
1060  0.2930119 0.15504514 0.5519430
1061  0.2930119 0.15504514 0.5519430
1062  0.2930119 0.15504514 0.5519430
1063  0.2930119 0.15504514 0.5519430
1064  0.2930119 0.15504514 0.5519430
1065  0.2930119 0.15504514 0.5519430
1066  0.2930119 0.15504514 0.5519430
1067  0.2930119 0.15504514 0.5519430
1068  0.2930119 0.15504514 0.5519430
1069  0.2930119 0.15504514 0.5519430
1070  0.2930119 0.15504514 0.5519430
1071  0.2930119 0.15504514 0.5519430
1072  0.2930119 0.15504514 0.5519430
1073  0.2930119 0.15504514 0.5519430
1074  0.2930119 0.15504514 0.5519430
1075  0.2930119 0.15504514 0.5519430
1076  0.2930119 0.15504514 0.5519430
1077  0.2930119 0.15504514 0.5519430
1078  0.2930119 0.15504514 0.5519430
1079  0.2930119 0.15504514 0.5519430
1080  0.2930119 0.15504514 0.5519430
1081  0.2930119 0.15504514 0.5519430
1082  0.2930119 0.15504514 0.5519430
1083  0.2930119 0.15504514 0.5519430
1084  0.2930119 0.15504514 0.5519430
1085  0.2930119 0.15504514 0.5519430
1086  0.2930119 0.15504514 0.5519430
1087  0.2930119 0.15504514 0.5519430
1088  0.2930119 0.15504514 0.5519430
1089  0.2930119 0.15504514 0.5519430
1090  0.2930119 0.15504514 0.5519430
1091  0.2930119 0.15504514 0.5519430
1092  0.2930119 0.15504514 0.5519430
1093  0.2930119 0.15504514 0.5519430
1094  0.2930119 0.15504514 0.5519430
1095  0.2930119 0.15504514 0.5519430
1096  0.2930119 0.15504514 0.5519430
1097  0.2930119 0.15504514 0.5519430
1098  0.2930119 0.15504514 0.5519430
1099  0.2930119 0.15504514 0.5519430
1100  0.2930119 0.15504514 0.5519430
1101  0.2930119 0.15504514 0.5519430
1102  0.2930119 0.15504514 0.5519430
1103  0.2930119 0.15504514 0.5519430
1104  0.2930119 0.15504514 0.5519430
1105  0.2930119 0.15504514 0.5519430
1106  0.2930119 0.15504514 0.5519430
1107  0.2930119 0.15504514 0.5519430
1108  0.2930119 0.15504514 0.5519430
1109  0.2930119 0.15504514 0.5519430
1110  0.2930119 0.15504514 0.5519430
1111  0.2930119 0.15504514 0.5519430
1112  0.2930119 0.15504514 0.5519430
1113  0.1324292 0.07007398 0.7974968
1114  0.1324292 0.07007398 0.7974968
1115  0.1324292 0.07007398 0.7974968
1116  0.1324292 0.07007398 0.7974968
1117  0.1324292 0.07007398 0.7974968
1118  0.1324292 0.07007398 0.7974968
1119  0.1324292 0.07007398 0.7974968
1120  0.1324292 0.07007398 0.7974968
1121  0.1324292 0.07007398 0.7974968
1122  0.1324292 0.07007398 0.7974968
1123  0.1324292 0.07007398 0.7974968
1124  0.1324292 0.07007398 0.7974968
1125  0.1324292 0.07007398 0.7974968
1126  0.1324292 0.07007398 0.7974968
1127  0.1324292 0.07007398 0.7974968

$Variance.Components
     Randomness Liability Proneness
1      1.931035  1.021793  3.637467
2      1.931035  1.021793  3.637467
3      1.931035  1.021793  3.637467
4      1.931035  1.021793  3.637467
5      1.931035  1.021793  3.637467
6      1.931035  1.021793  3.637467
7      1.931035  1.021793  3.637467
8      1.931035  1.021793  3.637467
9      1.931035  1.021793  3.637467
10     6.173427  3.266624 37.176742
11     1.931035  1.021793  3.637467
12     1.931035  1.021793  3.637467
13     1.931035  1.021793  3.637467
14     1.931035  1.021793  3.637467
15     1.931035  1.021793  3.637467
16     6.173427  3.266624 37.176742
17     1.931035  1.021793  3.637467
18     1.931035  1.021793  3.637467
19     1.931035  1.021793  3.637467
20     1.931035  1.021793  3.637467
21     1.931035  1.021793  3.637467
22     1.931035  1.021793  3.637467
23     1.931035  1.021793  3.637467
24     1.931035  1.021793  3.637467
25     1.931035  1.021793  3.637467
26     1.931035  1.021793  3.637467
27     1.931035  1.021793  3.637467
28     1.931035  1.021793  3.637467
29     1.931035  1.021793  3.637467
30     1.931035  1.021793  3.637467
31     1.931035  1.021793  3.637467
32     1.931035  1.021793  3.637467
33     1.931035  1.021793  3.637467
34     1.931035  1.021793  3.637467
35     1.931035  1.021793  3.637467
36     1.931035  1.021793  3.637467
37     1.931035  1.021793  3.637467
38     1.931035  1.021793  3.637467
39     1.931035  1.021793  3.637467
40     1.931035  1.021793  3.637467
41     1.931035  1.021793  3.637467
42     1.931035  1.021793  3.637467
43     1.931035  1.021793  3.637467
44     1.931035  1.021793  3.637467
45     6.173427  3.266624 37.176742
46     1.931035  1.021793  3.637467
47     1.931035  1.021793  3.637467
48     1.931035  1.021793  3.637467
49     6.173427  3.266624 37.176742
50     1.931035  1.021793  3.637467
51     1.931035  1.021793  3.637467
52     1.931035  1.021793  3.637467
53     1.931035  1.021793  3.637467
54     1.931035  1.021793  3.637467
55     1.931035  1.021793  3.637467
56     1.931035  1.021793  3.637467
57     1.931035  1.021793  3.637467
58     1.931035  1.021793  3.637467
59     1.931035  1.021793  3.637467
60     1.931035  1.021793  3.637467
61     1.931035  1.021793  3.637467
62     1.931035  1.021793  3.637467
63     1.931035  1.021793  3.637467
64     1.931035  1.021793  3.637467
65     1.931035  1.021793  3.637467
66     6.173427  3.266624 37.176742
67     1.931035  1.021793  3.637467
68     1.931035  1.021793  3.637467
69     1.931035  1.021793  3.637467
70     1.931035  1.021793  3.637467
71     1.931035  1.021793  3.637467
72     1.931035  1.021793  3.637467
73     1.931035  1.021793  3.637467
74     1.931035  1.021793  3.637467
75     6.173427  3.266624 37.176742
76     1.931035  1.021793  3.637467
77     1.931035  1.021793  3.637467
78     1.931035  1.021793  3.637467
79     1.931035  1.021793  3.637467
80     1.931035  1.021793  3.637467
81     1.931035  1.021793  3.637467
82     1.931035  1.021793  3.637467
83     6.173427  3.266624 37.176742
84     1.931035  1.021793  3.637467
85     1.931035  1.021793  3.637467
86     1.931035  1.021793  3.637467
87     1.931035  1.021793  3.637467
88     1.931035  1.021793  3.637467
89     1.931035  1.021793  3.637467
90     1.931035  1.021793  3.637467
91     1.931035  1.021793  3.637467
92     1.931035  1.021793  3.637467
93     1.931035  1.021793  3.637467
94     6.173427  3.266624 37.176742
95     1.931035  1.021793  3.637467
96     1.931035  1.021793  3.637467
97     6.173427  3.266624 37.176742
98     1.931035  1.021793  3.637467
99     1.931035  1.021793  3.637467
100    1.931035  1.021793  3.637467
101    1.931035  1.021793  3.637467
102    6.173427  3.266624 37.176742
103    1.931035  1.021793  3.637467
104    1.931035  1.021793  3.637467
105    1.931035  1.021793  3.637467
106    1.931035  1.021793  3.637467
107    1.931035  1.021793  3.637467
108    1.931035  1.021793  3.637467
109    1.931035  1.021793  3.637467
110    1.931035  1.021793  3.637467
111    6.173427  3.266624 37.176742
112    1.931035  1.021793  3.637467
113    1.931035  1.021793  3.637467
114    1.931035  1.021793  3.637467
115    1.931035  1.021793  3.637467
116    1.931035  1.021793  3.637467
117    6.173427  3.266624 37.176742
118    6.173427  3.266624 37.176742
119    1.931035  1.021793  3.637467
120    1.931035  1.021793  3.637467
121    1.931035  1.021793  3.637467
122    1.931035  1.021793  3.637467
123    6.173427  3.266624 37.176742
124    1.931035  1.021793  3.637467
125    1.931035  1.021793  3.637467
126    6.173427  3.266624 37.176742
127    1.931035  1.021793  3.637467
128    1.931035  1.021793  3.637467
129    1.931035  1.021793  3.637467
130    1.931035  1.021793  3.637467
131    1.931035  1.021793  3.637467
132    1.931035  1.021793  3.637467
133    1.931035  1.021793  3.637467
134    6.173427  3.266624 37.176742
135    1.931035  1.021793  3.637467
136    6.173427  3.266624 37.176742
137    1.931035  1.021793  3.637467
138    1.931035  1.021793  3.637467
139    1.931035  1.021793  3.637467
140    1.931035  1.021793  3.637467
141    1.931035  1.021793  3.637467
142    1.931035  1.021793  3.637467
143    1.931035  1.021793  3.637467
144    1.931035  1.021793  3.637467
145    1.931035  1.021793  3.637467
146    1.931035  1.021793  3.637467
147    1.931035  1.021793  3.637467
148    1.931035  1.021793  3.637467
149    1.931035  1.021793  3.637467
150    1.931035  1.021793  3.637467
151    1.931035  1.021793  3.637467
152    1.931035  1.021793  3.637467
153    6.173427  3.266624 37.176742
154    1.931035  1.021793  3.637467
155    1.931035  1.021793  3.637467
156    1.931035  1.021793  3.637467
157    1.931035  1.021793  3.637467
158    1.931035  1.021793  3.637467
159    1.931035  1.021793  3.637467
160    1.931035  1.021793  3.637467
161    1.931035  1.021793  3.637467
162    1.931035  1.021793  3.637467
163    1.931035  1.021793  3.637467
164    6.173427  3.266624 37.176742
165    1.931035  1.021793  3.637467
166    6.173427  3.266624 37.176742
167    1.931035  1.021793  3.637467
168    1.931035  1.021793  3.637467
169    1.931035  1.021793  3.637467
170    6.173427  3.266624 37.176742
171    1.931035  1.021793  3.637467
172    1.931035  1.021793  3.637467
173    1.931035  1.021793  3.637467
174    1.931035  1.021793  3.637467
175    1.931035  1.021793  3.637467
176    6.173427  3.266624 37.176742
177    1.931035  1.021793  3.637467
178    1.931035  1.021793  3.637467
179    1.931035  1.021793  3.637467
180    1.931035  1.021793  3.637467
181    1.931035  1.021793  3.637467
182    1.931035  1.021793  3.637467
183    1.931035  1.021793  3.637467
184    1.931035  1.021793  3.637467
185    1.931035  1.021793  3.637467
186    1.931035  1.021793  3.637467
187    1.931035  1.021793  3.637467
188    1.931035  1.021793  3.637467
189    1.931035  1.021793  3.637467
190    1.931035  1.021793  3.637467
191    1.931035  1.021793  3.637467
192    1.931035  1.021793  3.637467
193    1.931035  1.021793  3.637467
194    6.173427  3.266624 37.176742
195    1.931035  1.021793  3.637467
196    1.931035  1.021793  3.637467
197    1.931035  1.021793  3.637467
198    1.931035  1.021793  3.637467
199    1.931035  1.021793  3.637467
200    1.931035  1.021793  3.637467
201    1.931035  1.021793  3.637467
202    1.931035  1.021793  3.637467
203    1.931035  1.021793  3.637467
204    1.931035  1.021793  3.637467
205    1.931035  1.021793  3.637467
206    1.931035  1.021793  3.637467
207    1.931035  1.021793  3.637467
208    1.931035  1.021793  3.637467
209    1.931035  1.021793  3.637467
210    1.931035  1.021793  3.637467
211    1.931035  1.021793  3.637467
212    1.931035  1.021793  3.637467
213    1.931035  1.021793  3.637467
214    1.931035  1.021793  3.637467
215    1.931035  1.021793  3.637467
216    1.931035  1.021793  3.637467
217    1.931035  1.021793  3.637467
218    1.931035  1.021793  3.637467
219    1.931035  1.021793  3.637467
220    1.931035  1.021793  3.637467
221    1.931035  1.021793  3.637467
222    1.931035  1.021793  3.637467
223    1.931035  1.021793  3.637467
224    1.931035  1.021793  3.637467
225    1.931035  1.021793  3.637467
226    1.931035  1.021793  3.637467
227    1.931035  1.021793  3.637467
228    6.173427  3.266624 37.176742
229    1.931035  1.021793  3.637467
230    1.931035  1.021793  3.637467
231    1.931035  1.021793  3.637467
232    1.931035  1.021793  3.637467
233    1.931035  1.021793  3.637467
234    1.931035  1.021793  3.637467
235    1.931035  1.021793  3.637467
236    1.931035  1.021793  3.637467
237    1.931035  1.021793  3.637467
238    1.931035  1.021793  3.637467
239    1.931035  1.021793  3.637467
240    1.931035  1.021793  3.637467
241    1.931035  1.021793  3.637467
242    1.931035  1.021793  3.637467
243    1.931035  1.021793  3.637467
244    1.931035  1.021793  3.637467
245    1.931035  1.021793  3.637467
246    6.173427  3.266624 37.176742
247    6.173427  3.266624 37.176742
248    6.173427  3.266624 37.176742
249    1.931035  1.021793  3.637467
250    1.931035  1.021793  3.637467
251    1.931035  1.021793  3.637467
252    1.931035  1.021793  3.637467
253    1.931035  1.021793  3.637467
254    1.931035  1.021793  3.637467
255    1.931035  1.021793  3.637467
256    1.931035  1.021793  3.637467
257    1.931035  1.021793  3.637467
258    1.931035  1.021793  3.637467
259    1.931035  1.021793  3.637467
260    1.931035  1.021793  3.637467
261    1.931035  1.021793  3.637467
262    1.931035  1.021793  3.637467
263    1.931035  1.021793  3.637467
264    1.931035  1.021793  3.637467
265    1.931035  1.021793  3.637467
266    1.931035  1.021793  3.637467
267    1.931035  1.021793  3.637467
268    1.931035  1.021793  3.637467
269    1.931035  1.021793  3.637467
270    1.931035  1.021793  3.637467
271    1.931035  1.021793  3.637467
272    1.931035  1.021793  3.637467
273    1.931035  1.021793  3.637467
274    1.931035  1.021793  3.637467
275    6.173427  3.266624 37.176742
276    1.931035  1.021793  3.637467
277    1.931035  1.021793  3.637467
278    6.173427  3.266624 37.176742
279    1.931035  1.021793  3.637467
280    1.931035  1.021793  3.637467
281    6.173427  3.266624 37.176742
282    1.931035  1.021793  3.637467
283    1.931035  1.021793  3.637467
284    1.931035  1.021793  3.637467
285    1.931035  1.021793  3.637467
286    1.931035  1.021793  3.637467
287    6.173427  3.266624 37.176742
288    1.931035  1.021793  3.637467
289    1.931035  1.021793  3.637467
290    1.931035  1.021793  3.637467
291    1.931035  1.021793  3.637467
292    6.173427  3.266624 37.176742
293    1.931035  1.021793  3.637467
294    1.931035  1.021793  3.637467
295    1.931035  1.021793  3.637467
296    1.931035  1.021793  3.637467
297    1.931035  1.021793  3.637467
298    1.931035  1.021793  3.637467
299    1.931035  1.021793  3.637467
300    1.931035  1.021793  3.637467
301    1.931035  1.021793  3.637467
302    1.931035  1.021793  3.637467
303    1.931035  1.021793  3.637467
304    6.173427  3.266624 37.176742
305    1.931035  1.021793  3.637467
306    1.931035  1.021793  3.637467
307    6.173427  3.266624 37.176742
308    6.173427  3.266624 37.176742
309    1.931035  1.021793  3.637467
310    1.931035  1.021793  3.637467
311    1.931035  1.021793  3.637467
312    1.931035  1.021793  3.637467
313    1.931035  1.021793  3.637467
314    1.931035  1.021793  3.637467
315    1.931035  1.021793  3.637467
316    1.931035  1.021793  3.637467
317    1.931035  1.021793  3.637467
318    1.931035  1.021793  3.637467
319    1.931035  1.021793  3.637467
320    1.931035  1.021793  3.637467
321    1.931035  1.021793  3.637467
322    1.931035  1.021793  3.637467
323    1.931035  1.021793  3.637467
324    1.931035  1.021793  3.637467
325    1.931035  1.021793  3.637467
326    1.931035  1.021793  3.637467
327    1.931035  1.021793  3.637467
328    1.931035  1.021793  3.637467
329    1.931035  1.021793  3.637467
330    1.931035  1.021793  3.637467
331    6.173427  3.266624 37.176742
332    1.931035  1.021793  3.637467
333    1.931035  1.021793  3.637467
334    1.931035  1.021793  3.637467
335    1.931035  1.021793  3.637467
336    1.931035  1.021793  3.637467
337    1.931035  1.021793  3.637467
338    1.931035  1.021793  3.637467
339    1.931035  1.021793  3.637467
340    1.931035  1.021793  3.637467
341    1.931035  1.021793  3.637467
342    1.931035  1.021793  3.637467
343    1.931035  1.021793  3.637467
344    1.931035  1.021793  3.637467
345    1.931035  1.021793  3.637467
346    1.931035  1.021793  3.637467
347    1.931035  1.021793  3.637467
348    1.931035  1.021793  3.637467
349    1.931035  1.021793  3.637467
350    1.931035  1.021793  3.637467
351    1.931035  1.021793  3.637467
352    1.931035  1.021793  3.637467
353    1.931035  1.021793  3.637467
354    1.931035  1.021793  3.637467
355    1.931035  1.021793  3.637467
356    1.931035  1.021793  3.637467
357    1.931035  1.021793  3.637467
358    1.931035  1.021793  3.637467
359    1.931035  1.021793  3.637467
360    1.931035  1.021793  3.637467
361    1.931035  1.021793  3.637467
362    1.931035  1.021793  3.637467
363    1.931035  1.021793  3.637467
364    1.931035  1.021793  3.637467
365    1.931035  1.021793  3.637467
366    1.931035  1.021793  3.637467
367    1.931035  1.021793  3.637467
368    1.931035  1.021793  3.637467
369    1.931035  1.021793  3.637467
370    6.173427  3.266624 37.176742
371    1.931035  1.021793  3.637467
372    1.931035  1.021793  3.637467
373    1.931035  1.021793  3.637467
374    1.931035  1.021793  3.637467
375    1.931035  1.021793  3.637467
376    1.931035  1.021793  3.637467
377    1.931035  1.021793  3.637467
378    1.931035  1.021793  3.637467
379    1.931035  1.021793  3.637467
380    1.931035  1.021793  3.637467
381    1.931035  1.021793  3.637467
382    1.931035  1.021793  3.637467
383    1.931035  1.021793  3.637467
384    1.931035  1.021793  3.637467
385    1.931035  1.021793  3.637467
386    6.173427  3.266624 37.176742
387    1.931035  1.021793  3.637467
388    1.931035  1.021793  3.637467
389    1.931035  1.021793  3.637467
390    1.931035  1.021793  3.637467
391    1.931035  1.021793  3.637467
392    1.931035  1.021793  3.637467
393    1.931035  1.021793  3.637467
394    1.931035  1.021793  3.637467
395    1.931035  1.021793  3.637467
396    1.931035  1.021793  3.637467
397    1.931035  1.021793  3.637467
398    1.931035  1.021793  3.637467
399    1.931035  1.021793  3.637467
400    1.931035  1.021793  3.637467
401    1.931035  1.021793  3.637467
402    1.931035  1.021793  3.637467
403    1.931035  1.021793  3.637467
404    1.931035  1.021793  3.637467
405    1.931035  1.021793  3.637467
406    1.931035  1.021793  3.637467
407    1.931035  1.021793  3.637467
408    1.931035  1.021793  3.637467
409    1.931035  1.021793  3.637467
410    1.931035  1.021793  3.637467
411    6.173427  3.266624 37.176742
412    1.931035  1.021793  3.637467
413    1.931035  1.021793  3.637467
414    1.931035  1.021793  3.637467
415    1.931035  1.021793  3.637467
416    1.931035  1.021793  3.637467
417    1.931035  1.021793  3.637467
418    1.931035  1.021793  3.637467
419    1.931035  1.021793  3.637467
420    1.931035  1.021793  3.637467
421    1.931035  1.021793  3.637467
422    1.931035  1.021793  3.637467
423    1.931035  1.021793  3.637467
424    1.931035  1.021793  3.637467
425    1.931035  1.021793  3.637467
426    1.931035  1.021793  3.637467
427    1.931035  1.021793  3.637467
428    1.931035  1.021793  3.637467
429    1.931035  1.021793  3.637467
430    1.931035  1.021793  3.637467
431    1.931035  1.021793  3.637467
432    1.931035  1.021793  3.637467
433    1.931035  1.021793  3.637467
434    1.931035  1.021793  3.637467
435    1.931035  1.021793  3.637467
436    1.931035  1.021793  3.637467
437    1.931035  1.021793  3.637467
438    1.931035  1.021793  3.637467
439    1.931035  1.021793  3.637467
440    1.931035  1.021793  3.637467
441    1.931035  1.021793  3.637467
442    1.931035  1.021793  3.637467
443    1.931035  1.021793  3.637467
444    1.931035  1.021793  3.637467
445    1.931035  1.021793  3.637467
446    1.931035  1.021793  3.637467
447    1.931035  1.021793  3.637467
448    1.931035  1.021793  3.637467
449    1.931035  1.021793  3.637467
450    1.931035  1.021793  3.637467
451    1.931035  1.021793  3.637467
452    1.931035  1.021793  3.637467
453    1.931035  1.021793  3.637467
454    1.931035  1.021793  3.637467
455    1.931035  1.021793  3.637467
456    1.931035  1.021793  3.637467
457    1.931035  1.021793  3.637467
458    1.931035  1.021793  3.637467
459    1.931035  1.021793  3.637467
460    1.931035  1.021793  3.637467
461    1.931035  1.021793  3.637467
462    1.931035  1.021793  3.637467
463    1.931035  1.021793  3.637467
464    1.931035  1.021793  3.637467
465    1.931035  1.021793  3.637467
466    6.173427  3.266624 37.176742
467    1.931035  1.021793  3.637467
468    1.931035  1.021793  3.637467
469    1.931035  1.021793  3.637467
470    1.931035  1.021793  3.637467
471    1.931035  1.021793  3.637467
472    1.931035  1.021793  3.637467
473    1.931035  1.021793  3.637467
474    6.173427  3.266624 37.176742
475    1.931035  1.021793  3.637467
476    1.931035  1.021793  3.637467
477    1.931035  1.021793  3.637467
478    1.931035  1.021793  3.637467
479    1.931035  1.021793  3.637467
480    1.931035  1.021793  3.637467
481    1.931035  1.021793  3.637467
482    1.931035  1.021793  3.637467
483    1.931035  1.021793  3.637467
484    1.931035  1.021793  3.637467
485    1.931035  1.021793  3.637467
486    1.931035  1.021793  3.637467
487    6.173427  3.266624 37.176742
488    6.173427  3.266624 37.176742
489    1.931035  1.021793  3.637467
490    1.931035  1.021793  3.637467
491    1.931035  1.021793  3.637467
492    1.931035  1.021793  3.637467
493    1.931035  1.021793  3.637467
494    1.931035  1.021793  3.637467
495    1.931035  1.021793  3.637467
496    6.173427  3.266624 37.176742
497    6.173427  3.266624 37.176742
498    1.931035  1.021793  3.637467
499    1.931035  1.021793  3.637467
500    6.173427  3.266624 37.176742
501    6.173427  3.266624 37.176742
502    1.931035  1.021793  3.637467
503    1.931035  1.021793  3.637467
504    6.173427  3.266624 37.176742
505    6.173427  3.266624 37.176742
506    6.173427  3.266624 37.176742
507    6.173427  3.266624 37.176742
508    1.931035  1.021793  3.637467
509    6.173427  3.266624 37.176742
510    1.931035  1.021793  3.637467
511    6.173427  3.266624 37.176742
512    1.931035  1.021793  3.637467
513    1.931035  1.021793  3.637467
514    1.931035  1.021793  3.637467
515    6.173427  3.266624 37.176742
516    1.931035  1.021793  3.637467
517    6.173427  3.266624 37.176742
518    1.931035  1.021793  3.637467
519    1.931035  1.021793  3.637467
520    1.931035  1.021793  3.637467
521    1.931035  1.021793  3.637467
522    1.931035  1.021793  3.637467
523    1.931035  1.021793  3.637467
524    1.931035  1.021793  3.637467
525    1.931035  1.021793  3.637467
526    1.931035  1.021793  3.637467
527    1.931035  1.021793  3.637467
528    1.931035  1.021793  3.637467
529    1.931035  1.021793  3.637467
530    1.931035  1.021793  3.637467
531    1.931035  1.021793  3.637467
532    1.931035  1.021793  3.637467
533    1.931035  1.021793  3.637467
534    6.173427  3.266624 37.176742
535    1.931035  1.021793  3.637467
536    1.931035  1.021793  3.637467
537    1.931035  1.021793  3.637467
538    1.931035  1.021793  3.637467
539    1.931035  1.021793  3.637467
540    1.931035  1.021793  3.637467
541    1.931035  1.021793  3.637467
542    1.931035  1.021793  3.637467
543    6.173427  3.266624 37.176742
544    1.931035  1.021793  3.637467
545    1.931035  1.021793  3.637467
546    1.931035  1.021793  3.637467
547    1.931035  1.021793  3.637467
548    1.931035  1.021793  3.637467
549    1.931035  1.021793  3.637467
550    1.931035  1.021793  3.637467
551    1.931035  1.021793  3.637467
552    1.931035  1.021793  3.637467
553    1.931035  1.021793  3.637467
554    1.931035  1.021793  3.637467
555    6.173427  3.266624 37.176742
556    1.931035  1.021793  3.637467
557    1.931035  1.021793  3.637467
558    1.931035  1.021793  3.637467
559    1.931035  1.021793  3.637467
560    1.931035  1.021793  3.637467
561    6.173427  3.266624 37.176742
562    1.931035  1.021793  3.637467
563    1.931035  1.021793  3.637467
564    1.931035  1.021793  3.637467
565    1.931035  1.021793  3.637467
566    1.931035  1.021793  3.637467
567    1.931035  1.021793  3.637467
568    1.931035  1.021793  3.637467
569    1.931035  1.021793  3.637467
570    1.931035  1.021793  3.637467
571    1.931035  1.021793  3.637467
572    1.931035  1.021793  3.637467
573    1.931035  1.021793  3.637467
574    1.931035  1.021793  3.637467
575    1.931035  1.021793  3.637467
576    1.931035  1.021793  3.637467
577    1.931035  1.021793  3.637467
578    1.931035  1.021793  3.637467
579    1.931035  1.021793  3.637467
580    1.931035  1.021793  3.637467
581    1.931035  1.021793  3.637467
582    1.931035  1.021793  3.637467
583    1.931035  1.021793  3.637467
584    1.931035  1.021793  3.637467
585    1.931035  1.021793  3.637467
586    1.931035  1.021793  3.637467
587    1.931035  1.021793  3.637467
588    1.931035  1.021793  3.637467
589    1.931035  1.021793  3.637467
590    1.931035  1.021793  3.637467
591    1.931035  1.021793  3.637467
592    1.931035  1.021793  3.637467
593    1.931035  1.021793  3.637467
594    1.931035  1.021793  3.637467
595    1.931035  1.021793  3.637467
596    1.931035  1.021793  3.637467
597    6.173427  3.266624 37.176742
598    1.931035  1.021793  3.637467
599    1.931035  1.021793  3.637467
600    1.931035  1.021793  3.637467
601    1.931035  1.021793  3.637467
602    1.931035  1.021793  3.637467
603    1.931035  1.021793  3.637467
604    1.931035  1.021793  3.637467
605    1.931035  1.021793  3.637467
606    1.931035  1.021793  3.637467
607    1.931035  1.021793  3.637467
608    6.173427  3.266624 37.176742
609    1.931035  1.021793  3.637467
610    1.931035  1.021793  3.637467
611    1.931035  1.021793  3.637467
612    1.931035  1.021793  3.637467
613    1.931035  1.021793  3.637467
614    1.931035  1.021793  3.637467
615    1.931035  1.021793  3.637467
616    6.173427  3.266624 37.176742
617    1.931035  1.021793  3.637467
618    1.931035  1.021793  3.637467
619    1.931035  1.021793  3.637467
620    1.931035  1.021793  3.637467
621    1.931035  1.021793  3.637467
622    1.931035  1.021793  3.637467
623    1.931035  1.021793  3.637467
624    1.931035  1.021793  3.637467
625    1.931035  1.021793  3.637467
626    1.931035  1.021793  3.637467
627    1.931035  1.021793  3.637467
628    1.931035  1.021793  3.637467
629    1.931035  1.021793  3.637467
630    1.931035  1.021793  3.637467
631    1.931035  1.021793  3.637467
632    6.173427  3.266624 37.176742
633    1.931035  1.021793  3.637467
634    1.931035  1.021793  3.637467
635    1.931035  1.021793  3.637467
636    1.931035  1.021793  3.637467
637    1.931035  1.021793  3.637467
638    1.931035  1.021793  3.637467
639    1.931035  1.021793  3.637467
640    1.931035  1.021793  3.637467
641    1.931035  1.021793  3.637467
642    1.931035  1.021793  3.637467
643    1.931035  1.021793  3.637467
644    1.931035  1.021793  3.637467
645    1.931035  1.021793  3.637467
646    1.931035  1.021793  3.637467
647    1.931035  1.021793  3.637467
648    1.931035  1.021793  3.637467
649    1.931035  1.021793  3.637467
650    1.931035  1.021793  3.637467
651    1.931035  1.021793  3.637467
652    1.931035  1.021793  3.637467
653    1.931035  1.021793  3.637467
654    1.931035  1.021793  3.637467
655    1.931035  1.021793  3.637467
656    1.931035  1.021793  3.637467
657    1.931035  1.021793  3.637467
658    1.931035  1.021793  3.637467
659    1.931035  1.021793  3.637467
660    1.931035  1.021793  3.637467
661    1.931035  1.021793  3.637467
662    1.931035  1.021793  3.637467
663    1.931035  1.021793  3.637467
664    1.931035  1.021793  3.637467
665    1.931035  1.021793  3.637467
666    1.931035  1.021793  3.637467
667    1.931035  1.021793  3.637467
668    1.931035  1.021793  3.637467
669    1.931035  1.021793  3.637467
670    1.931035  1.021793  3.637467
671    1.931035  1.021793  3.637467
672    1.931035  1.021793  3.637467
673    1.931035  1.021793  3.637467
674    1.931035  1.021793  3.637467
675    1.931035  1.021793  3.637467
676    1.931035  1.021793  3.637467
677    1.931035  1.021793  3.637467
678    1.931035  1.021793  3.637467
679    1.931035  1.021793  3.637467
680    1.931035  1.021793  3.637467
681    1.931035  1.021793  3.637467
682    1.931035  1.021793  3.637467
683    1.931035  1.021793  3.637467
684    1.931035  1.021793  3.637467
685    1.931035  1.021793  3.637467
686    1.931035  1.021793  3.637467
687    1.931035  1.021793  3.637467
688    1.931035  1.021793  3.637467
689    1.931035  1.021793  3.637467
690    1.931035  1.021793  3.637467
691    1.931035  1.021793  3.637467
692    6.173427  3.266624 37.176742
693    6.173427  3.266624 37.176742
694    1.931035  1.021793  3.637467
695    1.931035  1.021793  3.637467
696    1.931035  1.021793  3.637467
697    6.173427  3.266624 37.176742
698    1.931035  1.021793  3.637467
699    1.931035  1.021793  3.637467
700    1.931035  1.021793  3.637467
701    1.931035  1.021793  3.637467
702    1.931035  1.021793  3.637467
703    1.931035  1.021793  3.637467
704    6.173427  3.266624 37.176742
705    1.931035  1.021793  3.637467
706    1.931035  1.021793  3.637467
707    1.931035  1.021793  3.637467
708    6.173427  3.266624 37.176742
709    1.931035  1.021793  3.637467
710    1.931035  1.021793  3.637467
711    1.931035  1.021793  3.637467
712    1.931035  1.021793  3.637467
713    1.931035  1.021793  3.637467
714    1.931035  1.021793  3.637467
715    1.931035  1.021793  3.637467
716    1.931035  1.021793  3.637467
717    1.931035  1.021793  3.637467
718    1.931035  1.021793  3.637467
719    1.931035  1.021793  3.637467
720    6.173427  3.266624 37.176742
721    1.931035  1.021793  3.637467
722    6.173427  3.266624 37.176742
723    1.931035  1.021793  3.637467
724    1.931035  1.021793  3.637467
725    6.173427  3.266624 37.176742
726    1.931035  1.021793  3.637467
727    1.931035  1.021793  3.637467
728    1.931035  1.021793  3.637467
729    6.173427  3.266624 37.176742
730    1.931035  1.021793  3.637467
731    6.173427  3.266624 37.176742
732    1.931035  1.021793  3.637467
733    6.173427  3.266624 37.176742
734    1.931035  1.021793  3.637467
735    1.931035  1.021793  3.637467
736    1.931035  1.021793  3.637467
737    1.931035  1.021793  3.637467
738    1.931035  1.021793  3.637467
739    1.931035  1.021793  3.637467
740    1.931035  1.021793  3.637467
741    1.931035  1.021793  3.637467
742    1.931035  1.021793  3.637467
743    6.173427  3.266624 37.176742
744    6.173427  3.266624 37.176742
745    6.173427  3.266624 37.176742
746    6.173427  3.266624 37.176742
747    1.931035  1.021793  3.637467
748    1.931035  1.021793  3.637467
749    6.173427  3.266624 37.176742
750    6.173427  3.266624 37.176742
751    6.173427  3.266624 37.176742
752    6.173427  3.266624 37.176742
753    6.173427  3.266624 37.176742
754    6.173427  3.266624 37.176742
755    6.173427  3.266624 37.176742
756    6.173427  3.266624 37.176742
757    6.173427  3.266624 37.176742
758    6.173427  3.266624 37.176742
759    6.173427  3.266624 37.176742
760    6.173427  3.266624 37.176742
761    6.173427  3.266624 37.176742
762    6.173427  3.266624 37.176742
763    6.173427  3.266624 37.176742
764    6.173427  3.266624 37.176742
765    6.173427  3.266624 37.176742
766    6.173427  3.266624 37.176742
767    6.173427  3.266624 37.176742
768    1.931035  1.021793  3.637467
769    1.931035  1.021793  3.637467
770    1.931035  1.021793  3.637467
771    1.931035  1.021793  3.637467
772    1.931035  1.021793  3.637467
773    1.931035  1.021793  3.637467
774    1.931035  1.021793  3.637467
775    1.931035  1.021793  3.637467
776    1.931035  1.021793  3.637467
777    1.931035  1.021793  3.637467
778    1.931035  1.021793  3.637467
779    1.931035  1.021793  3.637467
780    1.931035  1.021793  3.637467
781    1.931035  1.021793  3.637467
782    1.931035  1.021793  3.637467
783    1.931035  1.021793  3.637467
784    1.931035  1.021793  3.637467
785    1.931035  1.021793  3.637467
786    1.931035  1.021793  3.637467
787    1.931035  1.021793  3.637467
788    1.931035  1.021793  3.637467
789    1.931035  1.021793  3.637467
790    1.931035  1.021793  3.637467
791    1.931035  1.021793  3.637467
792    1.931035  1.021793  3.637467
793    1.931035  1.021793  3.637467
794    1.931035  1.021793  3.637467
795    1.931035  1.021793  3.637467
796    1.931035  1.021793  3.637467
797    1.931035  1.021793  3.637467
798    1.931035  1.021793  3.637467
799    1.931035  1.021793  3.637467
800    1.931035  1.021793  3.637467
801    1.931035  1.021793  3.637467
802    1.931035  1.021793  3.637467
803    1.931035  1.021793  3.637467
804    1.931035  1.021793  3.637467
805    1.931035  1.021793  3.637467
806    1.931035  1.021793  3.637467
807    1.931035  1.021793  3.637467
808    1.931035  1.021793  3.637467
809    1.931035  1.021793  3.637467
810    1.931035  1.021793  3.637467
811    1.931035  1.021793  3.637467
812    1.931035  1.021793  3.637467
813    1.931035  1.021793  3.637467
814    1.931035  1.021793  3.637467
815    1.931035  1.021793  3.637467
816    1.931035  1.021793  3.637467
817    1.931035  1.021793  3.637467
818    1.931035  1.021793  3.637467
819    1.931035  1.021793  3.637467
820    1.931035  1.021793  3.637467
821    1.931035  1.021793  3.637467
822    1.931035  1.021793  3.637467
823    1.931035  1.021793  3.637467
824    1.931035  1.021793  3.637467
825    1.931035  1.021793  3.637467
826    1.931035  1.021793  3.637467
827    1.931035  1.021793  3.637467
828    1.931035  1.021793  3.637467
829    1.931035  1.021793  3.637467
830    1.931035  1.021793  3.637467
831    1.931035  1.021793  3.637467
832    1.931035  1.021793  3.637467
833    1.931035  1.021793  3.637467
834    1.931035  1.021793  3.637467
835    1.931035  1.021793  3.637467
836    1.931035  1.021793  3.637467
837    1.931035  1.021793  3.637467
838    1.931035  1.021793  3.637467
839    1.931035  1.021793  3.637467
840    1.931035  1.021793  3.637467
841    1.931035  1.021793  3.637467
842    1.931035  1.021793  3.637467
843    1.931035  1.021793  3.637467
844    1.931035  1.021793  3.637467
845    1.931035  1.021793  3.637467
846    1.931035  1.021793  3.637467
847    1.931035  1.021793  3.637467
848    1.931035  1.021793  3.637467
849    1.931035  1.021793  3.637467
850    1.931035  1.021793  3.637467
851    1.931035  1.021793  3.637467
852    1.931035  1.021793  3.637467
853    1.931035  1.021793  3.637467
854    1.931035  1.021793  3.637467
855    1.931035  1.021793  3.637467
856    1.931035  1.021793  3.637467
857    1.931035  1.021793  3.637467
858    1.931035  1.021793  3.637467
859    1.931035  1.021793  3.637467
860    1.931035  1.021793  3.637467
861    1.931035  1.021793  3.637467
862    1.931035  1.021793  3.637467
863    1.931035  1.021793  3.637467
864    1.931035  1.021793  3.637467
865    1.931035  1.021793  3.637467
866    1.931035  1.021793  3.637467
867    1.931035  1.021793  3.637467
868    1.931035  1.021793  3.637467
869    1.931035  1.021793  3.637467
870    1.931035  1.021793  3.637467
871    1.931035  1.021793  3.637467
872    1.931035  1.021793  3.637467
873    1.931035  1.021793  3.637467
874    1.931035  1.021793  3.637467
875    1.931035  1.021793  3.637467
876    1.931035  1.021793  3.637467
877    1.931035  1.021793  3.637467
878    1.931035  1.021793  3.637467
879    1.931035  1.021793  3.637467
880    1.931035  1.021793  3.637467
881    1.931035  1.021793  3.637467
882    1.931035  1.021793  3.637467
883    1.931035  1.021793  3.637467
884    1.931035  1.021793  3.637467
885    1.931035  1.021793  3.637467
886    1.931035  1.021793  3.637467
887    1.931035  1.021793  3.637467
888    1.931035  1.021793  3.637467
889    1.931035  1.021793  3.637467
890    1.931035  1.021793  3.637467
891    1.931035  1.021793  3.637467
892    1.931035  1.021793  3.637467
893    1.931035  1.021793  3.637467
894    1.931035  1.021793  3.637467
895    1.931035  1.021793  3.637467
896    1.931035  1.021793  3.637467
897    1.931035  1.021793  3.637467
898    1.931035  1.021793  3.637467
899    1.931035  1.021793  3.637467
900    1.931035  1.021793  3.637467
901    1.931035  1.021793  3.637467
902    1.931035  1.021793  3.637467
903    1.931035  1.021793  3.637467
904    1.931035  1.021793  3.637467
905    1.931035  1.021793  3.637467
906    1.931035  1.021793  3.637467
907    1.931035  1.021793  3.637467
908    1.931035  1.021793  3.637467
909    1.931035  1.021793  3.637467
910    1.931035  1.021793  3.637467
911    1.931035  1.021793  3.637467
912    1.931035  1.021793  3.637467
913    1.931035  1.021793  3.637467
914    1.931035  1.021793  3.637467
915    1.931035  1.021793  3.637467
916    1.931035  1.021793  3.637467
917    1.931035  1.021793  3.637467
918    1.931035  1.021793  3.637467
919    1.931035  1.021793  3.637467
920    1.931035  1.021793  3.637467
921    1.931035  1.021793  3.637467
922    1.931035  1.021793  3.637467
923    1.931035  1.021793  3.637467
924    1.931035  1.021793  3.637467
925    1.931035  1.021793  3.637467
926    1.931035  1.021793  3.637467
927    1.931035  1.021793  3.637467
928    1.931035  1.021793  3.637467
929    1.931035  1.021793  3.637467
930    1.931035  1.021793  3.637467
931    1.931035  1.021793  3.637467
932    1.931035  1.021793  3.637467
933    1.931035  1.021793  3.637467
934    1.931035  1.021793  3.637467
935    1.931035  1.021793  3.637467
936    1.931035  1.021793  3.637467
937    1.931035  1.021793  3.637467
938    1.931035  1.021793  3.637467
939    1.931035  1.021793  3.637467
940    1.931035  1.021793  3.637467
941    1.931035  1.021793  3.637467
942    1.931035  1.021793  3.637467
943    1.931035  1.021793  3.637467
944    1.931035  1.021793  3.637467
945    1.931035  1.021793  3.637467
946    1.931035  1.021793  3.637467
947    1.931035  1.021793  3.637467
948    1.931035  1.021793  3.637467
949    1.931035  1.021793  3.637467
950    1.931035  1.021793  3.637467
951    1.931035  1.021793  3.637467
952    1.931035  1.021793  3.637467
953    1.931035  1.021793  3.637467
954    1.931035  1.021793  3.637467
955    1.931035  1.021793  3.637467
956    1.931035  1.021793  3.637467
957    1.931035  1.021793  3.637467
958    1.931035  1.021793  3.637467
959    1.931035  1.021793  3.637467
960    1.931035  1.021793  3.637467
961    1.931035  1.021793  3.637467
962    1.931035  1.021793  3.637467
963    1.931035  1.021793  3.637467
964    1.931035  1.021793  3.637467
965    1.931035  1.021793  3.637467
966    1.931035  1.021793  3.637467
967    1.931035  1.021793  3.637467
968    1.931035  1.021793  3.637467
969    1.931035  1.021793  3.637467
970    1.931035  1.021793  3.637467
971    1.931035  1.021793  3.637467
972    1.931035  1.021793  3.637467
973    1.931035  1.021793  3.637467
974    1.931035  1.021793  3.637467
975    1.931035  1.021793  3.637467
976    1.931035  1.021793  3.637467
977    1.931035  1.021793  3.637467
978    1.931035  1.021793  3.637467
979    1.931035  1.021793  3.637467
980    1.931035  1.021793  3.637467
981    1.931035  1.021793  3.637467
982    1.931035  1.021793  3.637467
983    1.931035  1.021793  3.637467
984    1.931035  1.021793  3.637467
985    1.931035  1.021793  3.637467
986    1.931035  1.021793  3.637467
987    1.931035  1.021793  3.637467
988    1.931035  1.021793  3.637467
989    1.931035  1.021793  3.637467
990    1.931035  1.021793  3.637467
991    1.931035  1.021793  3.637467
992    1.931035  1.021793  3.637467
993    1.931035  1.021793  3.637467
994    1.931035  1.021793  3.637467
995    1.931035  1.021793  3.637467
996    1.931035  1.021793  3.637467
997    1.931035  1.021793  3.637467
998    1.931035  1.021793  3.637467
999    1.931035  1.021793  3.637467
1000   1.931035  1.021793  3.637467
1001   1.931035  1.021793  3.637467
1002   1.931035  1.021793  3.637467
1003   1.931035  1.021793  3.637467
1004   1.931035  1.021793  3.637467
1005   1.931035  1.021793  3.637467
1006   1.931035  1.021793  3.637467
1007   1.931035  1.021793  3.637467
1008   1.931035  1.021793  3.637467
1009   1.931035  1.021793  3.637467
1010   1.931035  1.021793  3.637467
1011   1.931035  1.021793  3.637467
1012   1.931035  1.021793  3.637467
1013   1.931035  1.021793  3.637467
1014   1.931035  1.021793  3.637467
1015   1.931035  1.021793  3.637467
1016   1.931035  1.021793  3.637467
1017   1.931035  1.021793  3.637467
1018   1.931035  1.021793  3.637467
1019   1.931035  1.021793  3.637467
1020   1.931035  1.021793  3.637467
1021   1.931035  1.021793  3.637467
1022   1.931035  1.021793  3.637467
1023   1.931035  1.021793  3.637467
1024   1.931035  1.021793  3.637467
1025   1.931035  1.021793  3.637467
1026   1.931035  1.021793  3.637467
1027   1.931035  1.021793  3.637467
1028   1.931035  1.021793  3.637467
1029   1.931035  1.021793  3.637467
1030   1.931035  1.021793  3.637467
1031   1.931035  1.021793  3.637467
1032   1.931035  1.021793  3.637467
1033   1.931035  1.021793  3.637467
1034   1.931035  1.021793  3.637467
1035   1.931035  1.021793  3.637467
1036   1.931035  1.021793  3.637467
1037   1.931035  1.021793  3.637467
1038   1.931035  1.021793  3.637467
1039   1.931035  1.021793  3.637467
1040   1.931035  1.021793  3.637467
1041   1.931035  1.021793  3.637467
1042   1.931035  1.021793  3.637467
1043   1.931035  1.021793  3.637467
1044   1.931035  1.021793  3.637467
1045   1.931035  1.021793  3.637467
1046   1.931035  1.021793  3.637467
1047   1.931035  1.021793  3.637467
1048   1.931035  1.021793  3.637467
1049   1.931035  1.021793  3.637467
1050   1.931035  1.021793  3.637467
1051   1.931035  1.021793  3.637467
1052   1.931035  1.021793  3.637467
1053   1.931035  1.021793  3.637467
1054   1.931035  1.021793  3.637467
1055   1.931035  1.021793  3.637467
1056   1.931035  1.021793  3.637467
1057   1.931035  1.021793  3.637467
1058   1.931035  1.021793  3.637467
1059   1.931035  1.021793  3.637467
1060   1.931035  1.021793  3.637467
1061   1.931035  1.021793  3.637467
1062   1.931035  1.021793  3.637467
1063   1.931035  1.021793  3.637467
1064   1.931035  1.021793  3.637467
1065   1.931035  1.021793  3.637467
1066   1.931035  1.021793  3.637467
1067   1.931035  1.021793  3.637467
1068   1.931035  1.021793  3.637467
1069   1.931035  1.021793  3.637467
1070   1.931035  1.021793  3.637467
1071   1.931035  1.021793  3.637467
1072   1.931035  1.021793  3.637467
1073   1.931035  1.021793  3.637467
1074   1.931035  1.021793  3.637467
1075   1.931035  1.021793  3.637467
1076   1.931035  1.021793  3.637467
1077   1.931035  1.021793  3.637467
1078   1.931035  1.021793  3.637467
1079   1.931035  1.021793  3.637467
1080   1.931035  1.021793  3.637467
1081   1.931035  1.021793  3.637467
1082   1.931035  1.021793  3.637467
1083   1.931035  1.021793  3.637467
1084   1.931035  1.021793  3.637467
1085   1.931035  1.021793  3.637467
1086   1.931035  1.021793  3.637467
1087   1.931035  1.021793  3.637467
1088   1.931035  1.021793  3.637467
1089   1.931035  1.021793  3.637467
1090   1.931035  1.021793  3.637467
1091   1.931035  1.021793  3.637467
1092   1.931035  1.021793  3.637467
1093   1.931035  1.021793  3.637467
1094   1.931035  1.021793  3.637467
1095   1.931035  1.021793  3.637467
1096   1.931035  1.021793  3.637467
1097   1.931035  1.021793  3.637467
1098   1.931035  1.021793  3.637467
1099   1.931035  1.021793  3.637467
1100   1.931035  1.021793  3.637467
1101   1.931035  1.021793  3.637467
1102   1.931035  1.021793  3.637467
1103   1.931035  1.021793  3.637467
1104   1.931035  1.021793  3.637467
1105   1.931035  1.021793  3.637467
1106   1.931035  1.021793  3.637467
1107   1.931035  1.021793  3.637467
1108   1.931035  1.021793  3.637467
1109   1.931035  1.021793  3.637467
1110   1.931035  1.021793  3.637467
1111   1.931035  1.021793  3.637467
1112   1.931035  1.021793  3.637467
1113   6.173427  3.266624 37.176742
1114   6.173427  3.266624 37.176742
1115   6.173427  3.266624 37.176742
1116   6.173427  3.266624 37.176742
1117   6.173427  3.266624 37.176742
1118   6.173427  3.266624 37.176742
1119   6.173427  3.266624 37.176742
1120   6.173427  3.266624 37.176742
1121   6.173427  3.266624 37.176742
1122   6.173427  3.266624 37.176742
1123   6.173427  3.266624 37.176742
1124   6.173427  3.266624 37.176742
1125   6.173427  3.266624 37.176742
1126   6.173427  3.266624 37.176742
1127   6.173427  3.266624 37.176742

> partvar.finalgw.0 <- partvar(badhealth.finalgw, newdata = badh.0)
> partvar.finalgw.0$Prop.Variance[1,]

  Randomness Liability Proneness
1  0.2930119 0.1550451  0.551943

> partvar.finalgw.1 <- partvar(badhealth.finalgw, newdata = badh.1)
> partvar.finalgw.1$Prop.Variance[1,]

   Randomness  Liability Proneness
10  0.1324292 0.07007398 0.7974968

# Partition of variance: with covariate age

> badhealth.gw <- gw(numvisit ~ badh + age, data = badhealth)# Fitting the GWRM model with covariate age
> summary(badhealth.gw)

Call:  gw(formula = numvisit ~ badh + age, data = badhealth)

Coefficients:
             Estimate   Std. Error  z value    Pr(>|z|) 
(Intercept)  5.622e-01  1.404e-01   4.004e+00  6.215e-05
badh         1.146e+00  1.095e-01   1.047e+01  1.248e-25
age          2.588e-03  3.628e-03   7.135e-01  4.755e-01

Fit:
  log-likelihood  AIC    BIC    df   
  -2228            4466   4491   1122

betaII:
  par        Estimate   Std. Error
  k          1.503026   0.3077909 
  ro         7.303752   2.2268366 

Degrees of Freedom: Total (i.e. Null);  1122 Residual

Code of convergence: 0  

Method: L-BFGS-B 

> partvar(badhealth.gw)

$Prop.Variance.Components
     Randomness  Liability Proneness
1     0.2883120 0.13606451 0.5756235
2     0.2900316 0.13687602 0.5730924
3     0.2943416 0.13891007 0.5667483
4     0.2887417 0.13626727 0.5749911
5     0.2990998 0.14115563 0.5597446
6     0.3012681 0.14217892 0.5565530
7     0.2973676 0.14033813 0.5622943
8     0.2999667 0.14156476 0.5584685
9     0.3004004 0.14176942 0.5578302
10    0.1319689 0.06228071 0.8057504
11    0.2913229 0.13748545 0.5711916
12    0.2960699 0.13972570 0.5642044
13    0.2960699 0.13972570 0.5642044
14    0.2952054 0.13931774 0.5654768
15    0.3017021 0.14238376 0.5559141
16    0.1347429 0.06358987 0.8016673
17    0.2986665 0.14095116 0.5603823
18    0.2947734 0.13911387 0.5661127
19    0.2917537 0.13768875 0.5705575
20    0.2990998 0.14115563 0.5597446
21    0.2952054 0.13931774 0.5654768
22    0.2939099 0.13870633 0.5673838
23    0.2934784 0.13850267 0.5680190
24    0.2891715 0.13647011 0.5743584
25    0.2969349 0.14013392 0.5629312
26    0.2887417 0.13626727 0.5749911
27    0.2878826 0.13586183 0.5762556
28    0.2913229 0.13748545 0.5711916
29    0.3012681 0.14217892 0.5565530
30    0.2990998 0.14115563 0.5597446
31    0.3017021 0.14238376 0.5559141
32    0.3008342 0.14197414 0.5571917
33    0.2887417 0.13626727 0.5749911
34    0.2973676 0.14033813 0.5622943
35    0.3004004 0.14176942 0.5578302
36    0.2896014 0.13667302 0.5737255
37    0.3008342 0.14197414 0.5571917
38    0.3021363 0.14258866 0.5552750
39    0.3008342 0.14197414 0.5571917
40    0.2917537 0.13768875 0.5705575
41    0.3008342 0.14197414 0.5571917
42    0.3034396 0.14320371 0.5533567
43    0.2986665 0.14095116 0.5603823
44    0.2978004 0.14054241 0.5616572
45    0.1367107 0.06451853 0.7987708
46    0.3021363 0.14258866 0.5552750
47    0.2990998 0.14115563 0.5597446
48    0.3034396 0.14320371 0.5533567
49    0.1292384 0.06099211 0.8097695
50    0.2930470 0.13829908 0.5686540
51    0.3012681 0.14217892 0.5565530
52    0.3017021 0.14238376 0.5559141
53    0.2995332 0.14136017 0.5591066
54    0.2982334 0.14074675 0.5610198
55    0.3025706 0.14279362 0.5546358
56    0.2969349 0.14013392 0.5629312
57    0.2990998 0.14115563 0.5597446
58    0.3030050 0.14299864 0.5539963
59    0.2999667 0.14156476 0.5584685
60    0.2956376 0.13952169 0.5648407
61    0.2904619 0.13707909 0.5724591
62    0.3008342 0.14197414 0.5571917
63    0.3025706 0.14279362 0.5546358
64    0.3030050 0.14299864 0.5539963
65    0.3038742 0.14340885 0.5527169
66    0.1311452 0.06189197 0.8069629
67    0.3012681 0.14217892 0.5565530
68    0.2956376 0.13952169 0.5648407
69    0.2986665 0.14095116 0.5603823
70    0.3017021 0.14238376 0.5559141
71    0.3008342 0.14197414 0.5571917
72    0.3004004 0.14176942 0.5578302
73    0.3008342 0.14197414 0.5571917
74    0.2934784 0.13850267 0.5680190
75    0.1344635 0.06345802 0.8020785
76    0.2952054 0.13931774 0.5654768
77    0.2990998 0.14115563 0.5597446
78    0.2878826 0.13586183 0.5762556
79    0.2973676 0.14033813 0.5622943
80    0.2921846 0.13789212 0.5699232
81    0.3017021 0.14238376 0.5559141
82    0.2960699 0.13972570 0.5642044
83    0.1322443 0.06241070 0.8053450
84    0.2917537 0.13768875 0.5705575
85    0.2978004 0.14054241 0.5616572
86    0.2908923 0.13728223 0.5718255
87    0.3017021 0.14238376 0.5559141
88    0.3030050 0.14299864 0.5539963
89    0.2973676 0.14033813 0.5622943
90    0.3004004 0.14176942 0.5578302
91    0.2999667 0.14156476 0.5584685
92    0.2995332 0.14136017 0.5591066
93    0.2990998 0.14115563 0.5597446
94    0.1361463 0.06425217 0.7996016
95    0.2969349 0.14013392 0.5629312
96    0.3012681 0.14217892 0.5565530
97    0.1284277 0.06060953 0.8109627
98    0.3012681 0.14217892 0.5565530
99    0.2883120 0.13606451 0.5756235
100   0.3012681 0.14217892 0.5565530
101   0.3038742 0.14340885 0.5527169
102   0.1389858 0.06559225 0.7954220
103   0.2995332 0.14136017 0.5591066
104   0.3038742 0.14340885 0.5527169
105   0.2956376 0.13952169 0.5648407
106   0.2939099 0.13870633 0.5673838
107   0.3030050 0.14299864 0.5539963
108   0.2930470 0.13829908 0.5686540
109   0.2982334 0.14074675 0.5610198
110   0.2995332 0.14136017 0.5591066
111   0.1333504 0.06293272 0.8037169
112   0.3008342 0.14197414 0.5571917
113   0.2921846 0.13789212 0.5699232
114   0.3021363 0.14258866 0.5552750
115   0.2978004 0.14054241 0.5616572
116   0.2883120 0.13606451 0.5756235
117   0.1330732 0.06280190 0.8041249
118   0.1322443 0.06241070 0.8053450
119   0.3017021 0.14238376 0.5559141
120   0.2999667 0.14156476 0.5584685
121   0.2952054 0.13931774 0.5654768
122   0.2947734 0.13911387 0.5661127
123   0.1364282 0.06438525 0.7991865
124   0.3017021 0.14238376 0.5559141
125   0.3008342 0.14197414 0.5571917
126   0.1308715 0.06176280 0.8073657
127   0.2883120 0.13606451 0.5756235
128   0.3025706 0.14279362 0.5546358
129   0.2982334 0.14074675 0.5610198
130   0.2878826 0.13586183 0.5762556
131   0.3004004 0.14176942 0.5578302
132   0.3021363 0.14258866 0.5552750
133   0.2995332 0.14136017 0.5591066
134   0.1369935 0.06465203 0.7983544
135   0.3008342 0.14197414 0.5571917
136   0.1333504 0.06293272 0.8037169
137   0.2999667 0.14156476 0.5584685
138   0.2934784 0.13850267 0.5680190
139   0.3004004 0.14176942 0.5578302
140   0.3004004 0.14176942 0.5578302
141   0.3025706 0.14279362 0.5546358
142   0.2986665 0.14095116 0.5603823
143   0.3021363 0.14258866 0.5552750
144   0.2887417 0.13626727 0.5749911
145   0.2952054 0.13931774 0.5654768
146   0.3043090 0.14361403 0.5520770
147   0.2973676 0.14033813 0.5622943
148   0.3034396 0.14320371 0.5533567
149   0.2990998 0.14115563 0.5597446
150   0.2930470 0.13829908 0.5686540
151   0.3008342 0.14197414 0.5571917
152   0.2887417 0.13626727 0.5749911
153   0.1367107 0.06451853 0.7987708
154   0.2952054 0.13931774 0.5654768
155   0.2956376 0.13952169 0.5648407
156   0.2990998 0.14115563 0.5597446
157   0.3012681 0.14217892 0.5565530
158   0.3043090 0.14361403 0.5520770
159   0.2995332 0.14136017 0.5591066
160   0.2952054 0.13931774 0.5654768
161   0.3017021 0.14238376 0.5559141
162   0.2952054 0.13931774 0.5654768
163   0.2995332 0.14136017 0.5591066
164   0.1327965 0.06267130 0.8045322
165   0.2896014 0.13667302 0.5737255
166   0.1295095 0.06112004 0.8093705
167   0.2878826 0.13586183 0.5762556
168   0.2900316 0.13687602 0.5730924
169   0.2956376 0.13952169 0.5648407
170   0.1314193 0.06202135 0.8065594
171   0.2913229 0.13748545 0.5711916
172   0.2986665 0.14095116 0.5603823
173   0.3021363 0.14258866 0.5552750
174   0.3021363 0.14258866 0.5552750
175   0.2965023 0.13992977 0.5635679
176   0.1319689 0.06228071 0.8057504
177   0.2887417 0.13626727 0.5749911
178   0.2969349 0.14013392 0.5629312
179   0.3025706 0.14279362 0.5546358
180   0.2913229 0.13748545 0.5711916
181   0.3030050 0.14299864 0.5539963
182   0.3004004 0.14176942 0.5578302
183   0.3021363 0.14258866 0.5552750
184   0.2995332 0.14136017 0.5591066
185   0.2973676 0.14033813 0.5622943
186   0.2934784 0.13850267 0.5680190
187   0.3021363 0.14258866 0.5552750
188   0.2986665 0.14095116 0.5603823
189   0.2982334 0.14074675 0.5610198
190   0.2934784 0.13850267 0.5680190
191   0.2891715 0.13647011 0.5743584
192   0.2969349 0.14013392 0.5629312
193   0.3017021 0.14238376 0.5559141
194   0.1378447 0.06505374 0.7971015
195   0.3008342 0.14197414 0.5571917
196   0.2973676 0.14033813 0.5622943
197   0.3043090 0.14361403 0.5520770
198   0.2995332 0.14136017 0.5591066
199   0.3047439 0.14381927 0.5514368
200   0.2960699 0.13972570 0.5642044
201   0.2883120 0.13606451 0.5756235
202   0.3030050 0.14299864 0.5539963
203   0.2956376 0.13952169 0.5648407
204   0.2965023 0.13992977 0.5635679
205   0.2969349 0.14013392 0.5629312
206   0.3012681 0.14217892 0.5565530
207   0.2939099 0.13870633 0.5673838
208   0.2913229 0.13748545 0.5711916
209   0.3017021 0.14238376 0.5559141
210   0.2995332 0.14136017 0.5591066
211   0.2982334 0.14074675 0.5610198
212   0.3012681 0.14217892 0.5565530
213   0.3004004 0.14176942 0.5578302
214   0.3017021 0.14238376 0.5559141
215   0.2990998 0.14115563 0.5597446
216   0.2999667 0.14156476 0.5584685
217   0.2995332 0.14136017 0.5591066
218   0.2952054 0.13931774 0.5654768
219   0.3025706 0.14279362 0.5546358
220   0.3012681 0.14217892 0.5565530
221   0.3025706 0.14279362 0.5546358
222   0.2978004 0.14054241 0.5616572
223   0.3012681 0.14217892 0.5565530
224   0.3021363 0.14258866 0.5552750
225   0.2952054 0.13931774 0.5654768
226   0.2891715 0.13647011 0.5743584
227   0.2943416 0.13891007 0.5667483
228   0.1333504 0.06293272 0.8037169
229   0.3012681 0.14217892 0.5565530
230   0.3004004 0.14176942 0.5578302
231   0.2986665 0.14095116 0.5603823
232   0.2973676 0.14033813 0.5622943
233   0.3008342 0.14197414 0.5571917
234   0.2939099 0.13870633 0.5673838
235   0.2960699 0.13972570 0.5642044
236   0.3030050 0.14299864 0.5539963
237   0.3043090 0.14361403 0.5520770
238   0.3012681 0.14217892 0.5565530
239   0.2939099 0.13870633 0.5673838
240   0.3004004 0.14176942 0.5578302
241   0.3030050 0.14299864 0.5539963
242   0.2965023 0.13992977 0.5635679
243   0.2956376 0.13952169 0.5648407
244   0.3025706 0.14279362 0.5546358
245   0.2921846 0.13789212 0.5699232
246   0.1308715 0.06176280 0.8073657
247   0.1286975 0.06073685 0.8105656
248   0.1314193 0.06202135 0.8065594
249   0.2947734 0.13911387 0.5661127
250   0.2986665 0.14095116 0.5603823
251   0.3038742 0.14340885 0.5527169
252   0.3030050 0.14299864 0.5539963
253   0.3038742 0.14340885 0.5527169
254   0.3004004 0.14176942 0.5578302
255   0.3008342 0.14197414 0.5571917
256   0.2982334 0.14074675 0.5610198
257   0.3021363 0.14258866 0.5552750
258   0.3043090 0.14361403 0.5520770
259   0.2943416 0.13891007 0.5667483
260   0.2921846 0.13789212 0.5699232
261   0.2995332 0.14136017 0.5591066
262   0.2939099 0.13870633 0.5673838
263   0.3034396 0.14320371 0.5533567
264   0.3030050 0.14299864 0.5539963
265   0.3004004 0.14176942 0.5578302
266   0.2891715 0.13647011 0.5743584
267   0.2999667 0.14156476 0.5584685
268   0.3017021 0.14238376 0.5559141
269   0.3012681 0.14217892 0.5565530
270   0.2986665 0.14095116 0.5603823
271   0.2978004 0.14054241 0.5616572
272   0.2921846 0.13789212 0.5699232
273   0.2947734 0.13911387 0.5661127
274   0.2952054 0.13931774 0.5654768
275   0.1372768 0.06478572 0.7979374
276   0.3004004 0.14176942 0.5578302
277   0.2887417 0.13626727 0.5749911
278   0.1395590 0.06586274 0.7945783
279   0.2947734 0.13911387 0.5661127
280   0.2956376 0.13952169 0.5648407
281   0.1339061 0.06319496 0.8028989
282   0.2939099 0.13870633 0.5673838
283   0.2995332 0.14136017 0.5591066
284   0.2887417 0.13626727 0.5749911
285   0.2990998 0.14115563 0.5597446
286   0.2913229 0.13748545 0.5711916
287   0.1284277 0.06060953 0.8109627
288   0.2913229 0.13748545 0.5711916
289   0.2995332 0.14136017 0.5591066
290   0.2896014 0.13667302 0.5737255
291   0.2887417 0.13626727 0.5749911
292   0.1311452 0.06189197 0.8069629
293   0.2926157 0.13809557 0.5692887
294   0.2908923 0.13728223 0.5718255
295   0.2883120 0.13606451 0.5756235
296   0.2887417 0.13626727 0.5749911
297   0.2878826 0.13586183 0.5762556
298   0.2904619 0.13707909 0.5724591
299   0.2887417 0.13626727 0.5749911
300   0.2908923 0.13728223 0.5718255
301   0.2917537 0.13768875 0.5705575
302   0.2917537 0.13768875 0.5705575
303   0.2891715 0.13647011 0.5743584
304   0.1347429 0.06358987 0.8016673
305   0.2874533 0.13565923 0.5768875
306   0.2913229 0.13748545 0.5711916
307   0.1305982 0.06163384 0.8077680
308   0.1284277 0.06060953 0.8109627
309   0.2908923 0.13728223 0.5718255
310   0.3047439 0.14381927 0.5514368
311   0.2973676 0.14033813 0.5622943
312   0.3043090 0.14361403 0.5520770
313   0.2891715 0.13647011 0.5743584
314   0.2978004 0.14054241 0.5616572
315   0.3004004 0.14176942 0.5578302
316   0.3021363 0.14258866 0.5552750
317   0.2978004 0.14054241 0.5616572
318   0.3004004 0.14176942 0.5578302
319   0.3038742 0.14340885 0.5527169
320   0.3012681 0.14217892 0.5565530
321   0.2999667 0.14156476 0.5584685
322   0.3008342 0.14197414 0.5571917
323   0.2947734 0.13911387 0.5661127
324   0.3017021 0.14238376 0.5559141
325   0.2986665 0.14095116 0.5603823
326   0.3008342 0.14197414 0.5571917
327   0.2978004 0.14054241 0.5616572
328   0.3021363 0.14258866 0.5552750
329   0.2999667 0.14156476 0.5584685
330   0.3030050 0.14299864 0.5539963
331   0.1300530 0.06137653 0.8085705
332   0.2939099 0.13870633 0.5673838
333   0.3008342 0.14197414 0.5571917
334   0.3017021 0.14238376 0.5559141
335   0.3012681 0.14217892 0.5565530
336   0.3021363 0.14258866 0.5552750
337   0.3021363 0.14258866 0.5552750
338   0.2969349 0.14013392 0.5629312
339   0.3008342 0.14197414 0.5571917
340   0.3017021 0.14238376 0.5559141
341   0.3025706 0.14279362 0.5546358
342   0.3008342 0.14197414 0.5571917
343   0.2930470 0.13829908 0.5686540
344   0.2990998 0.14115563 0.5597446
345   0.3025706 0.14279362 0.5546358
346   0.3047439 0.14381927 0.5514368
347   0.2973676 0.14033813 0.5622943
348   0.2960699 0.13972570 0.5642044
349   0.3012681 0.14217892 0.5565530
350   0.2990998 0.14115563 0.5597446
351   0.2999667 0.14156476 0.5584685
352   0.3025706 0.14279362 0.5546358
353   0.2978004 0.14054241 0.5616572
354   0.3012681 0.14217892 0.5565530
355   0.2990998 0.14115563 0.5597446
356   0.2969349 0.14013392 0.5629312
357   0.2921846 0.13789212 0.5699232
358   0.3034396 0.14320371 0.5533567
359   0.2995332 0.14136017 0.5591066
360   0.3017021 0.14238376 0.5559141
361   0.2999667 0.14156476 0.5584685
362   0.2999667 0.14156476 0.5584685
363   0.2969349 0.14013392 0.5629312
364   0.3043090 0.14361403 0.5520770
365   0.2943416 0.13891007 0.5667483
366   0.3012681 0.14217892 0.5565530
367   0.2995332 0.14136017 0.5591066
368   0.2926157 0.13809557 0.5692887
369   0.3043090 0.14361403 0.5520770
370   0.1389858 0.06559225 0.7954220
371   0.3008342 0.14197414 0.5571917
372   0.2995332 0.14136017 0.5591066
373   0.3012681 0.14217892 0.5565530
374   0.3043090 0.14361403 0.5520770
375   0.2960699 0.13972570 0.5642044
376   0.3021363 0.14258866 0.5552750
377   0.2986665 0.14095116 0.5603823
378   0.3004004 0.14176942 0.5578302
379   0.3004004 0.14176942 0.5578302
380   0.2952054 0.13931774 0.5654768
381   0.2943416 0.13891007 0.5667483
382   0.2943416 0.13891007 0.5667483
383   0.2990998 0.14115563 0.5597446
384   0.2956376 0.13952169 0.5648407
385   0.2982334 0.14074675 0.5610198
386   0.1341846 0.06332639 0.8024890
387   0.3017021 0.14238376 0.5559141
388   0.3043090 0.14361403 0.5520770
389   0.2978004 0.14054241 0.5616572
390   0.3047439 0.14381927 0.5514368
391   0.3017021 0.14238376 0.5559141
392   0.3004004 0.14176942 0.5578302
393   0.2921846 0.13789212 0.5699232
394   0.3017021 0.14238376 0.5559141
395   0.2943416 0.13891007 0.5667483
396   0.2947734 0.13911387 0.5661127
397   0.2921846 0.13789212 0.5699232
398   0.2982334 0.14074675 0.5610198
399   0.3038742 0.14340885 0.5527169
400   0.2999667 0.14156476 0.5584685
401   0.2986665 0.14095116 0.5603823
402   0.3043090 0.14361403 0.5520770
403   0.2982334 0.14074675 0.5610198
404   0.2973676 0.14033813 0.5622943
405   0.2930470 0.13829908 0.5686540
406   0.2960699 0.13972570 0.5642044
407   0.3012681 0.14217892 0.5565530
408   0.3047439 0.14381927 0.5514368
409   0.3017021 0.14238376 0.5559141
410   0.2995332 0.14136017 0.5591066
411   0.1336280 0.06306373 0.8033082
412   0.3043090 0.14361403 0.5520770
413   0.2930470 0.13829908 0.5686540
414   0.2986665 0.14095116 0.5603823
415   0.2978004 0.14054241 0.5616572
416   0.3038742 0.14340885 0.5527169
417   0.3012681 0.14217892 0.5565530
418   0.2926157 0.13809557 0.5692887
419   0.3004004 0.14176942 0.5578302
420   0.2978004 0.14054241 0.5616572
421   0.2995332 0.14136017 0.5591066
422   0.3030050 0.14299864 0.5539963
423   0.2999667 0.14156476 0.5584685
424   0.2990998 0.14115563 0.5597446
425   0.3034396 0.14320371 0.5533567
426   0.2917537 0.13768875 0.5705575
427   0.2999667 0.14156476 0.5584685
428   0.3043090 0.14361403 0.5520770
429   0.3012681 0.14217892 0.5565530
430   0.3038742 0.14340885 0.5527169
431   0.3004004 0.14176942 0.5578302
432   0.2999667 0.14156476 0.5584685
433   0.2947734 0.13911387 0.5661127
434   0.2986665 0.14095116 0.5603823
435   0.3038742 0.14340885 0.5527169
436   0.3004004 0.14176942 0.5578302
437   0.3030050 0.14299864 0.5539963
438   0.3043090 0.14361403 0.5520770
439   0.3043090 0.14361403 0.5520770
440   0.3030050 0.14299864 0.5539963
441   0.3034396 0.14320371 0.5533567
442   0.2926157 0.13809557 0.5692887
443   0.2995332 0.14136017 0.5591066
444   0.3012681 0.14217892 0.5565530
445   0.3038742 0.14340885 0.5527169
446   0.2982334 0.14074675 0.5610198
447   0.3017021 0.14238376 0.5559141
448   0.3034396 0.14320371 0.5533567
449   0.2952054 0.13931774 0.5654768
450   0.2978004 0.14054241 0.5616572
451   0.3034396 0.14320371 0.5533567
452   0.2995332 0.14136017 0.5591066
453   0.2952054 0.13931774 0.5654768
454   0.2995332 0.14136017 0.5591066
455   0.2943416 0.13891007 0.5667483
456   0.3004004 0.14176942 0.5578302
457   0.3038742 0.14340885 0.5527169
458   0.2917537 0.13768875 0.5705575
459   0.2913229 0.13748545 0.5711916
460   0.2883120 0.13606451 0.5756235
461   0.3008342 0.14197414 0.5571917
462   0.3021363 0.14258866 0.5552750
463   0.2887417 0.13626727 0.5749911
464   0.2896014 0.13667302 0.5737255
465   0.2969349 0.14013392 0.5629312
466   0.1358647 0.06411930 0.8000160
467   0.2956376 0.13952169 0.5648407
468   0.2926157 0.13809557 0.5692887
469   0.2965023 0.13992977 0.5635679
470   0.2917537 0.13768875 0.5705575
471   0.2973676 0.14033813 0.5622943
472   0.2917537 0.13768875 0.5705575
473   0.2904619 0.13707909 0.5724591
474   0.1369935 0.06465203 0.7983544
475   0.2943416 0.13891007 0.5667483
476   0.2913229 0.13748545 0.5711916
477   0.2883120 0.13606451 0.5756235
478   0.2913229 0.13748545 0.5711916
479   0.2891715 0.13647011 0.5743584
480   0.2913229 0.13748545 0.5711916
481   0.2887417 0.13626727 0.5749911
482   0.2943416 0.13891007 0.5667483
483   0.3021363 0.14258866 0.5552750
484   0.2947734 0.13911387 0.5661127
485   0.2926157 0.13809557 0.5692887
486   0.2939099 0.13870633 0.5673838
487   0.1300530 0.06137653 0.8085705
488   0.1361463 0.06425217 0.7996016
489   0.2891715 0.13647011 0.5743584
490   0.2939099 0.13870633 0.5673838
491   0.3030050 0.14299864 0.5539963
492   0.2960699 0.13972570 0.5642044
493   0.2913229 0.13748545 0.5711916
494   0.2896014 0.13667302 0.5737255
495   0.2874533 0.13565923 0.5768875
496   0.1330732 0.06280190 0.8041249
497   0.1333504 0.06293272 0.8037169
498   0.2891715 0.13647011 0.5743584
499   0.2878826 0.13586183 0.5762556
500   0.1364282 0.06438525 0.7991865
501   0.1364282 0.06438525 0.7991865
502   0.2900316 0.13687602 0.5730924
503   0.2891715 0.13647011 0.5743584
504   0.1297810 0.06124819 0.8089708
505   0.1295095 0.06112004 0.8093705
506   0.1361463 0.06425217 0.7996016
507   0.1319689 0.06228071 0.8057504
508   0.2887417 0.13626727 0.5749911
509   0.1358647 0.06411930 0.8000160
510   0.2917537 0.13768875 0.5705575
511   0.1355836 0.06398663 0.8004298
512   0.3043090 0.14361403 0.5520770
513   0.2999667 0.14156476 0.5584685
514   0.3012681 0.14217892 0.5565530
515   0.1316939 0.06215092 0.8061552
516   0.3008342 0.14197414 0.5571917
517   0.1322443 0.06241070 0.8053450
518   0.2965023 0.13992977 0.5635679
519   0.3004004 0.14176942 0.5578302
520   0.2973676 0.14033813 0.5622943
521   0.3008342 0.14197414 0.5571917
522   0.2969349 0.14013392 0.5629312
523   0.2973676 0.14033813 0.5622943
524   0.3034396 0.14320371 0.5533567
525   0.3034396 0.14320371 0.5533567
526   0.2990998 0.14115563 0.5597446
527   0.2960699 0.13972570 0.5642044
528   0.3012681 0.14217892 0.5565530
529   0.3025706 0.14279362 0.5546358
530   0.3008342 0.14197414 0.5571917
531   0.3012681 0.14217892 0.5565530
532   0.2999667 0.14156476 0.5584685
533   0.3012681 0.14217892 0.5565530
534   0.1286975 0.06073685 0.8105656
535   0.3021363 0.14258866 0.5552750
536   0.3017021 0.14238376 0.5559141
537   0.3025706 0.14279362 0.5546358
538   0.3038742 0.14340885 0.5527169
539   0.3038742 0.14340885 0.5527169
540   0.2990998 0.14115563 0.5597446
541   0.2999667 0.14156476 0.5584685
542   0.3008342 0.14197414 0.5571917
543   0.1350227 0.06372192 0.8012554
544   0.2995332 0.14136017 0.5591066
545   0.3034396 0.14320371 0.5533567
546   0.3043090 0.14361403 0.5520770
547   0.2990998 0.14115563 0.5597446
548   0.2995332 0.14136017 0.5591066
549   0.2986665 0.14095116 0.5603823
550   0.2990998 0.14115563 0.5597446
551   0.2990998 0.14115563 0.5597446
552   0.2995332 0.14136017 0.5591066
553   0.3030050 0.14299864 0.5539963
554   0.2999667 0.14156476 0.5584685
555   0.1341846 0.06332639 0.8024890
556   0.3021363 0.14258866 0.5552750
557   0.3004004 0.14176942 0.5578302
558   0.3008342 0.14197414 0.5571917
559   0.2986665 0.14095116 0.5603823
560   0.2965023 0.13992977 0.5635679
561   0.1303254 0.06150508 0.8081696
562   0.3034396 0.14320371 0.5533567
563   0.2986665 0.14095116 0.5603823
564   0.2978004 0.14054241 0.5616572
565   0.3017021 0.14238376 0.5559141
566   0.3025706 0.14279362 0.5546358
567   0.2921846 0.13789212 0.5699232
568   0.2973676 0.14033813 0.5622943
569   0.2978004 0.14054241 0.5616572
570   0.2982334 0.14074675 0.5610198
571   0.3008342 0.14197414 0.5571917
572   0.3012681 0.14217892 0.5565530
573   0.3025706 0.14279362 0.5546358
574   0.2995332 0.14136017 0.5591066
575   0.2990998 0.14115563 0.5597446
576   0.3008342 0.14197414 0.5571917
577   0.3025706 0.14279362 0.5546358
578   0.2973676 0.14033813 0.5622943
579   0.2939099 0.13870633 0.5673838
580   0.3047439 0.14381927 0.5514368
581   0.2934784 0.13850267 0.5680190
582   0.2934784 0.13850267 0.5680190
583   0.3043090 0.14361403 0.5520770
584   0.2956376 0.13952169 0.5648407
585   0.3012681 0.14217892 0.5565530
586   0.2921846 0.13789212 0.5699232
587   0.2986665 0.14095116 0.5603823
588   0.2943416 0.13891007 0.5667483
589   0.2956376 0.13952169 0.5648407
590   0.3017021 0.14238376 0.5559141
591   0.3021363 0.14258866 0.5552750
592   0.3034396 0.14320371 0.5533567
593   0.2956376 0.13952169 0.5648407
594   0.2999667 0.14156476 0.5584685
595   0.2995332 0.14136017 0.5591066
596   0.3004004 0.14176942 0.5578302
597   0.1353029 0.06385417 0.8008429
598   0.2943416 0.13891007 0.5667483
599   0.3012681 0.14217892 0.5565530
600   0.2999667 0.14156476 0.5584685
601   0.2995332 0.14136017 0.5591066
602   0.2965023 0.13992977 0.5635679
603   0.2943416 0.13891007 0.5667483
604   0.2921846 0.13789212 0.5699232
605   0.2926157 0.13809557 0.5692887
606   0.2943416 0.13891007 0.5667483
607   0.3017021 0.14238376 0.5559141
608   0.1295095 0.06112004 0.8093705
609   0.2999667 0.14156476 0.5584685
610   0.2999667 0.14156476 0.5584685
611   0.2965023 0.13992977 0.5635679
612   0.2982334 0.14074675 0.5610198
613   0.3017021 0.14238376 0.5559141
614   0.2965023 0.13992977 0.5635679
615   0.2921846 0.13789212 0.5699232
616   0.1319689 0.06228071 0.8057504
617   0.3030050 0.14299864 0.5539963
618   0.3034396 0.14320371 0.5533567
619   0.2999667 0.14156476 0.5584685
620   0.3017021 0.14238376 0.5559141
621   0.3030050 0.14299864 0.5539963
622   0.3012681 0.14217892 0.5565530
623   0.2995332 0.14136017 0.5591066
624   0.2939099 0.13870633 0.5673838
625   0.2986665 0.14095116 0.5603823
626   0.3021363 0.14258866 0.5552750
627   0.2939099 0.13870633 0.5673838
628   0.3012681 0.14217892 0.5565530
629   0.3047439 0.14381927 0.5514368
630   0.2926157 0.13809557 0.5692887
631   0.3034396 0.14320371 0.5533567
632   0.1300530 0.06137653 0.8085705
633   0.2990998 0.14115563 0.5597446
634   0.3017021 0.14238376 0.5559141
635   0.2930470 0.13829908 0.5686540
636   0.3008342 0.14197414 0.5571917
637   0.3017021 0.14238376 0.5559141
638   0.3038742 0.14340885 0.5527169
639   0.3030050 0.14299864 0.5539963
640   0.3012681 0.14217892 0.5565530
641   0.2969349 0.14013392 0.5629312
642   0.3021363 0.14258866 0.5552750
643   0.2943416 0.13891007 0.5667483
644   0.3017021 0.14238376 0.5559141
645   0.2921846 0.13789212 0.5699232
646   0.3012681 0.14217892 0.5565530
647   0.3012681 0.14217892 0.5565530
648   0.2934784 0.13850267 0.5680190
649   0.3008342 0.14197414 0.5571917
650   0.3047439 0.14381927 0.5514368
651   0.3025706 0.14279362 0.5546358
652   0.2965023 0.13992977 0.5635679
653   0.2973676 0.14033813 0.5622943
654   0.2926157 0.13809557 0.5692887
655   0.2952054 0.13931774 0.5654768
656   0.3021363 0.14258866 0.5552750
657   0.2978004 0.14054241 0.5616572
658   0.2952054 0.13931774 0.5654768
659   0.2952054 0.13931774 0.5654768
660   0.3025706 0.14279362 0.5546358
661   0.3030050 0.14299864 0.5539963
662   0.2934784 0.13850267 0.5680190
663   0.2908923 0.13728223 0.5718255
664   0.2995332 0.14136017 0.5591066
665   0.3021363 0.14258866 0.5552750
666   0.3043090 0.14361403 0.5520770
667   0.3004004 0.14176942 0.5578302
668   0.3017021 0.14238376 0.5559141
669   0.2986665 0.14095116 0.5603823
670   0.2990998 0.14115563 0.5597446
671   0.2930470 0.13829908 0.5686540
672   0.3008342 0.14197414 0.5571917
673   0.3008342 0.14197414 0.5571917
674   0.3004004 0.14176942 0.5578302
675   0.2952054 0.13931774 0.5654768
676   0.3025706 0.14279362 0.5546358
677   0.3012681 0.14217892 0.5565530
678   0.2999667 0.14156476 0.5584685
679   0.3012681 0.14217892 0.5565530
680   0.3038742 0.14340885 0.5527169
681   0.3017021 0.14238376 0.5559141
682   0.3043090 0.14361403 0.5520770
683   0.3038742 0.14340885 0.5527169
684   0.2926157 0.13809557 0.5692887
685   0.2995332 0.14136017 0.5591066
686   0.2908923 0.13728223 0.5718255
687   0.2956376 0.13952169 0.5648407
688   0.2960699 0.13972570 0.5642044
689   0.3004004 0.14176942 0.5578302
690   0.2999667 0.14156476 0.5584685
691   0.3004004 0.14176942 0.5578302
692   0.1319689 0.06228071 0.8057504
693   0.1303254 0.06150508 0.8081696
694   0.2917537 0.13768875 0.5705575
695   0.2934784 0.13850267 0.5680190
696   0.2952054 0.13931774 0.5654768
697   0.1325202 0.06254089 0.8049389
698   0.2926157 0.13809557 0.5692887
699   0.2930470 0.13829908 0.5686540
700   0.2891715 0.13647011 0.5743584
701   0.2939099 0.13870633 0.5673838
702   0.3004004 0.14176942 0.5578302
703   0.2930470 0.13829908 0.5686540
704   0.1286975 0.06073685 0.8105656
705   0.2887417 0.13626727 0.5749911
706   0.2978004 0.14054241 0.5616572
707   0.2952054 0.13931774 0.5654768
708   0.1367107 0.06451853 0.7987708
709   0.2900316 0.13687602 0.5730924
710   0.3017021 0.14238376 0.5559141
711   0.2943416 0.13891007 0.5667483
712   0.2943416 0.13891007 0.5667483
713   0.2947734 0.13911387 0.5661127
714   0.2904619 0.13707909 0.5724591
715   0.2891715 0.13647011 0.5743584
716   0.2930470 0.13829908 0.5686540
717   0.2917537 0.13768875 0.5705575
718   0.2887417 0.13626727 0.5749911
719   0.2896014 0.13667302 0.5737255
720   0.1333504 0.06293272 0.8037169
721   0.2952054 0.13931774 0.5654768
722   0.1353029 0.06385417 0.8008429
723   0.2913229 0.13748545 0.5711916
724   0.2908923 0.13728223 0.5718255
725   0.1341846 0.06332639 0.8024890
726   0.2965023 0.13992977 0.5635679
727   0.2908923 0.13728223 0.5718255
728   0.2904619 0.13707909 0.5724591
729   0.1314193 0.06202135 0.8065594
730   0.2896014 0.13667302 0.5737255
731   0.1378447 0.06505374 0.7971015
732   0.2908923 0.13728223 0.5718255
733   0.1286975 0.06073685 0.8105656
734   0.2908923 0.13728223 0.5718255
735   0.2908923 0.13728223 0.5718255
736   0.2913229 0.13748545 0.5711916
737   0.2917537 0.13768875 0.5705575
738   0.2913229 0.13748545 0.5711916
739   0.2900316 0.13687602 0.5730924
740   0.2904619 0.13707909 0.5724591
741   0.2891715 0.13647011 0.5743584
742   0.2891715 0.13647011 0.5743584
743   0.1316939 0.06215092 0.8061552
744   0.1295095 0.06112004 0.8093705
745   0.1330732 0.06280190 0.8041249
746   0.1367107 0.06451853 0.7987708
747   0.2917537 0.13768875 0.5705575
748   0.2917537 0.13768875 0.5705575
749   0.1308715 0.06176280 0.8073657
750   0.1389858 0.06559225 0.7954220
751   0.1325202 0.06254089 0.8049389
752   0.1303254 0.06150508 0.8081696
753   0.1319689 0.06228071 0.8057504
754   0.1333504 0.06293272 0.8037169
755   0.1292384 0.06099211 0.8097695
756   0.1367107 0.06451853 0.7987708
757   0.1297810 0.06124819 0.8089708
758   0.1341846 0.06332639 0.8024890
759   0.1336280 0.06306373 0.8033082
760   0.1314193 0.06202135 0.8065594
761   0.1336280 0.06306373 0.8033082
762   0.1325202 0.06254089 0.8049389
763   0.1300530 0.06137653 0.8085705
764   0.1286975 0.06073685 0.8105656
765   0.1289677 0.06086438 0.8101679
766   0.1297810 0.06124819 0.8089708
767   0.1300530 0.06137653 0.8085705
768   0.3012681 0.14217892 0.5565530
769   0.3004004 0.14176942 0.5578302
770   0.3030050 0.14299864 0.5539963
771   0.3030050 0.14299864 0.5539963
772   0.2947734 0.13911387 0.5661127
773   0.3047439 0.14381927 0.5514368
774   0.3021363 0.14258866 0.5552750
775   0.3004004 0.14176942 0.5578302
776   0.2978004 0.14054241 0.5616572
777   0.2982334 0.14074675 0.5610198
778   0.2995332 0.14136017 0.5591066
779   0.2999667 0.14156476 0.5584685
780   0.3034396 0.14320371 0.5533567
781   0.2965023 0.13992977 0.5635679
782   0.3012681 0.14217892 0.5565530
783   0.2990998 0.14115563 0.5597446
784   0.3012681 0.14217892 0.5565530
785   0.3017021 0.14238376 0.5559141
786   0.3034396 0.14320371 0.5533567
787   0.2965023 0.13992977 0.5635679
788   0.2969349 0.14013392 0.5629312
789   0.3034396 0.14320371 0.5533567
790   0.2973676 0.14033813 0.5622943
791   0.3021363 0.14258866 0.5552750
792   0.3047439 0.14381927 0.5514368
793   0.3017021 0.14238376 0.5559141
794   0.3012681 0.14217892 0.5565530
795   0.3043090 0.14361403 0.5520770
796   0.2973676 0.14033813 0.5622943
797   0.2999667 0.14156476 0.5584685
798   0.2978004 0.14054241 0.5616572
799   0.2969349 0.14013392 0.5629312
800   0.2943416 0.13891007 0.5667483
801   0.3021363 0.14258866 0.5552750
802   0.2995332 0.14136017 0.5591066
803   0.2943416 0.13891007 0.5667483
804   0.2973676 0.14033813 0.5622943
805   0.3038742 0.14340885 0.5527169
806   0.3021363 0.14258866 0.5552750
807   0.3017021 0.14238376 0.5559141
808   0.3008342 0.14197414 0.5571917
809   0.3008342 0.14197414 0.5571917
810   0.2990998 0.14115563 0.5597446
811   0.2990998 0.14115563 0.5597446
812   0.2999667 0.14156476 0.5584685
813   0.2978004 0.14054241 0.5616572
814   0.2926157 0.13809557 0.5692887
815   0.2986665 0.14095116 0.5603823
816   0.2934784 0.13850267 0.5680190
817   0.3025706 0.14279362 0.5546358
818   0.3021363 0.14258866 0.5552750
819   0.3034396 0.14320371 0.5533567
820   0.2978004 0.14054241 0.5616572
821   0.2956376 0.13952169 0.5648407
822   0.2969349 0.14013392 0.5629312
823   0.3017021 0.14238376 0.5559141
824   0.3017021 0.14238376 0.5559141
825   0.3017021 0.14238376 0.5559141
826   0.3008342 0.14197414 0.5571917
827   0.3034396 0.14320371 0.5533567
828   0.2990998 0.14115563 0.5597446
829   0.3034396 0.14320371 0.5533567
830   0.3030050 0.14299864 0.5539963
831   0.3043090 0.14361403 0.5520770
832   0.3012681 0.14217892 0.5565530
833   0.3017021 0.14238376 0.5559141
834   0.3004004 0.14176942 0.5578302
835   0.2969349 0.14013392 0.5629312
836   0.3047439 0.14381927 0.5514368
837   0.3017021 0.14238376 0.5559141
838   0.2952054 0.13931774 0.5654768
839   0.2943416 0.13891007 0.5667483
840   0.3025706 0.14279362 0.5546358
841   0.3004004 0.14176942 0.5578302
842   0.3047439 0.14381927 0.5514368
843   0.2965023 0.13992977 0.5635679
844   0.3004004 0.14176942 0.5578302
845   0.2952054 0.13931774 0.5654768
846   0.3021363 0.14258866 0.5552750
847   0.2973676 0.14033813 0.5622943
848   0.2969349 0.14013392 0.5629312
849   0.2999667 0.14156476 0.5584685
850   0.3017021 0.14238376 0.5559141
851   0.2995332 0.14136017 0.5591066
852   0.3008342 0.14197414 0.5571917
853   0.3030050 0.14299864 0.5539963
854   0.2965023 0.13992977 0.5635679
855   0.2973676 0.14033813 0.5622943
856   0.3021363 0.14258866 0.5552750
857   0.2969349 0.14013392 0.5629312
858   0.3043090 0.14361403 0.5520770
859   0.2995332 0.14136017 0.5591066
860   0.3012681 0.14217892 0.5565530
861   0.2995332 0.14136017 0.5591066
862   0.3025706 0.14279362 0.5546358
863   0.3025706 0.14279362 0.5546358
864   0.2947734 0.13911387 0.5661127
865   0.2952054 0.13931774 0.5654768
866   0.2926157 0.13809557 0.5692887
867   0.2934784 0.13850267 0.5680190
868   0.2982334 0.14074675 0.5610198
869   0.2999667 0.14156476 0.5584685
870   0.3038742 0.14340885 0.5527169
871   0.2982334 0.14074675 0.5610198
872   0.3034396 0.14320371 0.5533567
873   0.2990998 0.14115563 0.5597446
874   0.3004004 0.14176942 0.5578302
875   0.3034396 0.14320371 0.5533567
876   0.3034396 0.14320371 0.5533567
877   0.2947734 0.13911387 0.5661127
878   0.3004004 0.14176942 0.5578302
879   0.2978004 0.14054241 0.5616572
880   0.2969349 0.14013392 0.5629312
881   0.2965023 0.13992977 0.5635679
882   0.2939099 0.13870633 0.5673838
883   0.3034396 0.14320371 0.5533567
884   0.2999667 0.14156476 0.5584685
885   0.2926157 0.13809557 0.5692887
886   0.2952054 0.13931774 0.5654768
887   0.2982334 0.14074675 0.5610198
888   0.2934784 0.13850267 0.5680190
889   0.2926157 0.13809557 0.5692887
890   0.2939099 0.13870633 0.5673838
891   0.2999667 0.14156476 0.5584685
892   0.2939099 0.13870633 0.5673838
893   0.2952054 0.13931774 0.5654768
894   0.3004004 0.14176942 0.5578302
895   0.2999667 0.14156476 0.5584685
896   0.3025706 0.14279362 0.5546358
897   0.2952054 0.13931774 0.5654768
898   0.2990998 0.14115563 0.5597446
899   0.2943416 0.13891007 0.5667483
900   0.2947734 0.13911387 0.5661127
901   0.2986665 0.14095116 0.5603823
902   0.2943416 0.13891007 0.5667483
903   0.3004004 0.14176942 0.5578302
904   0.2960699 0.13972570 0.5642044
905   0.3008342 0.14197414 0.5571917
906   0.2939099 0.13870633 0.5673838
907   0.2930470 0.13829908 0.5686540
908   0.3034396 0.14320371 0.5533567
909   0.2973676 0.14033813 0.5622943
910   0.3004004 0.14176942 0.5578302
911   0.2939099 0.13870633 0.5673838
912   0.2990998 0.14115563 0.5597446
913   0.2973676 0.14033813 0.5622943
914   0.2982334 0.14074675 0.5610198
915   0.3017021 0.14238376 0.5559141
916   0.2930470 0.13829908 0.5686540
917   0.2921846 0.13789212 0.5699232
918   0.2930470 0.13829908 0.5686540
919   0.2960699 0.13972570 0.5642044
920   0.2995332 0.14136017 0.5591066
921   0.3017021 0.14238376 0.5559141
922   0.2990998 0.14115563 0.5597446
923   0.2956376 0.13952169 0.5648407
924   0.2960699 0.13972570 0.5642044
925   0.2921846 0.13789212 0.5699232
926   0.3047439 0.14381927 0.5514368
927   0.2926157 0.13809557 0.5692887
928   0.2934784 0.13850267 0.5680190
929   0.3021363 0.14258866 0.5552750
930   0.2982334 0.14074675 0.5610198
931   0.2969349 0.14013392 0.5629312
932   0.3025706 0.14279362 0.5546358
933   0.2921846 0.13789212 0.5699232
934   0.2960699 0.13972570 0.5642044
935   0.2956376 0.13952169 0.5648407
936   0.2926157 0.13809557 0.5692887
937   0.2943416 0.13891007 0.5667483
938   0.2930470 0.13829908 0.5686540
939   0.2926157 0.13809557 0.5692887
940   0.3012681 0.14217892 0.5565530
941   0.3021363 0.14258866 0.5552750
942   0.3008342 0.14197414 0.5571917
943   0.2978004 0.14054241 0.5616572
944   0.2973676 0.14033813 0.5622943
945   0.3021363 0.14258866 0.5552750
946   0.2926157 0.13809557 0.5692887
947   0.2947734 0.13911387 0.5661127
948   0.2990998 0.14115563 0.5597446
949   0.2939099 0.13870633 0.5673838
950   0.2969349 0.14013392 0.5629312
951   0.2943416 0.13891007 0.5667483
952   0.2956376 0.13952169 0.5648407
953   0.3043090 0.14361403 0.5520770
954   0.3043090 0.14361403 0.5520770
955   0.3034396 0.14320371 0.5533567
956   0.3008342 0.14197414 0.5571917
957   0.2990998 0.14115563 0.5597446
958   0.3021363 0.14258866 0.5552750
959   0.3025706 0.14279362 0.5546358
960   0.3034396 0.14320371 0.5533567
961   0.2956376 0.13952169 0.5648407
962   0.3047439 0.14381927 0.5514368
963   0.3025706 0.14279362 0.5546358
964   0.2913229 0.13748545 0.5711916
965   0.2982334 0.14074675 0.5610198
966   0.2939099 0.13870633 0.5673838
967   0.3008342 0.14197414 0.5571917
968   0.3017021 0.14238376 0.5559141
969   0.2921846 0.13789212 0.5699232
970   0.3025706 0.14279362 0.5546358
971   0.2999667 0.14156476 0.5584685
972   0.2973676 0.14033813 0.5622943
973   0.3025706 0.14279362 0.5546358
974   0.2973676 0.14033813 0.5622943
975   0.3012681 0.14217892 0.5565530
976   0.3021363 0.14258866 0.5552750
977   0.3034396 0.14320371 0.5533567
978   0.3017021 0.14238376 0.5559141
979   0.3038742 0.14340885 0.5527169
980   0.3017021 0.14238376 0.5559141
981   0.2952054 0.13931774 0.5654768
982   0.3008342 0.14197414 0.5571917
983   0.3012681 0.14217892 0.5565530
984   0.2973676 0.14033813 0.5622943
985   0.2956376 0.13952169 0.5648407
986   0.3004004 0.14176942 0.5578302
987   0.3025706 0.14279362 0.5546358
988   0.3034396 0.14320371 0.5533567
989   0.3025706 0.14279362 0.5546358
990   0.3012681 0.14217892 0.5565530
991   0.3012681 0.14217892 0.5565530
992   0.2896014 0.13667302 0.5737255
993   0.2956376 0.13952169 0.5648407
994   0.2995332 0.14136017 0.5591066
995   0.2926157 0.13809557 0.5692887
996   0.2904619 0.13707909 0.5724591
997   0.3030050 0.14299864 0.5539963
998   0.2982334 0.14074675 0.5610198
999   0.3025706 0.14279362 0.5546358
1000  0.2908923 0.13728223 0.5718255
1001  0.2947734 0.13911387 0.5661127
1002  0.3021363 0.14258866 0.5552750
1003  0.3025706 0.14279362 0.5546358
1004  0.2939099 0.13870633 0.5673838
1005  0.2934784 0.13850267 0.5680190
1006  0.2921846 0.13789212 0.5699232
1007  0.3008342 0.14197414 0.5571917
1008  0.3043090 0.14361403 0.5520770
1009  0.2995332 0.14136017 0.5591066
1010  0.3017021 0.14238376 0.5559141
1011  0.3034396 0.14320371 0.5533567
1012  0.3030050 0.14299864 0.5539963
1013  0.3008342 0.14197414 0.5571917
1014  0.3012681 0.14217892 0.5565530
1015  0.2921846 0.13789212 0.5699232
1016  0.2986665 0.14095116 0.5603823
1017  0.3034396 0.14320371 0.5533567
1018  0.2939099 0.13870633 0.5673838
1019  0.2960699 0.13972570 0.5642044
1020  0.2917537 0.13768875 0.5705575
1021  0.2990998 0.14115563 0.5597446
1022  0.2986665 0.14095116 0.5603823
1023  0.2999667 0.14156476 0.5584685
1024  0.2978004 0.14054241 0.5616572
1025  0.3021363 0.14258866 0.5552750
1026  0.2939099 0.13870633 0.5673838
1027  0.2960699 0.13972570 0.5642044
1028  0.2947734 0.13911387 0.5661127
1029  0.3021363 0.14258866 0.5552750
1030  0.2939099 0.13870633 0.5673838
1031  0.2939099 0.13870633 0.5673838
1032  0.2960699 0.13972570 0.5642044
1033  0.2930470 0.13829908 0.5686540
1034  0.3012681 0.14217892 0.5565530
1035  0.2926157 0.13809557 0.5692887
1036  0.2960699 0.13972570 0.5642044
1037  0.2921846 0.13789212 0.5699232
1038  0.2930470 0.13829908 0.5686540
1039  0.2986665 0.14095116 0.5603823
1040  0.2921846 0.13789212 0.5699232
1041  0.2926157 0.13809557 0.5692887
1042  0.2896014 0.13667302 0.5737255
1043  0.2973676 0.14033813 0.5622943
1044  0.2982334 0.14074675 0.5610198
1045  0.3008342 0.14197414 0.5571917
1046  0.2995332 0.14136017 0.5591066
1047  0.2952054 0.13931774 0.5654768
1048  0.2939099 0.13870633 0.5673838
1049  0.2930470 0.13829908 0.5686540
1050  0.2943416 0.13891007 0.5667483
1051  0.2891715 0.13647011 0.5743584
1052  0.2908923 0.13728223 0.5718255
1053  0.2908923 0.13728223 0.5718255
1054  0.2943416 0.13891007 0.5667483
1055  0.2913229 0.13748545 0.5711916
1056  0.2883120 0.13606451 0.5756235
1057  0.3021363 0.14258866 0.5552750
1058  0.2904619 0.13707909 0.5724591
1059  0.2930470 0.13829908 0.5686540
1060  0.2934784 0.13850267 0.5680190
1061  0.2921846 0.13789212 0.5699232
1062  0.2896014 0.13667302 0.5737255
1063  0.3012681 0.14217892 0.5565530
1064  0.2913229 0.13748545 0.5711916
1065  0.2883120 0.13606451 0.5756235
1066  0.2947734 0.13911387 0.5661127
1067  0.2939099 0.13870633 0.5673838
1068  0.2956376 0.13952169 0.5648407
1069  0.2956376 0.13952169 0.5648407
1070  0.2917537 0.13768875 0.5705575
1071  0.2883120 0.13606451 0.5756235
1072  0.2883120 0.13606451 0.5756235
1073  0.2917537 0.13768875 0.5705575
1074  0.2874533 0.13565923 0.5768875
1075  0.2917537 0.13768875 0.5705575
1076  0.2900316 0.13687602 0.5730924
1077  0.2917537 0.13768875 0.5705575
1078  0.2904619 0.13707909 0.5724591
1079  0.2913229 0.13748545 0.5711916
1080  0.2887417 0.13626727 0.5749911
1081  0.2917537 0.13768875 0.5705575
1082  0.2900316 0.13687602 0.5730924
1083  0.3008342 0.14197414 0.5571917
1084  0.2900316 0.13687602 0.5730924
1085  0.2896014 0.13667302 0.5737255
1086  0.2900316 0.13687602 0.5730924
1087  0.2934784 0.13850267 0.5680190
1088  0.2883120 0.13606451 0.5756235
1089  0.2887417 0.13626727 0.5749911
1090  0.2913229 0.13748545 0.5711916
1091  0.2917537 0.13768875 0.5705575
1092  0.2891715 0.13647011 0.5743584
1093  0.2883120 0.13606451 0.5756235
1094  0.2904619 0.13707909 0.5724591
1095  0.2900316 0.13687602 0.5730924
1096  0.2887417 0.13626727 0.5749911
1097  0.2891715 0.13647011 0.5743584
1098  0.2917537 0.13768875 0.5705575
1099  0.2887417 0.13626727 0.5749911
1100  0.2917537 0.13768875 0.5705575
1101  0.2904619 0.13707909 0.5724591
1102  0.2917537 0.13768875 0.5705575
1103  0.2913229 0.13748545 0.5711916
1104  0.2917537 0.13768875 0.5705575
1105  0.2913229 0.13748545 0.5711916
1106  0.2891715 0.13647011 0.5743584
1107  0.2913229 0.13748545 0.5711916
1108  0.2904619 0.13707909 0.5724591
1109  0.2917537 0.13768875 0.5705575
1110  0.2917537 0.13768875 0.5705575
1111  0.2917537 0.13768875 0.5705575
1112  0.2904619 0.13707909 0.5724591
1113  0.1389858 0.06559225 0.7954220
1114  0.1327965 0.06267130 0.8045322
1115  0.1358647 0.06411930 0.8000160
1116  0.1367107 0.06451853 0.7987708
1117  0.1347429 0.06358987 0.8016673
1118  0.1333504 0.06293272 0.8037169
1119  0.1319689 0.06228071 0.8057504
1120  0.1292384 0.06099211 0.8097695
1121  0.1314193 0.06202135 0.8065594
1122  0.1361463 0.06425217 0.7996016
1123  0.1327965 0.06267130 0.8045322
1124  0.1322443 0.06241070 0.8053450
1125  0.1322443 0.06241070 0.8053450
1126  0.1284277 0.06060953 0.8109627
1127  0.1311452 0.06189197 0.8069629

$Variance.Components
     Randomness Liability Proneness
1      2.038701 0.9621340  4.070326
2      2.017703 0.9522243  3.986911
3      1.966149 0.9278942  3.785777
4      2.033431 0.9596469  4.049310
5      1.910960 0.9018486  3.576229
6      1.886389 0.8902526  3.484854
7      1.930847 0.9112340  3.651051
8      1.901093 0.8971922  3.539395
9      1.896179 0.8948730  3.521120
10     6.234575 2.9423135 38.065886
11     2.002096 0.9448590  3.925474
12     1.945898 0.9183372  3.708194
13     1.945898 0.9183372  3.708194
14     1.955997 0.9231033  3.746784
15     1.881512 0.8879513  3.466861
16     6.075277 2.8671352 36.145514
17     1.915912 0.9041859  3.594790
18     1.961066 0.9254957  3.766230
19     1.996921 0.9424166  3.905206
20     1.910960 0.9018486  3.576229
21     1.955997 0.9231033  3.746784
22     1.971244 0.9302990  3.805425
23     1.976353 0.9327100  3.825175
24     2.028175 0.9571663  4.028403
25     1.935851 0.9135956  3.670000
26     2.033431 0.9596469  4.049310
27     2.043984 0.9646275  4.091451
28     2.002096 0.9448590  3.925474
29     1.886389 0.8902526  3.484854
30     1.910960 0.9018486  3.576229
31     1.881512 0.8879513  3.466861
32     1.891277 0.8925598  3.502940
33     2.033431 0.9596469  4.049310
34     1.930847 0.9112340  3.651051
35     1.896179 0.8948730  3.521120
36     2.022932 0.9546921  4.007603
37     1.891277 0.8925598  3.502940
38     1.876649 0.8856560  3.448961
39     1.891277 0.8925598  3.502940
40     1.996921 0.9424166  3.905206
41     1.891277 0.8925598  3.502940
42     1.862133 0.8788057  3.395813
43     1.915912 0.9041859  3.594790
44     1.925856 0.9088786  3.632200
45     5.966196 2.8156562 34.859192
46     1.876649 0.8856560  3.448961
47     1.910960 0.9018486  3.576229
48     1.862133 0.8788057  3.395813
49     6.398050 3.0194630 40.088286
50     1.981475 0.9351272  3.845028
51     1.886389 0.8902526  3.484854
52     1.881512 0.8879513  3.466861
53     1.906020 0.8995174  3.557764
54     1.920878 0.9065292  3.613446
55     1.871798 0.8833667  3.431153
56     1.935851 0.9135956  3.670000
57     1.910960 0.9018486  3.576229
58     1.866959 0.8810832  3.413437
59     1.901093 0.8971922  3.539395
60     1.950941 0.9207172  3.727439
61     2.012487 0.9497628  3.966326
62     1.891277 0.8925598  3.502940
63     1.871798 0.8833667  3.431153
64     1.866959 0.8810832  3.413437
65     1.857320 0.8765340  3.378280
66     6.283174 2.9652491 38.661652
67     1.886389 0.8902526  3.484854
68     1.950941 0.9207172  3.727439
69     1.915912 0.9041859  3.594790
70     1.881512 0.8879513  3.466861
71     1.891277 0.8925598  3.502940
72     1.896179 0.8948730  3.521120
73     1.891277 0.8925598  3.502940
74     1.976353 0.9327100  3.825175
75     6.091022 2.8745658 36.333108
76     1.955997 0.9231033  3.746784
77     1.910960 0.9018486  3.576229
78     2.043984 0.9646275  4.091451
79     1.930847 0.9112340  3.651051
80     1.991759 0.9399805  3.885043
81     1.881512 0.8879513  3.466861
82     1.945898 0.9183372  3.708194
83     6.218459 2.9347078 37.869345
84     1.996921 0.9424166  3.905206
85     1.925856 0.9088786  3.632200
86     2.007285 0.9473078  3.945847
87     1.881512 0.8879513  3.466861
88     1.866959 0.8810832  3.413437
89     1.930847 0.9112340  3.651051
90     1.896179 0.8948730  3.521120
91     1.901093 0.8971922  3.539395
92     1.906020 0.8995174  3.557764
93     1.910960 0.9018486  3.576229
94     5.997161 2.8302695 35.221969
95     1.935851 0.9135956  3.670000
96     1.886389 0.8902526  3.484854
97     6.447923 3.0430000 40.715704
98     1.886389 0.8902526  3.484854
99     2.038701 0.9621340  4.070326
100    1.886389 0.8902526  3.484854
101    1.857320 0.8765340  3.378280
102    5.843929 2.7579540 33.445068
103    1.906020 0.8995174  3.557764
104    1.857320 0.8765340  3.378280
105    1.950941 0.9207172  3.727439
106    1.971244 0.9302990  3.805425
107    1.866959 0.8810832  3.413437
108    1.981475 0.9351272  3.845028
109    1.920878 0.9065292  3.613446
110    1.906020 0.8995174  3.557764
111    6.154411 2.9044811 37.093274
112    1.891277 0.8925598  3.502940
113    1.991759 0.9399805  3.885043
114    1.876649 0.8856560  3.448961
115    1.925856 0.9088786  3.632200
116    2.038701 0.9621340  4.070326
117    6.170361 2.9120085 37.285788
118    6.218459 2.9347078 37.869345
119    1.881512 0.8879513  3.466861
120    1.901093 0.8971922  3.539395
121    1.955997 0.9231033  3.746784
122    1.961066 0.9254957  3.766230
123    5.981659 2.8229534 35.040111
124    1.881512 0.8879513  3.466861
125    1.891277 0.8925598  3.502940
126    6.299458 2.9729339 38.862306
127    2.038701 0.9621340  4.070326
128    1.871798 0.8833667  3.431153
129    1.920878 0.9065292  3.613446
130    2.043984 0.9646275  4.091451
131    1.896179 0.8948730  3.521120
132    1.876649 0.8856560  3.448961
133    1.906020 0.8995174  3.557764
134    5.950774 2.8083780 34.679208
135    1.891277 0.8925598  3.502940
136    6.154411 2.9044811 37.093274
137    1.901093 0.8971922  3.539395
138    1.976353 0.9327100  3.825175
139    1.896179 0.8948730  3.521120
140    1.896179 0.8948730  3.521120
141    1.871798 0.8833667  3.431153
142    1.915912 0.9041859  3.594790
143    1.876649 0.8856560  3.448961
144    2.033431 0.9596469  4.049310
145    1.955997 0.9231033  3.746784
146    1.852519 0.8742682  3.360837
147    1.930847 0.9112340  3.651051
148    1.862133 0.8788057  3.395813
149    1.910960 0.9018486  3.576229
150    1.981475 0.9351272  3.845028
151    1.891277 0.8925598  3.502940
152    2.033431 0.9596469  4.049310
153    5.966196 2.8156562 34.859192
154    1.955997 0.9231033  3.746784
155    1.950941 0.9207172  3.727439
156    1.910960 0.9018486  3.576229
157    1.886389 0.8902526  3.484854
158    1.852519 0.8742682  3.360837
159    1.906020 0.8995174  3.557764
160    1.955997 0.9231033  3.746784
161    1.881512 0.8879513  3.466861
162    1.955997 0.9231033  3.746784
163    1.906020 0.8995174  3.557764
164    6.186352 2.9195554 37.479301
165    2.022932 0.9546921  4.007603
166    6.381511 3.0116579 39.881303
167    2.043984 0.9646275  4.091451
168    2.017703 0.9522243  3.986911
169    1.950941 0.9207172  3.727439
170    6.266932 2.9575841 38.462035
171    2.002096 0.9448590  3.925474
172    1.915912 0.9041859  3.594790
173    1.876649 0.8856560  3.448961
174    1.876649 0.8856560  3.448961
175    1.940868 0.9159633  3.689047
176    6.234575 2.9423135 38.065886
177    2.033431 0.9596469  4.049310
178    1.935851 0.9135956  3.670000
179    1.871798 0.8833667  3.431153
180    2.002096 0.9448590  3.925474
181    1.866959 0.8810832  3.413437
182    1.896179 0.8948730  3.521120
183    1.876649 0.8856560  3.448961
184    1.906020 0.8995174  3.557764
185    1.930847 0.9112340  3.651051
186    1.976353 0.9327100  3.825175
187    1.876649 0.8856560  3.448961
188    1.915912 0.9041859  3.594790
189    1.920878 0.9065292  3.613446
190    1.976353 0.9327100  3.825175
191    2.028175 0.9571663  4.028403
192    1.935851 0.9135956  3.670000
193    1.881512 0.8879513  3.466861
194    5.904746 2.7866558 34.144810
195    1.891277 0.8925598  3.502940
196    1.930847 0.9112340  3.651051
197    1.852519 0.8742682  3.360837
198    1.906020 0.8995174  3.557764
199    1.847730 0.8720083  3.343484
200    1.945898 0.9183372  3.708194
201    2.038701 0.9621340  4.070326
202    1.866959 0.8810832  3.413437
203    1.950941 0.9207172  3.727439
204    1.940868 0.9159633  3.689047
205    1.935851 0.9135956  3.670000
206    1.886389 0.8902526  3.484854
207    1.971244 0.9302990  3.805425
208    2.002096 0.9448590  3.925474
209    1.881512 0.8879513  3.466861
210    1.906020 0.8995174  3.557764
211    1.920878 0.9065292  3.613446
212    1.886389 0.8902526  3.484854
213    1.896179 0.8948730  3.521120
214    1.881512 0.8879513  3.466861
215    1.910960 0.9018486  3.576229
216    1.901093 0.8971922  3.539395
217    1.906020 0.8995174  3.557764
218    1.955997 0.9231033  3.746784
219    1.871798 0.8833667  3.431153
220    1.886389 0.8902526  3.484854
221    1.871798 0.8833667  3.431153
222    1.925856 0.9088786  3.632200
223    1.886389 0.8902526  3.484854
224    1.876649 0.8856560  3.448961
225    1.955997 0.9231033  3.746784
226    2.028175 0.9571663  4.028403
227    1.966149 0.9278942  3.785777
228    6.154411 2.9044811 37.093274
229    1.886389 0.8902526  3.484854
230    1.896179 0.8948730  3.521120
231    1.915912 0.9041859  3.594790
232    1.930847 0.9112340  3.651051
233    1.891277 0.8925598  3.502940
234    1.971244 0.9302990  3.805425
235    1.945898 0.9183372  3.708194
236    1.866959 0.8810832  3.413437
237    1.852519 0.8742682  3.360837
238    1.886389 0.8902526  3.484854
239    1.971244 0.9302990  3.805425
240    1.896179 0.8948730  3.521120
241    1.866959 0.8810832  3.413437
242    1.940868 0.9159633  3.689047
243    1.950941 0.9207172  3.727439
244    1.871798 0.8833667  3.431153
245    1.991759 0.9399805  3.885043
246    6.299458 2.9729339 38.862306
247    6.431256 3.0351340 40.505481
248    6.266932 2.9575841 38.462035
249    1.961066 0.9254957  3.766230
250    1.915912 0.9041859  3.594790
251    1.857320 0.8765340  3.378280
252    1.866959 0.8810832  3.413437
253    1.857320 0.8765340  3.378280
254    1.896179 0.8948730  3.521120
255    1.891277 0.8925598  3.502940
256    1.920878 0.9065292  3.613446
257    1.876649 0.8856560  3.448961
258    1.852519 0.8742682  3.360837
259    1.966149 0.9278942  3.785777
260    1.991759 0.9399805  3.885043
261    1.906020 0.8995174  3.557764
262    1.971244 0.9302990  3.805425
263    1.862133 0.8788057  3.395813
264    1.866959 0.8810832  3.413437
265    1.896179 0.8948730  3.521120
266    2.028175 0.9571663  4.028403
267    1.901093 0.8971922  3.539395
268    1.881512 0.8879513  3.466861
269    1.886389 0.8902526  3.484854
270    1.915912 0.9041859  3.594790
271    1.925856 0.9088786  3.632200
272    1.991759 0.9399805  3.885043
273    1.961066 0.9254957  3.766230
274    1.955997 0.9231033  3.746784
275    5.935392 2.8011185 34.500152
276    1.896179 0.8948730  3.521120
277    2.033431 0.9596469  4.049310
278    5.813756 2.7437141 33.100593
279    1.961066 0.9254957  3.766230
280    1.950941 0.9207172  3.727439
281    6.122634 2.8894847 36.711224
282    1.971244 0.9302990  3.805425
283    1.906020 0.8995174  3.557764
284    2.033431 0.9596469  4.049310
285    1.910960 0.9018486  3.576229
286    2.002096 0.9448590  3.925474
287    6.447923 3.0430000 40.715704
288    2.002096 0.9448590  3.925474
289    1.906020 0.8995174  3.557764
290    2.022932 0.9546921  4.007603
291    2.033431 0.9596469  4.049310
292    6.283174 2.9652491 38.661652
293    1.986610 0.9375508  3.864983
294    2.007285 0.9473078  3.945847
295    2.038701 0.9621340  4.070326
296    2.033431 0.9596469  4.049310
297    2.043984 0.9646275  4.091451
298    2.012487 0.9497628  3.966326
299    2.033431 0.9596469  4.049310
300    2.007285 0.9473078  3.945847
301    1.996921 0.9424166  3.905206
302    1.996921 0.9424166  3.905206
303    2.028175 0.9571663  4.028403
304    6.075277 2.8671352 36.145514
305    2.049282 0.9671275  4.112685
306    2.002096 0.9448590  3.925474
307    6.315784 2.9806387 39.064001
308    6.447923 3.0430000 40.715704
309    2.007285 0.9473078  3.945847
310    1.847730 0.8720083  3.343484
311    1.930847 0.9112340  3.651051
312    1.852519 0.8742682  3.360837
313    2.028175 0.9571663  4.028403
314    1.925856 0.9088786  3.632200
315    1.896179 0.8948730  3.521120
316    1.876649 0.8856560  3.448961
317    1.925856 0.9088786  3.632200
318    1.896179 0.8948730  3.521120
319    1.857320 0.8765340  3.378280
320    1.886389 0.8902526  3.484854
321    1.901093 0.8971922  3.539395
322    1.891277 0.8925598  3.502940
323    1.961066 0.9254957  3.766230
324    1.881512 0.8879513  3.466861
325    1.915912 0.9041859  3.594790
326    1.891277 0.8925598  3.502940
327    1.925856 0.9088786  3.632200
328    1.876649 0.8856560  3.448961
329    1.901093 0.8971922  3.539395
330    1.866959 0.8810832  3.413437
331    6.348563 2.9961081 39.470536
332    1.971244 0.9302990  3.805425
333    1.891277 0.8925598  3.502940
334    1.881512 0.8879513  3.466861
335    1.886389 0.8902526  3.484854
336    1.876649 0.8856560  3.448961
337    1.876649 0.8856560  3.448961
338    1.935851 0.9135956  3.670000
339    1.891277 0.8925598  3.502940
340    1.881512 0.8879513  3.466861
341    1.871798 0.8833667  3.431153
342    1.891277 0.8925598  3.502940
343    1.981475 0.9351272  3.845028
344    1.910960 0.9018486  3.576229
345    1.871798 0.8833667  3.431153
346    1.847730 0.8720083  3.343484
347    1.930847 0.9112340  3.651051
348    1.945898 0.9183372  3.708194
349    1.886389 0.8902526  3.484854
350    1.910960 0.9018486  3.576229
351    1.901093 0.8971922  3.539395
352    1.871798 0.8833667  3.431153
353    1.925856 0.9088786  3.632200
354    1.886389 0.8902526  3.484854
355    1.910960 0.9018486  3.576229
356    1.935851 0.9135956  3.670000
357    1.991759 0.9399805  3.885043
358    1.862133 0.8788057  3.395813
359    1.906020 0.8995174  3.557764
360    1.881512 0.8879513  3.466861
361    1.901093 0.8971922  3.539395
362    1.901093 0.8971922  3.539395
363    1.935851 0.9135956  3.670000
364    1.852519 0.8742682  3.360837
365    1.966149 0.9278942  3.785777
366    1.886389 0.8902526  3.484854
367    1.906020 0.8995174  3.557764
368    1.986610 0.9375508  3.864983
369    1.852519 0.8742682  3.360837
370    5.843929 2.7579540 33.445068
371    1.891277 0.8925598  3.502940
372    1.906020 0.8995174  3.557764
373    1.886389 0.8902526  3.484854
374    1.852519 0.8742682  3.360837
375    1.945898 0.9183372  3.708194
376    1.876649 0.8856560  3.448961
377    1.915912 0.9041859  3.594790
378    1.896179 0.8948730  3.521120
379    1.896179 0.8948730  3.521120
380    1.955997 0.9231033  3.746784
381    1.966149 0.9278942  3.785777
382    1.966149 0.9278942  3.785777
383    1.910960 0.9018486  3.576229
384    1.950941 0.9207172  3.727439
385    1.920878 0.9065292  3.613446
386    6.106808 2.8820156 36.521677
387    1.881512 0.8879513  3.466861
388    1.852519 0.8742682  3.360837
389    1.925856 0.9088786  3.632200
390    1.847730 0.8720083  3.343484
391    1.881512 0.8879513  3.466861
392    1.896179 0.8948730  3.521120
393    1.991759 0.9399805  3.885043
394    1.881512 0.8879513  3.466861
395    1.966149 0.9278942  3.785777
396    1.961066 0.9254957  3.766230
397    1.991759 0.9399805  3.885043
398    1.920878 0.9065292  3.613446
399    1.857320 0.8765340  3.378280
400    1.901093 0.8971922  3.539395
401    1.915912 0.9041859  3.594790
402    1.852519 0.8742682  3.360837
403    1.920878 0.9065292  3.613446
404    1.930847 0.9112340  3.651051
405    1.981475 0.9351272  3.845028
406    1.945898 0.9183372  3.708194
407    1.886389 0.8902526  3.484854
408    1.847730 0.8720083  3.343484
409    1.881512 0.8879513  3.466861
410    1.906020 0.8995174  3.557764
411    6.138502 2.8969732 36.901755
412    1.852519 0.8742682  3.360837
413    1.981475 0.9351272  3.845028
414    1.915912 0.9041859  3.594790
415    1.925856 0.9088786  3.632200
416    1.857320 0.8765340  3.378280
417    1.886389 0.8902526  3.484854
418    1.986610 0.9375508  3.864983
419    1.896179 0.8948730  3.521120
420    1.925856 0.9088786  3.632200
421    1.906020 0.8995174  3.557764
422    1.866959 0.8810832  3.413437
423    1.901093 0.8971922  3.539395
424    1.910960 0.9018486  3.576229
425    1.862133 0.8788057  3.395813
426    1.996921 0.9424166  3.905206
427    1.901093 0.8971922  3.539395
428    1.852519 0.8742682  3.360837
429    1.886389 0.8902526  3.484854
430    1.857320 0.8765340  3.378280
431    1.896179 0.8948730  3.521120
432    1.901093 0.8971922  3.539395
433    1.961066 0.9254957  3.766230
434    1.915912 0.9041859  3.594790
435    1.857320 0.8765340  3.378280
436    1.896179 0.8948730  3.521120
437    1.866959 0.8810832  3.413437
438    1.852519 0.8742682  3.360837
439    1.852519 0.8742682  3.360837
440    1.866959 0.8810832  3.413437
441    1.862133 0.8788057  3.395813
442    1.986610 0.9375508  3.864983
443    1.906020 0.8995174  3.557764
444    1.886389 0.8902526  3.484854
445    1.857320 0.8765340  3.378280
446    1.920878 0.9065292  3.613446
447    1.881512 0.8879513  3.466861
448    1.862133 0.8788057  3.395813
449    1.955997 0.9231033  3.746784
450    1.925856 0.9088786  3.632200
451    1.862133 0.8788057  3.395813
452    1.906020 0.8995174  3.557764
453    1.955997 0.9231033  3.746784
454    1.906020 0.8995174  3.557764
455    1.966149 0.9278942  3.785777
456    1.896179 0.8948730  3.521120
457    1.857320 0.8765340  3.378280
458    1.996921 0.9424166  3.905206
459    2.002096 0.9448590  3.925474
460    2.038701 0.9621340  4.070326
461    1.891277 0.8925598  3.502940
462    1.876649 0.8856560  3.448961
463    2.033431 0.9596469  4.049310
464    2.022932 0.9546921  4.007603
465    1.935851 0.9135956  3.670000
466    6.012703 2.8376045 35.404770
467    1.950941 0.9207172  3.727439
468    1.986610 0.9375508  3.864983
469    1.940868 0.9159633  3.689047
470    1.996921 0.9424166  3.905206
471    1.930847 0.9112340  3.651051
472    1.996921 0.9424166  3.905206
473    2.012487 0.9497628  3.966326
474    5.950774 2.8083780 34.679208
475    1.966149 0.9278942  3.785777
476    2.002096 0.9448590  3.925474
477    2.038701 0.9621340  4.070326
478    2.002096 0.9448590  3.925474
479    2.028175 0.9571663  4.028403
480    2.002096 0.9448590  3.925474
481    2.033431 0.9596469  4.049310
482    1.966149 0.9278942  3.785777
483    1.876649 0.8856560  3.448961
484    1.961066 0.9254957  3.766230
485    1.986610 0.9375508  3.864983
486    1.971244 0.9302990  3.805425
487    6.348563 2.9961081 39.470536
488    5.997161 2.8302695 35.221969
489    2.028175 0.9571663  4.028403
490    1.971244 0.9302990  3.805425
491    1.866959 0.8810832  3.413437
492    1.945898 0.9183372  3.708194
493    2.002096 0.9448590  3.925474
494    2.022932 0.9546921  4.007603
495    2.049282 0.9671275  4.112685
496    6.170361 2.9120085 37.285788
497    6.154411 2.9044811 37.093274
498    2.028175 0.9571663  4.028403
499    2.043984 0.9646275  4.091451
500    5.981659 2.8229534 35.040111
501    5.981659 2.8229534 35.040111
502    2.017703 0.9522243  3.986911
503    2.028175 0.9571663  4.028403
504    6.365016 3.0038730 39.675388
505    6.381511 3.0116579 39.881303
506    5.997161 2.8302695 35.221969
507    6.234575 2.9423135 38.065886
508    2.033431 0.9596469  4.049310
509    6.012703 2.8376045 35.404770
510    1.996921 0.9424166  3.905206
511    6.028286 2.8449585 35.588521
512    1.852519 0.8742682  3.360837
513    1.901093 0.8971922  3.539395
514    1.886389 0.8902526  3.484854
515    6.250733 2.9499389 38.263448
516    1.891277 0.8925598  3.502940
517    6.218459 2.9347078 37.869345
518    1.940868 0.9159633  3.689047
519    1.896179 0.8948730  3.521120
520    1.930847 0.9112340  3.651051
521    1.891277 0.8925598  3.502940
522    1.935851 0.9135956  3.670000
523    1.930847 0.9112340  3.651051
524    1.862133 0.8788057  3.395813
525    1.862133 0.8788057  3.395813
526    1.910960 0.9018486  3.576229
527    1.945898 0.9183372  3.708194
528    1.886389 0.8902526  3.484854
529    1.871798 0.8833667  3.431153
530    1.891277 0.8925598  3.502940
531    1.886389 0.8902526  3.484854
532    1.901093 0.8971922  3.539395
533    1.886389 0.8902526  3.484854
534    6.431256 3.0351340 40.505481
535    1.876649 0.8856560  3.448961
536    1.881512 0.8879513  3.466861
537    1.871798 0.8833667  3.431153
538    1.857320 0.8765340  3.378280
539    1.857320 0.8765340  3.378280
540    1.910960 0.9018486  3.576229
541    1.901093 0.8971922  3.539395
542    1.891277 0.8925598  3.502940
543    6.059573 2.8597238 35.958887
544    1.906020 0.8995174  3.557764
545    1.862133 0.8788057  3.395813
546    1.852519 0.8742682  3.360837
547    1.910960 0.9018486  3.576229
548    1.906020 0.8995174  3.557764
549    1.915912 0.9041859  3.594790
550    1.910960 0.9018486  3.576229
551    1.910960 0.9018486  3.576229
552    1.906020 0.8995174  3.557764
553    1.866959 0.8810832  3.413437
554    1.901093 0.8971922  3.539395
555    6.106808 2.8820156 36.521677
556    1.876649 0.8856560  3.448961
557    1.896179 0.8948730  3.521120
558    1.891277 0.8925598  3.502940
559    1.915912 0.9041859  3.594790
560    1.940868 0.9159633  3.689047
561    6.332152 2.9883634 39.266742
562    1.862133 0.8788057  3.395813
563    1.915912 0.9041859  3.594790
564    1.925856 0.9088786  3.632200
565    1.881512 0.8879513  3.466861
566    1.871798 0.8833667  3.431153
567    1.991759 0.9399805  3.885043
568    1.930847 0.9112340  3.651051
569    1.925856 0.9088786  3.632200
570    1.920878 0.9065292  3.613446
571    1.891277 0.8925598  3.502940
572    1.886389 0.8902526  3.484854
573    1.871798 0.8833667  3.431153
574    1.906020 0.8995174  3.557764
575    1.910960 0.9018486  3.576229
576    1.891277 0.8925598  3.502940
577    1.871798 0.8833667  3.431153
578    1.930847 0.9112340  3.651051
579    1.971244 0.9302990  3.805425
580    1.847730 0.8720083  3.343484
581    1.976353 0.9327100  3.825175
582    1.976353 0.9327100  3.825175
583    1.852519 0.8742682  3.360837
584    1.950941 0.9207172  3.727439
585    1.886389 0.8902526  3.484854
586    1.991759 0.9399805  3.885043
587    1.915912 0.9041859  3.594790
588    1.966149 0.9278942  3.785777
589    1.950941 0.9207172  3.727439
590    1.881512 0.8879513  3.466861
591    1.876649 0.8856560  3.448961
592    1.862133 0.8788057  3.395813
593    1.950941 0.9207172  3.727439
594    1.901093 0.8971922  3.539395
595    1.906020 0.8995174  3.557764
596    1.896179 0.8948730  3.521120
597    6.043909 2.8523316 35.773225
598    1.966149 0.9278942  3.785777
599    1.886389 0.8902526  3.484854
600    1.901093 0.8971922  3.539395
601    1.906020 0.8995174  3.557764
602    1.940868 0.9159633  3.689047
603    1.966149 0.9278942  3.785777
604    1.991759 0.9399805  3.885043
605    1.986610 0.9375508  3.864983
606    1.966149 0.9278942  3.785777
607    1.881512 0.8879513  3.466861
608    6.381511 3.0116579 39.881303
609    1.901093 0.8971922  3.539395
610    1.901093 0.8971922  3.539395
611    1.940868 0.9159633  3.689047
612    1.920878 0.9065292  3.613446
613    1.881512 0.8879513  3.466861
614    1.940868 0.9159633  3.689047
615    1.991759 0.9399805  3.885043
616    6.234575 2.9423135 38.065886
617    1.866959 0.8810832  3.413437
618    1.862133 0.8788057  3.395813
619    1.901093 0.8971922  3.539395
620    1.881512 0.8879513  3.466861
621    1.866959 0.8810832  3.413437
622    1.886389 0.8902526  3.484854
623    1.906020 0.8995174  3.557764
624    1.971244 0.9302990  3.805425
625    1.915912 0.9041859  3.594790
626    1.876649 0.8856560  3.448961
627    1.971244 0.9302990  3.805425
628    1.886389 0.8902526  3.484854
629    1.847730 0.8720083  3.343484
630    1.986610 0.9375508  3.864983
631    1.862133 0.8788057  3.395813
632    6.348563 2.9961081 39.470536
633    1.910960 0.9018486  3.576229
634    1.881512 0.8879513  3.466861
635    1.981475 0.9351272  3.845028
636    1.891277 0.8925598  3.502940
637    1.881512 0.8879513  3.466861
638    1.857320 0.8765340  3.378280
639    1.866959 0.8810832  3.413437
640    1.886389 0.8902526  3.484854
641    1.935851 0.9135956  3.670000
642    1.876649 0.8856560  3.448961
643    1.966149 0.9278942  3.785777
644    1.881512 0.8879513  3.466861
645    1.991759 0.9399805  3.885043
646    1.886389 0.8902526  3.484854
647    1.886389 0.8902526  3.484854
648    1.976353 0.9327100  3.825175
649    1.891277 0.8925598  3.502940
650    1.847730 0.8720083  3.343484
651    1.871798 0.8833667  3.431153
652    1.940868 0.9159633  3.689047
653    1.930847 0.9112340  3.651051
654    1.986610 0.9375508  3.864983
655    1.955997 0.9231033  3.746784
656    1.876649 0.8856560  3.448961
657    1.925856 0.9088786  3.632200
658    1.955997 0.9231033  3.746784
659    1.955997 0.9231033  3.746784
660    1.871798 0.8833667  3.431153
661    1.866959 0.8810832  3.413437
662    1.976353 0.9327100  3.825175
663    2.007285 0.9473078  3.945847
664    1.906020 0.8995174  3.557764
665    1.876649 0.8856560  3.448961
666    1.852519 0.8742682  3.360837
667    1.896179 0.8948730  3.521120
668    1.881512 0.8879513  3.466861
669    1.915912 0.9041859  3.594790
670    1.910960 0.9018486  3.576229
671    1.981475 0.9351272  3.845028
672    1.891277 0.8925598  3.502940
673    1.891277 0.8925598  3.502940
674    1.896179 0.8948730  3.521120
675    1.955997 0.9231033  3.746784
676    1.871798 0.8833667  3.431153
677    1.886389 0.8902526  3.484854
678    1.901093 0.8971922  3.539395
679    1.886389 0.8902526  3.484854
680    1.857320 0.8765340  3.378280
681    1.881512 0.8879513  3.466861
682    1.852519 0.8742682  3.360837
683    1.857320 0.8765340  3.378280
684    1.986610 0.9375508  3.864983
685    1.906020 0.8995174  3.557764
686    2.007285 0.9473078  3.945847
687    1.950941 0.9207172  3.727439
688    1.945898 0.9183372  3.708194
689    1.896179 0.8948730  3.521120
690    1.901093 0.8971922  3.539395
691    1.896179 0.8948730  3.521120
692    6.234575 2.9423135 38.065886
693    6.332152 2.9883634 39.266742
694    1.996921 0.9424166  3.905206
695    1.976353 0.9327100  3.825175
696    1.955997 0.9231033  3.746784
697    6.202385 2.9271218 37.673818
698    1.986610 0.9375508  3.864983
699    1.981475 0.9351272  3.845028
700    2.028175 0.9571663  4.028403
701    1.971244 0.9302990  3.805425
702    1.896179 0.8948730  3.521120
703    1.981475 0.9351272  3.845028
704    6.431256 3.0351340 40.505481
705    2.033431 0.9596469  4.049310
706    1.925856 0.9088786  3.632200
707    1.955997 0.9231033  3.746784
708    5.966196 2.8156562 34.859192
709    2.017703 0.9522243  3.986911
710    1.881512 0.8879513  3.466861
711    1.966149 0.9278942  3.785777
712    1.966149 0.9278942  3.785777
713    1.961066 0.9254957  3.766230
714    2.012487 0.9497628  3.966326
715    2.028175 0.9571663  4.028403
716    1.981475 0.9351272  3.845028
717    1.996921 0.9424166  3.905206
718    2.033431 0.9596469  4.049310
719    2.022932 0.9546921  4.007603
720    6.154411 2.9044811 37.093274
721    1.955997 0.9231033  3.746784
722    6.043909 2.8523316 35.773225
723    2.002096 0.9448590  3.925474
724    2.007285 0.9473078  3.945847
725    6.106808 2.8820156 36.521677
726    1.940868 0.9159633  3.689047
727    2.007285 0.9473078  3.945847
728    2.012487 0.9497628  3.966326
729    6.266932 2.9575841 38.462035
730    2.022932 0.9546921  4.007603
731    5.904746 2.7866558 34.144810
732    2.007285 0.9473078  3.945847
733    6.431256 3.0351340 40.505481
734    2.007285 0.9473078  3.945847
735    2.007285 0.9473078  3.945847
736    2.002096 0.9448590  3.925474
737    1.996921 0.9424166  3.905206
738    2.002096 0.9448590  3.925474
739    2.017703 0.9522243  3.986911
740    2.012487 0.9497628  3.966326
741    2.028175 0.9571663  4.028403
742    2.028175 0.9571663  4.028403
743    6.250733 2.9499389 38.263448
744    6.381511 3.0116579 39.881303
745    6.170361 2.9120085 37.285788
746    5.966196 2.8156562 34.859192
747    1.996921 0.9424166  3.905206
748    1.996921 0.9424166  3.905206
749    6.299458 2.9729339 38.862306
750    5.843929 2.7579540 33.445068
751    6.202385 2.9271218 37.673818
752    6.332152 2.9883634 39.266742
753    6.234575 2.9423135 38.065886
754    6.154411 2.9044811 37.093274
755    6.398050 3.0194630 40.088286
756    5.966196 2.8156562 34.859192
757    6.365016 3.0038730 39.675388
758    6.106808 2.8820156 36.521677
759    6.138502 2.8969732 36.901755
760    6.266932 2.9575841 38.462035
761    6.138502 2.8969732 36.901755
762    6.202385 2.9271218 37.673818
763    6.348563 2.9961081 39.470536
764    6.431256 3.0351340 40.505481
765    6.414631 3.0272884 40.296344
766    6.365016 3.0038730 39.675388
767    6.348563 2.9961081 39.470536
768    1.886389 0.8902526  3.484854
769    1.896179 0.8948730  3.521120
770    1.866959 0.8810832  3.413437
771    1.866959 0.8810832  3.413437
772    1.961066 0.9254957  3.766230
773    1.847730 0.8720083  3.343484
774    1.876649 0.8856560  3.448961
775    1.896179 0.8948730  3.521120
776    1.925856 0.9088786  3.632200
777    1.920878 0.9065292  3.613446
778    1.906020 0.8995174  3.557764
779    1.901093 0.8971922  3.539395
780    1.862133 0.8788057  3.395813
781    1.940868 0.9159633  3.689047
782    1.886389 0.8902526  3.484854
783    1.910960 0.9018486  3.576229
784    1.886389 0.8902526  3.484854
785    1.881512 0.8879513  3.466861
786    1.862133 0.8788057  3.395813
787    1.940868 0.9159633  3.689047
788    1.935851 0.9135956  3.670000
789    1.862133 0.8788057  3.395813
790    1.930847 0.9112340  3.651051
791    1.876649 0.8856560  3.448961
792    1.847730 0.8720083  3.343484
793    1.881512 0.8879513  3.466861
794    1.886389 0.8902526  3.484854
795    1.852519 0.8742682  3.360837
796    1.930847 0.9112340  3.651051
797    1.901093 0.8971922  3.539395
798    1.925856 0.9088786  3.632200
799    1.935851 0.9135956  3.670000
800    1.966149 0.9278942  3.785777
801    1.876649 0.8856560  3.448961
802    1.906020 0.8995174  3.557764
803    1.966149 0.9278942  3.785777
804    1.930847 0.9112340  3.651051
805    1.857320 0.8765340  3.378280
806    1.876649 0.8856560  3.448961
807    1.881512 0.8879513  3.466861
808    1.891277 0.8925598  3.502940
809    1.891277 0.8925598  3.502940
810    1.910960 0.9018486  3.576229
811    1.910960 0.9018486  3.576229
812    1.901093 0.8971922  3.539395
813    1.925856 0.9088786  3.632200
814    1.986610 0.9375508  3.864983
815    1.915912 0.9041859  3.594790
816    1.976353 0.9327100  3.825175
817    1.871798 0.8833667  3.431153
818    1.876649 0.8856560  3.448961
819    1.862133 0.8788057  3.395813
820    1.925856 0.9088786  3.632200
821    1.950941 0.9207172  3.727439
822    1.935851 0.9135956  3.670000
823    1.881512 0.8879513  3.466861
824    1.881512 0.8879513  3.466861
825    1.881512 0.8879513  3.466861
826    1.891277 0.8925598  3.502940
827    1.862133 0.8788057  3.395813
828    1.910960 0.9018486  3.576229
829    1.862133 0.8788057  3.395813
830    1.866959 0.8810832  3.413437
831    1.852519 0.8742682  3.360837
832    1.886389 0.8902526  3.484854
833    1.881512 0.8879513  3.466861
834    1.896179 0.8948730  3.521120
835    1.935851 0.9135956  3.670000
836    1.847730 0.8720083  3.343484
837    1.881512 0.8879513  3.466861
838    1.955997 0.9231033  3.746784
839    1.966149 0.9278942  3.785777
840    1.871798 0.8833667  3.431153
841    1.896179 0.8948730  3.521120
842    1.847730 0.8720083  3.343484
843    1.940868 0.9159633  3.689047
844    1.896179 0.8948730  3.521120
845    1.955997 0.9231033  3.746784
846    1.876649 0.8856560  3.448961
847    1.930847 0.9112340  3.651051
848    1.935851 0.9135956  3.670000
849    1.901093 0.8971922  3.539395
850    1.881512 0.8879513  3.466861
851    1.906020 0.8995174  3.557764
852    1.891277 0.8925598  3.502940
853    1.866959 0.8810832  3.413437
854    1.940868 0.9159633  3.689047
855    1.930847 0.9112340  3.651051
856    1.876649 0.8856560  3.448961
857    1.935851 0.9135956  3.670000
858    1.852519 0.8742682  3.360837
859    1.906020 0.8995174  3.557764
860    1.886389 0.8902526  3.484854
861    1.906020 0.8995174  3.557764
862    1.871798 0.8833667  3.431153
863    1.871798 0.8833667  3.431153
864    1.961066 0.9254957  3.766230
865    1.955997 0.9231033  3.746784
866    1.986610 0.9375508  3.864983
867    1.976353 0.9327100  3.825175
868    1.920878 0.9065292  3.613446
869    1.901093 0.8971922  3.539395
870    1.857320 0.8765340  3.378280
871    1.920878 0.9065292  3.613446
872    1.862133 0.8788057  3.395813
873    1.910960 0.9018486  3.576229
874    1.896179 0.8948730  3.521120
875    1.862133 0.8788057  3.395813
876    1.862133 0.8788057  3.395813
877    1.961066 0.9254957  3.766230
878    1.896179 0.8948730  3.521120
879    1.925856 0.9088786  3.632200
880    1.935851 0.9135956  3.670000
881    1.940868 0.9159633  3.689047
882    1.971244 0.9302990  3.805425
883    1.862133 0.8788057  3.395813
884    1.901093 0.8971922  3.539395
885    1.986610 0.9375508  3.864983
886    1.955997 0.9231033  3.746784
887    1.920878 0.9065292  3.613446
888    1.976353 0.9327100  3.825175
889    1.986610 0.9375508  3.864983
890    1.971244 0.9302990  3.805425
891    1.901093 0.8971922  3.539395
892    1.971244 0.9302990  3.805425
893    1.955997 0.9231033  3.746784
894    1.896179 0.8948730  3.521120
895    1.901093 0.8971922  3.539395
896    1.871798 0.8833667  3.431153
897    1.955997 0.9231033  3.746784
898    1.910960 0.9018486  3.576229
899    1.966149 0.9278942  3.785777
900    1.961066 0.9254957  3.766230
901    1.915912 0.9041859  3.594790
902    1.966149 0.9278942  3.785777
903    1.896179 0.8948730  3.521120
904    1.945898 0.9183372  3.708194
905    1.891277 0.8925598  3.502940
906    1.971244 0.9302990  3.805425
907    1.981475 0.9351272  3.845028
908    1.862133 0.8788057  3.395813
909    1.930847 0.9112340  3.651051
910    1.896179 0.8948730  3.521120
911    1.971244 0.9302990  3.805425
912    1.910960 0.9018486  3.576229
913    1.930847 0.9112340  3.651051
914    1.920878 0.9065292  3.613446
915    1.881512 0.8879513  3.466861
916    1.981475 0.9351272  3.845028
917    1.991759 0.9399805  3.885043
918    1.981475 0.9351272  3.845028
919    1.945898 0.9183372  3.708194
920    1.906020 0.8995174  3.557764
921    1.881512 0.8879513  3.466861
922    1.910960 0.9018486  3.576229
923    1.950941 0.9207172  3.727439
924    1.945898 0.9183372  3.708194
925    1.991759 0.9399805  3.885043
926    1.847730 0.8720083  3.343484
927    1.986610 0.9375508  3.864983
928    1.976353 0.9327100  3.825175
929    1.876649 0.8856560  3.448961
930    1.920878 0.9065292  3.613446
931    1.935851 0.9135956  3.670000
932    1.871798 0.8833667  3.431153
933    1.991759 0.9399805  3.885043
934    1.945898 0.9183372  3.708194
935    1.950941 0.9207172  3.727439
936    1.986610 0.9375508  3.864983
937    1.966149 0.9278942  3.785777
938    1.981475 0.9351272  3.845028
939    1.986610 0.9375508  3.864983
940    1.886389 0.8902526  3.484854
941    1.876649 0.8856560  3.448961
942    1.891277 0.8925598  3.502940
943    1.925856 0.9088786  3.632200
944    1.930847 0.9112340  3.651051
945    1.876649 0.8856560  3.448961
946    1.986610 0.9375508  3.864983
947    1.961066 0.9254957  3.766230
948    1.910960 0.9018486  3.576229
949    1.971244 0.9302990  3.805425
950    1.935851 0.9135956  3.670000
951    1.966149 0.9278942  3.785777
952    1.950941 0.9207172  3.727439
953    1.852519 0.8742682  3.360837
954    1.852519 0.8742682  3.360837
955    1.862133 0.8788057  3.395813
956    1.891277 0.8925598  3.502940
957    1.910960 0.9018486  3.576229
958    1.876649 0.8856560  3.448961
959    1.871798 0.8833667  3.431153
960    1.862133 0.8788057  3.395813
961    1.950941 0.9207172  3.727439
962    1.847730 0.8720083  3.343484
963    1.871798 0.8833667  3.431153
964    2.002096 0.9448590  3.925474
965    1.920878 0.9065292  3.613446
966    1.971244 0.9302990  3.805425
967    1.891277 0.8925598  3.502940
968    1.881512 0.8879513  3.466861
969    1.991759 0.9399805  3.885043
970    1.871798 0.8833667  3.431153
971    1.901093 0.8971922  3.539395
972    1.930847 0.9112340  3.651051
973    1.871798 0.8833667  3.431153
974    1.930847 0.9112340  3.651051
975    1.886389 0.8902526  3.484854
976    1.876649 0.8856560  3.448961
977    1.862133 0.8788057  3.395813
978    1.881512 0.8879513  3.466861
979    1.857320 0.8765340  3.378280
980    1.881512 0.8879513  3.466861
981    1.955997 0.9231033  3.746784
982    1.891277 0.8925598  3.502940
983    1.886389 0.8902526  3.484854
984    1.930847 0.9112340  3.651051
985    1.950941 0.9207172  3.727439
986    1.896179 0.8948730  3.521120
987    1.871798 0.8833667  3.431153
988    1.862133 0.8788057  3.395813
989    1.871798 0.8833667  3.431153
990    1.886389 0.8902526  3.484854
991    1.886389 0.8902526  3.484854
992    2.022932 0.9546921  4.007603
993    1.950941 0.9207172  3.727439
994    1.906020 0.8995174  3.557764
995    1.986610 0.9375508  3.864983
996    2.012487 0.9497628  3.966326
997    1.866959 0.8810832  3.413437
998    1.920878 0.9065292  3.613446
999    1.871798 0.8833667  3.431153
1000   2.007285 0.9473078  3.945847
1001   1.961066 0.9254957  3.766230
1002   1.876649 0.8856560  3.448961
1003   1.871798 0.8833667  3.431153
1004   1.971244 0.9302990  3.805425
1005   1.976353 0.9327100  3.825175
1006   1.991759 0.9399805  3.885043
1007   1.891277 0.8925598  3.502940
1008   1.852519 0.8742682  3.360837
1009   1.906020 0.8995174  3.557764
1010   1.881512 0.8879513  3.466861
1011   1.862133 0.8788057  3.395813
1012   1.866959 0.8810832  3.413437
1013   1.891277 0.8925598  3.502940
1014   1.886389 0.8902526  3.484854
1015   1.991759 0.9399805  3.885043
1016   1.915912 0.9041859  3.594790
1017   1.862133 0.8788057  3.395813
1018   1.971244 0.9302990  3.805425
1019   1.945898 0.9183372  3.708194
1020   1.996921 0.9424166  3.905206
1021   1.910960 0.9018486  3.576229
1022   1.915912 0.9041859  3.594790
1023   1.901093 0.8971922  3.539395
1024   1.925856 0.9088786  3.632200
1025   1.876649 0.8856560  3.448961
1026   1.971244 0.9302990  3.805425
1027   1.945898 0.9183372  3.708194
1028   1.961066 0.9254957  3.766230
1029   1.876649 0.8856560  3.448961
1030   1.971244 0.9302990  3.805425
1031   1.971244 0.9302990  3.805425
1032   1.945898 0.9183372  3.708194
1033   1.981475 0.9351272  3.845028
1034   1.886389 0.8902526  3.484854
1035   1.986610 0.9375508  3.864983
1036   1.945898 0.9183372  3.708194
1037   1.991759 0.9399805  3.885043
1038   1.981475 0.9351272  3.845028
1039   1.915912 0.9041859  3.594790
1040   1.991759 0.9399805  3.885043
1041   1.986610 0.9375508  3.864983
1042   2.022932 0.9546921  4.007603
1043   1.930847 0.9112340  3.651051
1044   1.920878 0.9065292  3.613446
1045   1.891277 0.8925598  3.502940
1046   1.906020 0.8995174  3.557764
1047   1.955997 0.9231033  3.746784
1048   1.971244 0.9302990  3.805425
1049   1.981475 0.9351272  3.845028
1050   1.966149 0.9278942  3.785777
1051   2.028175 0.9571663  4.028403
1052   2.007285 0.9473078  3.945847
1053   2.007285 0.9473078  3.945847
1054   1.966149 0.9278942  3.785777
1055   2.002096 0.9448590  3.925474
1056   2.038701 0.9621340  4.070326
1057   1.876649 0.8856560  3.448961
1058   2.012487 0.9497628  3.966326
1059   1.981475 0.9351272  3.845028
1060   1.976353 0.9327100  3.825175
1061   1.991759 0.9399805  3.885043
1062   2.022932 0.9546921  4.007603
1063   1.886389 0.8902526  3.484854
1064   2.002096 0.9448590  3.925474
1065   2.038701 0.9621340  4.070326
1066   1.961066 0.9254957  3.766230
1067   1.971244 0.9302990  3.805425
1068   1.950941 0.9207172  3.727439
1069   1.950941 0.9207172  3.727439
1070   1.996921 0.9424166  3.905206
1071   2.038701 0.9621340  4.070326
1072   2.038701 0.9621340  4.070326
1073   1.996921 0.9424166  3.905206
1074   2.049282 0.9671275  4.112685
1075   1.996921 0.9424166  3.905206
1076   2.017703 0.9522243  3.986911
1077   1.996921 0.9424166  3.905206
1078   2.012487 0.9497628  3.966326
1079   2.002096 0.9448590  3.925474
1080   2.033431 0.9596469  4.049310
1081   1.996921 0.9424166  3.905206
1082   2.017703 0.9522243  3.986911
1083   1.891277 0.8925598  3.502940
1084   2.017703 0.9522243  3.986911
1085   2.022932 0.9546921  4.007603
1086   2.017703 0.9522243  3.986911
1087   1.976353 0.9327100  3.825175
1088   2.038701 0.9621340  4.070326
1089   2.033431 0.9596469  4.049310
1090   2.002096 0.9448590  3.925474
1091   1.996921 0.9424166  3.905206
1092   2.028175 0.9571663  4.028403
1093   2.038701 0.9621340  4.070326
1094   2.012487 0.9497628  3.966326
1095   2.017703 0.9522243  3.986911
1096   2.033431 0.9596469  4.049310
1097   2.028175 0.9571663  4.028403
1098   1.996921 0.9424166  3.905206
1099   2.033431 0.9596469  4.049310
1100   1.996921 0.9424166  3.905206
1101   2.012487 0.9497628  3.966326
1102   1.996921 0.9424166  3.905206
1103   2.002096 0.9448590  3.925474
1104   1.996921 0.9424166  3.905206
1105   2.002096 0.9448590  3.925474
1106   2.028175 0.9571663  4.028403
1107   2.002096 0.9448590  3.925474
1108   2.012487 0.9497628  3.966326
1109   1.996921 0.9424166  3.905206
1110   1.996921 0.9424166  3.905206
1111   1.996921 0.9424166  3.905206
1112   2.012487 0.9497628  3.966326
1113   5.843929 2.7579540 33.445068
1114   6.186352 2.9195554 37.479301
1115   6.012703 2.8376045 35.404770
1116   5.966196 2.8156562 34.859192
1117   6.075277 2.8671352 36.145514
1118   6.154411 2.9044811 37.093274
1119   6.234575 2.9423135 38.065886
1120   6.398050 3.0194630 40.088286
1121   6.266932 2.9575841 38.462035
1122   5.997161 2.8302695 35.221969
1123   6.186352 2.9195554 37.479301
1124   6.218459 2.9347078 37.869345
1125   6.218459 2.9347078 37.869345
1126   6.447923 3.0430000 40.715704
1127   6.283174 2.9652491 38.661652

> badh.0 <- with(badh.0, badh.0[order(age, decreasing=FALSE), ])# Sorting data by age
> partvar(badhealth.gw, newdata = unique(badh.0[,2:3]))

$Prop.Variance.Components
    Randomness Liability Proneness
199  0.3047439 0.1438193 0.5514368
146  0.3043090 0.1436140 0.5520770
65   0.3038742 0.1434088 0.5527169
42   0.3034396 0.1432037 0.5533567
58   0.3030050 0.1429986 0.5539963
55   0.3025706 0.1427936 0.5546358
38   0.3021363 0.1425887 0.5552750
15   0.3017021 0.1423838 0.5559141
6    0.3012681 0.1421789 0.5565530
32   0.3008342 0.1419741 0.5571917
9    0.3004004 0.1417694 0.5578302
8    0.2999667 0.1415648 0.5584685
53   0.2995332 0.1413602 0.5591066
5    0.2990998 0.1411556 0.5597446
17   0.2986665 0.1409512 0.5603823
54   0.2982334 0.1407468 0.5610198
44   0.2978004 0.1405424 0.5616572
7    0.2973676 0.1403381 0.5622943
25   0.2969349 0.1401339 0.5629312
175  0.2965023 0.1399298 0.5635679
12   0.2960699 0.1397257 0.5642044
60   0.2956376 0.1395217 0.5648407
14   0.2952054 0.1393177 0.5654768
18   0.2947734 0.1391139 0.5661127
3    0.2943416 0.1389101 0.5667483
22   0.2939099 0.1387063 0.5673838
23   0.2934784 0.1385027 0.5680190
50   0.2930470 0.1382991 0.5686540
293  0.2926157 0.1380956 0.5692887
80   0.2921846 0.1378921 0.5699232
19   0.2917537 0.1376888 0.5705575
11   0.2913229 0.1374855 0.5711916
86   0.2908923 0.1372822 0.5718255
61   0.2904619 0.1370791 0.5724591
2    0.2900316 0.1368760 0.5730924
36   0.2896014 0.1366730 0.5737255
24   0.2891715 0.1364701 0.5743584
4    0.2887417 0.1362673 0.5749911
1    0.2883120 0.1360645 0.5756235
27   0.2878826 0.1358618 0.5762556
305  0.2874533 0.1356592 0.5768875

$Variance.Components
    Randomness Liability Proneness
199   1.847730 0.8720083  3.343484
146   1.852519 0.8742682  3.360837
65    1.857320 0.8765340  3.378280
42    1.862133 0.8788057  3.395813
58    1.866959 0.8810832  3.413437
55    1.871798 0.8833667  3.431153
38    1.876649 0.8856560  3.448961
15    1.881512 0.8879513  3.466861
6     1.886389 0.8902526  3.484854
32    1.891277 0.8925598  3.502940
9     1.896179 0.8948730  3.521120
8     1.901093 0.8971922  3.539395
53    1.906020 0.8995174  3.557764
5     1.910960 0.9018486  3.576229
17    1.915912 0.9041859  3.594790
54    1.920878 0.9065292  3.613446
44    1.925856 0.9088786  3.632200
7     1.930847 0.9112340  3.651051
25    1.935851 0.9135956  3.670000
175   1.940868 0.9159633  3.689047
12    1.945898 0.9183372  3.708194
60    1.950941 0.9207172  3.727439
14    1.955997 0.9231033  3.746784
18    1.961066 0.9254957  3.766230
3     1.966149 0.9278942  3.785777
22    1.971244 0.9302990  3.805425
23    1.976353 0.9327100  3.825175
50    1.981475 0.9351272  3.845028
293   1.986610 0.9375508  3.864983
80    1.991759 0.9399805  3.885043
19    1.996921 0.9424166  3.905206
11    2.002096 0.9448590  3.925474
86    2.007285 0.9473078  3.945847
61    2.012487 0.9497628  3.966326
2     2.017703 0.9522243  3.986911
36    2.022932 0.9546921  4.007603
24    2.028175 0.9571663  4.028403
4     2.033431 0.9596469  4.049310
1     2.038701 0.9621340  4.070326
27    2.043984 0.9646275  4.091451
305   2.049282 0.9671275  4.112685

> badh.1 <- with(badh.1, badh.1[order(age, decreasing=FALSE), ])# Sorting data by age
> partvar(badhealth.gw, newdata = unique(badh.1[,2:3]))

$Prop.Variance.Components
    Randomness  Liability Proneness
278  0.1395590 0.06586274 0.7945783
102  0.1389858 0.06559225 0.7954220
194  0.1378447 0.06505374 0.7971015
275  0.1372768 0.06478572 0.7979374
134  0.1369935 0.06465203 0.7983544
45   0.1367107 0.06451853 0.7987708
123  0.1364282 0.06438525 0.7991865
94   0.1361463 0.06425217 0.7996016
466  0.1358647 0.06411930 0.8000160
511  0.1355836 0.06398663 0.8004298
597  0.1353029 0.06385417 0.8008429
543  0.1350227 0.06372192 0.8012554
16   0.1347429 0.06358987 0.8016673
75   0.1344635 0.06345802 0.8020785
386  0.1341846 0.06332639 0.8024890
281  0.1339061 0.06319496 0.8028989
411  0.1336280 0.06306373 0.8033082
111  0.1333504 0.06293272 0.8037169
117  0.1330732 0.06280190 0.8041249
164  0.1327965 0.06267130 0.8045322
697  0.1325202 0.06254089 0.8049389
83   0.1322443 0.06241070 0.8053450
10   0.1319689 0.06228071 0.8057504
515  0.1316939 0.06215092 0.8061552
170  0.1314193 0.06202135 0.8065594
66   0.1311452 0.06189197 0.8069629
126  0.1308715 0.06176280 0.8073657
307  0.1305982 0.06163384 0.8077680
561  0.1303254 0.06150508 0.8081696
331  0.1300530 0.06137653 0.8085705
504  0.1297810 0.06124819 0.8089708
166  0.1295095 0.06112004 0.8093705
49   0.1292384 0.06099211 0.8097695
765  0.1289677 0.06086438 0.8101679
247  0.1286975 0.06073685 0.8105656
97   0.1284277 0.06060953 0.8109627

$Variance.Components
    Randomness Liability Proneness
278   5.813756  2.743714  33.10059
102   5.843929  2.757954  33.44507
194   5.904746  2.786656  34.14481
275   5.935392  2.801118  34.50015
134   5.950774  2.808378  34.67921
45    5.966196  2.815656  34.85919
123   5.981659  2.822953  35.04011
94    5.997161  2.830269  35.22197
466   6.012703  2.837604  35.40477
511   6.028286  2.844959  35.58852
597   6.043909  2.852332  35.77322
543   6.059573  2.859724  35.95889
16    6.075277  2.867135  36.14551
75    6.091022  2.874566  36.33311
386   6.106808  2.882016  36.52168
281   6.122634  2.889485  36.71122
411   6.138502  2.896973  36.90175
111   6.154411  2.904481  37.09327
117   6.170361  2.912008  37.28579
164   6.186352  2.919555  37.47930
697   6.202385  2.927122  37.67382
83    6.218459  2.934708  37.86934
10    6.234575  2.942314  38.06589
515   6.250733  2.949939  38.26345
170   6.266932  2.957584  38.46203
66    6.283174  2.965249  38.66165
126   6.299458  2.972934  38.86231
307   6.315784  2.980639  39.06400
561   6.332152  2.988363  39.26674
331   6.348563  2.996108  39.47054
504   6.365016  3.003873  39.67539
166   6.381511  3.011658  39.88130
49    6.398050  3.019463  40.08829
765   6.414631  3.027288  40.29634
247   6.431256  3.035134  40.50548
97    6.447923  3.043000  40.71570

> set.seed(123)# To reproduce the same plot of the paper
> res <- residuals(badhealth.finalgw, type = "deviance", envelope = TRUE, parallel = FALSE, rep = 99) #set.seed() is not appropriate with parallel computing

> env <- data.frame(res$residuals, apply(res$sim.residuals[,-1], 1, min), apply(res$sim.residuals[,-1], 1, max))
> sum((env[,1] < env[,2])|(env[,1] > env[,3]))# Points outside the envelope

[1] 0


EXAMPLE 2: NUMBER OF GOALS SCORED
---------------------------------

# Fits

> Spain <- read.table("Spain.txt")
> library(GWRM)
> library(MASS)
> gw.fits <- list()
> nb.fits <- list()
> for (i in 1:10){
+ gw.fits[[i]] <- gw(Goals ~ Position + offset(log(Matches)), data = Spain[Spain$Season == levels(Spain$Season)[i], ])
+ nb.fits[[i]] <- glm.nb(Goals ~ Position + offset(log(Matches)), data = Spain[Spain$Season == levels(Spain$Season)[i], ])
+ }

# Goodness of fit comparison

> print(data.frame(Season = levels(Spain$Season), k = sapply(gw.fits, function(data) coef(data)[4]), ro = sapply(gw.fits, function(data) coef(data)[5]), AIC.gw = sapply(gw.fits, function(data) AIC(data)), AIC.nb = sapply(nb.fits, function(data) AIC(data)), Improvement = - sapply(gw.fits, function(data) AIC(data)) + sapply(nb.fits, function(data) AIC(data))))

    Season        k        ro   AIC.gw   AIC.nb Improvement
1  2004-05 2.679824  9.652019 1376.459 1377.158   0.6983898
2  2005-06 2.191704  8.935919 1391.550 1393.233   1.6834744
3  2006-07 5.103878 11.291877 1389.638 1404.506  14.8675845
4  2007-08 5.649215  9.363445 1372.922 1387.782  14.8601620
5  2008-09 1.795486 12.380328 1464.017 1465.775   1.7582653
6  2009-10 3.053384  6.415450 1504.714 1517.604  12.8896949
7  2010-11 4.830748  8.506611 1437.717 1446.880   9.1630974
8  2011-12 2.173914  7.408246 1412.534 1417.810   5.2755611
9  2012-13 2.022165  7.910870 1449.163 1460.910  11.7468735
10 2013-14 2.233343  9.786491 1435.518 1439.648   4.1297644

# Boxplot of GWRM parameter estimates in the nine fitted seasons

> boxplot(t(sapply(gw.fits, function(l) l$coefficients))[, c(1,3,2,4,5)], sd = TRUE, names = c("Intercept", "Position:Midfielder", "Position:Forward", expression(hat(k)), expression(hat(rho))), eyes = FALSE)

# Simulated envelope in the first season

> set.seed(123)# To reproduce the same plot of the paper
> res <- residuals(gw.fits[[1]], parallel = FALSE, envelope = TRUE, rep = 99) #set.seed() is not appropriate with parallel computing

> env <- data.frame(res$residuals, apply(res$sim.residuals[,-1], 1, min), apply(res$sim.residuals[,-1], 1, max))
> sum((env[,1] < env[,2])|(env[,1] > env[,3]))# Points outside the envelope

[1] 8
